# Supplementary material for: Machine learning–based multicenter prediction of postoperative sepsis in emergency colon cancer: role of surgical approach and inflammatory markers
Source: Front Oncol. 2026 May 13;16:1845236. doi: 10.3389/fonc.2026.1845236 (PMC13212220; doi:10.3389/fonc.2026.1845236)
Supplement: Supplementary Table 1 — Raw data. [file Table1.xlsx]

## Sheet: Sheet1
number	Sex	Age	BMI	ASA	ALB	NRS2002 score	Family_history	Drinking_history	Smoking_history	Surgical_history	Chemotherapy	Radiotherapy	Anemia	Hyperlipidemia	Hypertension	Diabetes	CHD	COPD	SCr	BUN	Reason_for_operation	Surgical_type	Surgical_method	Surgery_time	Intraoperative bleeding	SpO2	Blood_transfusion	Hypothermia	Acidosis	Tachycardia	T_stage	N_stage	PNI	Tumor_location	Tumor_size	CEA_level	CA199 level	PCT_level	NLR	SAA level	CRP	Sepsis	group
1	Female	≥60	＜25 kg/m2	＜3	＜30g/L	≥3	Yes	Yes	No	No	Yes	No	No	Yes	No	Yes	Yes	Yes	＜1.2 mg/dL	≥20 mg/dL	Intestinal perforation	Laparoscopic surgery	Hartmann's procedure	≥270 min	≥100 ml	≥90 %	No	Yes	Yes	Yes	T1~T2	N0	No	Left-sided colon	≥5 cm	≥5 ng/ml	≥37 U/mL	＜0.05 ng/ml	≥3	＜10 mg/l	＜10 mg/l	Yes	Internal Dataset
2	Male	＜60	＜25 kg/m2	＜3	≥30g/L	≥3	No	No	No	No	Yes	Yes	No	No	Yes	No	No	Yes	≥1.2 mg/dL	≥20 mg/dL	Intestinal obstruction	Open surgery	Primary anastomosis	＜270 min	＜100 ml	≥90 %	Yes	No	No	Yes	T3~T4	N0	No	Right-sided colon	＜5 cm	≥5 ng/ml	＜37 U/mL	≥0.05 ng/ml	＜3	≥10 mg/l	≥10 mg/l	Yes	Internal Dataset
3	Female	≥60	≥25 kg/m2	≥3	＜30g/L	≥3	No	No	No	No	No	Yes	No	No	Yes	No	Yes	No	＜1.2 mg/dL	≥20 mg/dL	Intestinal obstruction	Laparoscopic surgery	Primary anastomosis	≥270 min	＜100 ml	＜90 %	Yes	Yes	Yes	No	T1~T2	N0	No	Left-sided colon	＜5 cm	＜5 ng/ml	≥37 U/mL	≥0.05 ng/ml	≥3	≥10 mg/l	≥10 mg/l	Yes	Internal Dataset
4	Male	＜60	≥25 kg/m2	＜3	＜30g/L	＜3	Yes	No	No	Yes	No	No	Yes	No	No	No	No	No	＜1.2 mg/dL	＜20 mg/dL	Intestinal obstruction	Open surgery	Primary anastomosis with stoma	＜270 min	＜100 ml	≥90 %	No	No	Yes	Yes	T3~T4	N1~N2	No	Left-sided colon	＜5 cm	＜5 ng/ml	＜37 U/mL	＜0.05 ng/ml	≥3	≥10 mg/l	≥10 mg/l	Yes	Internal Dataset
5	Female	≥60	≥25 kg/m2	≥3	≥30g/L	＜3	No	No	No	Yes	No	No	No	Yes	No	No	No	No	＜1.2 mg/dL	≥20 mg/dL	Intestinal obstruction	Laparoscopic surgery	Hartmann's procedure	＜270 min	≥100 ml	≥90 %	No	No	Yes	Yes	T1~T2	N1~N2	No	Right-sided colon	≥5 cm	≥5 ng/ml	≥37 U/mL	≥0.05 ng/ml	≥3	≥10 mg/l	≥10 mg/l	Yes	Internal Dataset
6	Male	≥60	＜25 kg/m2	＜3	≥30g/L	＜3	No	No	No	No	Yes	Yes	No	Yes	No	No	No	Yes	≥1.2 mg/dL	≥20 mg/dL	Intestinal perforation	Open surgery	Primary anastomosis	≥270 min	≥100 ml	≥90 %	No	Yes	Yes	No	T1~T2	N0	No	Left-sided colon	≥5 cm	＜5 ng/ml	≥37 U/mL	≥0.05 ng/ml	≥3	≥10 mg/l	≥10 mg/l	Yes	Internal Dataset
7	Male	≥60	＜25 kg/m2	＜3	≥30g/L	＜3	No	Yes	No	No	Yes	Yes	No	No	Yes	No	No	No	＜1.2 mg/dL	＜20 mg/dL	Intestinal obstruction	Laparoscopic surgery	Simple stoma	≥270 min	＜100 ml	＜90 %	No	Yes	No	No	T3~T4	N0	Yes	Left-sided colon	≥5 cm	＜5 ng/ml	＜37 U/mL	＜0.05 ng/ml	≥3	≥10 mg/l	≥10 mg/l	Yes	Internal Dataset
8	Male	＜60	≥25 kg/m2	＜3	＜30g/L	＜3	Yes	No	No	No	No	No	Yes	Yes	Yes	No	No	Yes	＜1.2 mg/dL	＜20 mg/dL	Intussusception	Laparoscopic surgery	Primary anastomosis	＜270 min	≥100 ml	≥90 %	No	Yes	Yes	No	T3~T4	N1~N2	No	Right-sided colon	≥5 cm	＜5 ng/ml	＜37 U/mL	≥0.05 ng/ml	≥3	≥10 mg/l	≥10 mg/l	Yes	Internal Dataset
9	Male	＜60	＜25 kg/m2	≥3	＜30g/L	＜3	No	Yes	No	No	No	No	No	Yes	Yes	No	No	No	≥1.2 mg/dL	＜20 mg/dL	Intestinal obstruction	Open surgery	Primary anastomosis with stoma	≥270 min	≥100 ml	＜90 %	No	No	Yes	No	T3~T4	N0	Yes	Left-sided colon	＜5 cm	＜5 ng/ml	＜37 U/mL	≥0.05 ng/ml	≥3	＜10 mg/l	＜10 mg/l	Yes	Internal Dataset
10	Male	≥60	＜25 kg/m2	＜3	≥30g/L	＜3	No	Yes	No	Yes	No	No	Yes	No	No	No	No	No	≥1.2 mg/dL	＜20 mg/dL	Others	Open surgery	Hartmann's procedure	≥270 min	≥100 ml	≥90 %	No	Yes	No	No	T1~T2	N1~N2	No	Right-sided colon	＜5 cm	＜5 ng/ml	＜37 U/mL	≥0.05 ng/ml	＜3	＜10 mg/l	≥10 mg/l	Yes	Internal Dataset
11	Female	＜60	＜25 kg/m2	＜3	＜30g/L	＜3	No	Yes	No	Yes	No	No	No	No	No	No	No	No	＜1.2 mg/dL	＜20 mg/dL	Intestinal obstruction	Laparoscopic surgery	Primary anastomosis	≥270 min	＜100 ml	＜90 %	No	No	Yes	No	T3~T4	N0	No	Right-sided colon	≥5 cm	＜5 ng/ml	＜37 U/mL	≥0.05 ng/ml	≥3	≥10 mg/l	≥10 mg/l	Yes	Internal Dataset
12	Female	≥60	＜25 kg/m2	≥3	＜30g/L	≥3	No	No	No	Yes	No	No	No	No	Yes	No	No	Yes	≥1.2 mg/dL	＜20 mg/dL	Intestinal obstruction	Laparoscopic surgery	Simple stoma	≥270 min	＜100 ml	≥90 %	No	No	Yes	No	T3~T4	N0	No	Left-sided colon	＜5 cm	＜5 ng/ml	＜37 U/mL	＜0.05 ng/ml	≥3	≥10 mg/l	≥10 mg/l	Yes	Internal Dataset
13	Male	≥60	≥25 kg/m2	＜3	≥30g/L	≥3	No	No	No	No	No	No	Yes	No	Yes	Yes	No	Yes	＜1.2 mg/dL	＜20 mg/dL	Intestinal obstruction	Laparoscopic surgery	Hartmann's procedure	＜270 min	≥100 ml	≥90 %	No	Yes	No	No	T1~T2	N0	Yes	Right-sided colon	＜5 cm	＜5 ng/ml	＜37 U/mL	≥0.05 ng/ml	≥3	≥10 mg/l	＜10 mg/l	Yes	Internal Dataset
14	Female	＜60	≥25 kg/m2	≥3	＜30g/L	≥3	Yes	Yes	No	No	No	No	Yes	No	No	Yes	No	No	≥1.2 mg/dL	＜20 mg/dL	Intestinal obstruction	Laparoscopic surgery	Simple stoma	≥270 min	≥100 ml	≥90 %	No	Yes	No	No	T3~T4	N0	Yes	Right-sided colon	＜5 cm	＜5 ng/ml	＜37 U/mL	≥0.05 ng/ml	≥3	≥10 mg/l	≥10 mg/l	Yes	Internal Dataset
15	Male	≥60	≥25 kg/m2	≥3	＜30g/L	＜3	No	Yes	No	No	No	No	No	No	No	No	Yes	No	≥1.2 mg/dL	＜20 mg/dL	Intestinal obstruction	Open surgery	Primary anastomosis	≥270 min	≥100 ml	≥90 %	No	Yes	Yes	Yes	T3~T4	N0	Yes	Right-sided colon	＜5 cm	≥5 ng/ml	＜37 U/mL	＜0.05 ng/ml	≥3	≥10 mg/l	≥10 mg/l	Yes	Internal Dataset
16	Female	≥60	＜25 kg/m2	＜3	＜30g/L	＜3	No	No	No	No	No	No	Yes	No	Yes	Yes	No	No	＜1.2 mg/dL	＜20 mg/dL	Intestinal obstruction	Laparoscopic surgery	Primary anastomosis with stoma	≥270 min	＜100 ml	≥90 %	No	No	Yes	Yes	T1~T2	N0	No	Right-sided colon	＜5 cm	＜5 ng/ml	＜37 U/mL	≥0.05 ng/ml	≥3	≥10 mg/l	≥10 mg/l	Yes	Internal Dataset
17	Female	＜60	＜25 kg/m2	＜3	＜30g/L	＜3	No	No	No	No	No	No	No	No	No	No	No	No	≥1.2 mg/dL	＜20 mg/dL	Intestinal obstruction	Open surgery	Primary anastomosis	＜270 min	＜100 ml	≥90 %	No	Yes	Yes	Yes	T1~T2	N0	No	Right-sided colon	＜5 cm	≥5 ng/ml	＜37 U/mL	≥0.05 ng/ml	＜3	≥10 mg/l	＜10 mg/l	Yes	Internal Dataset
18	Male	＜60	＜25 kg/m2	＜3	≥30g/L	＜3	No	No	No	No	No	No	No	No	Yes	No	Yes	No	≥1.2 mg/dL	＜20 mg/dL	Intestinal perforation	Laparoscopic surgery	Primary anastomosis	≥270 min	＜100 ml	≥90 %	No	Yes	Yes	No	T1~T2	N0	No	Left-sided colon	＜5 cm	＜5 ng/ml	＜37 U/mL	≥0.05 ng/ml	≥3	≥10 mg/l	＜10 mg/l	Yes	Internal Dataset
19	Female	＜60	＜25 kg/m2	＜3	＜30g/L	≥3	No	No	No	No	Yes	No	Yes	No	No	No	Yes	No	＜1.2 mg/dL	＜20 mg/dL	Intestinal obstruction	Laparoscopic surgery	Primary anastomosis	＜270 min	＜100 ml	≥90 %	No	Yes	No	No	T3~T4	N1~N2	No	Right-sided colon	＜5 cm	＜5 ng/ml	≥37 U/mL	≥0.05 ng/ml	≥3	＜10 mg/l	≥10 mg/l	Yes	Internal Dataset
20	Female	≥60	＜25 kg/m2	＜3	＜30g/L	＜3	No	No	No	No	No	Yes	No	No	No	No	Yes	No	＜1.2 mg/dL	≥20 mg/dL	Hemorrhage	Open surgery	Primary anastomosis with stoma	≥270 min	＜100 ml	≥90 %	Yes	No	No	Yes	T1~T2	N1~N2	No	Left-sided colon	＜5 cm	＜5 ng/ml	≥37 U/mL	≥0.05 ng/ml	＜3	≥10 mg/l	≥10 mg/l	Yes	Internal Dataset
21	Male	≥60	＜25 kg/m2	＜3	＜30g/L	＜3	No	Yes	Yes	Yes	No	No	No	No	No	No	No	No	≥1.2 mg/dL	≥20 mg/dL	Intestinal obstruction	Open surgery	Primary anastomosis	≥270 min	＜100 ml	＜90 %	No	Yes	Yes	No	T1~T2	N0	Yes	Right-sided colon	＜5 cm	≥5 ng/ml	＜37 U/mL	≥0.05 ng/ml	≥3	≥10 mg/l	≥10 mg/l	Yes	Internal Dataset
22	Male	≥60	＜25 kg/m2	＜3	＜30g/L	＜3	No	Yes	Yes	Yes	No	No	No	No	No	No	No	No	＜1.2 mg/dL	＜20 mg/dL	Intestinal obstruction	Laparoscopic surgery	Hartmann's procedure	≥270 min	＜100 ml	＜90 %	No	No	Yes	Yes	T1~T2	N1~N2	No	Right-sided colon	＜5 cm	≥5 ng/ml	＜37 U/mL	≥0.05 ng/ml	≥3	≥10 mg/l	≥10 mg/l	Yes	Internal Dataset
23	Male	＜60	＜25 kg/m2	≥3	＜30g/L	＜3	No	Yes	No	No	No	No	No	No	No	No	No	No	＜1.2 mg/dL	＜20 mg/dL	Intestinal obstruction	Laparoscopic surgery	Primary anastomosis with stoma	＜270 min	＜100 ml	≥90 %	No	Yes	No	No	T3~T4	N1~N2	No	Right-sided colon	≥5 cm	≥5 ng/ml	＜37 U/mL	＜0.05 ng/ml	≥3	≥10 mg/l	≥10 mg/l	Yes	Internal Dataset
24	Female	≥60	≥25 kg/m2	＜3	＜30g/L	＜3	No	Yes	No	No	No	No	Yes	No	Yes	No	No	No	＜1.2 mg/dL	≥20 mg/dL	Intussusception	Open surgery	Primary anastomosis	≥270 min	＜100 ml	≥90 %	No	Yes	No	No	T1~T2	N1~N2	No	Left-sided colon	＜5 cm	＜5 ng/ml	＜37 U/mL	＜0.05 ng/ml	≥3	＜10 mg/l	≥10 mg/l	Yes	Internal Dataset
25	Female	≥60	＜25 kg/m2	≥3	≥30g/L	＜3	No	No	Yes	No	Yes	No	No	No	Yes	No	No	Yes	≥1.2 mg/dL	＜20 mg/dL	Hemorrhage	Open surgery	Hartmann's procedure	＜270 min	＜100 ml	≥90 %	Yes	No	Yes	Yes	T1~T2	N0	No	Right-sided colon	＜5 cm	＜5 ng/ml	≥37 U/mL	≥0.05 ng/ml	≥3	≥10 mg/l	＜10 mg/l	Yes	Internal Dataset
26	Male	≥60	＜25 kg/m2	＜3	＜30g/L	＜3	No	No	No	No	No	Yes	No	No	No	No	Yes	Yes	＜1.2 mg/dL	＜20 mg/dL	Intestinal obstruction	Laparoscopic surgery	Primary anastomosis	≥270 min	≥100 ml	≥90 %	No	No	Yes	Yes	T3~T4	N0	No	Left-sided colon	＜5 cm	＜5 ng/ml	≥37 U/mL	≥0.05 ng/ml	≥3	＜10 mg/l	≥10 mg/l	Yes	Internal Dataset
27	Male	＜60	＜25 kg/m2	＜3	＜30g/L	≥3	Yes	Yes	No	No	Yes	Yes	No	No	No	No	Yes	No	＜1.2 mg/dL	＜20 mg/dL	Others	Laparoscopic surgery	Primary anastomosis with stoma	≥270 min	≥100 ml	≥90 %	Yes	No	Yes	Yes	T1~T2	N0	No	Right-sided colon	＜5 cm	＜5 ng/ml	＜37 U/mL	≥0.05 ng/ml	＜3	＜10 mg/l	≥10 mg/l	Yes	Internal Dataset
28	Male	≥60	≥25 kg/m2	＜3	＜30g/L	≥3	No	Yes	No	No	No	Yes	No	No	No	No	Yes	No	＜1.2 mg/dL	＜20 mg/dL	Intestinal obstruction	Open surgery	Hartmann's procedure	≥270 min	≥100 ml	≥90 %	No	Yes	No	No	T3~T4	N0	No	Left-sided colon	＜5 cm	＜5 ng/ml	＜37 U/mL	≥0.05 ng/ml	≥3	≥10 mg/l	＜10 mg/l	Yes	Internal Dataset
29	Female	≥60	＜25 kg/m2	＜3	＜30g/L	≥3	Yes	No	No	No	No	No	No	No	No	No	Yes	Yes	≥1.2 mg/dL	＜20 mg/dL	Intestinal perforation	Laparoscopic surgery	Hartmann's procedure	＜270 min	≥100 ml	≥90 %	No	Yes	Yes	Yes	T1~T2	N0	No	Right-sided colon	≥5 cm	＜5 ng/ml	＜37 U/mL	＜0.05 ng/ml	≥3	≥10 mg/l	≥10 mg/l	Yes	Internal Dataset
30	Male	＜60	＜25 kg/m2	＜3	≥30g/L	＜3	Yes	No	No	No	No	No	No	Yes	Yes	No	No	No	＜1.2 mg/dL	＜20 mg/dL	Intestinal obstruction	Open surgery	Simple stoma	＜270 min	＜100 ml	≥90 %	Yes	No	Yes	Yes	T1~T2	N0	No	Right-sided colon	≥5 cm	＜5 ng/ml	＜37 U/mL	≥0.05 ng/ml	≥3	＜10 mg/l	＜10 mg/l	Yes	Internal Dataset
31	Male	≥60	＜25 kg/m2	＜3	≥30g/L	＜3	Yes	No	No	No	No	No	No	No	No	No	No	No	＜1.2 mg/dL	＜20 mg/dL	Intussusception	Laparoscopic surgery	Primary anastomosis	≥270 min	＜100 ml	≥90 %	No	Yes	No	Yes	T3~T4	N0	No	Left-sided colon	＜5 cm	＜5 ng/ml	≥37 U/mL	＜0.05 ng/ml	≥3	＜10 mg/l	＜10 mg/l	Yes	Internal Dataset
32	Male	≥60	＜25 kg/m2	＜3	＜30g/L	＜3	No	No	No	No	No	No	No	No	Yes	No	No	No	＜1.2 mg/dL	＜20 mg/dL	Intestinal obstruction	Laparoscopic surgery	Primary anastomosis	＜270 min	＜100 ml	≥90 %	No	No	Yes	No	T3~T4	N1~N2	No	Right-sided colon	＜5 cm	＜5 ng/ml	＜37 U/mL	≥0.05 ng/ml	≥3	≥10 mg/l	≥10 mg/l	Yes	Internal Dataset
33	Female	＜60	＜25 kg/m2	＜3	＜30g/L	＜3	No	No	No	Yes	No	No	No	No	Yes	No	No	No	＜1.2 mg/dL	＜20 mg/dL	Intestinal obstruction	Laparoscopic surgery	Primary anastomosis with stoma	≥270 min	＜100 ml	≥90 %	No	Yes	No	Yes	T3~T4	N0	No	Right-sided colon	≥5 cm	＜5 ng/ml	＜37 U/mL	≥0.05 ng/ml	≥3	≥10 mg/l	≥10 mg/l	Yes	Internal Dataset
34	Male	≥60	＜25 kg/m2	＜3	＜30g/L	＜3	No	No	No	No	No	No	No	No	Yes	No	No	No	＜1.2 mg/dL	＜20 mg/dL	Intestinal obstruction	Laparoscopic surgery	Primary anastomosis	≥270 min	＜100 ml	≥90 %	No	Yes	Yes	Yes	T1~T2	N0	No	Right-sided colon	＜5 cm	＜5 ng/ml	＜37 U/mL	≥0.05 ng/ml	≥3	≥10 mg/l	≥10 mg/l	Yes	Internal Dataset
35	Male	≥60	＜25 kg/m2	＜3	≥30g/L	＜3	No	No	Yes	No	No	No	No	No	No	No	No	Yes	＜1.2 mg/dL	≥20 mg/dL	Hemorrhage	Laparoscopic surgery	Hartmann's procedure	≥270 min	＜100 ml	≥90 %	No	Yes	Yes	No	T1~T2	N0	No	Left-sided colon	＜5 cm	＜5 ng/ml	＜37 U/mL	≥0.05 ng/ml	≥3	≥10 mg/l	≥10 mg/l	Yes	Internal Dataset
36	Male	≥60	≥25 kg/m2	≥3	＜30g/L	＜3	No	No	No	No	No	No	No	No	No	Yes	No	Yes	＜1.2 mg/dL	≥20 mg/dL	Intestinal obstruction	Laparoscopic surgery	Primary anastomosis	≥270 min	＜100 ml	≥90 %	No	Yes	No	No	T3~T4	N1~N2	No	Right-sided colon	≥5 cm	≥5 ng/ml	＜37 U/mL	≥0.05 ng/ml	≥3	≥10 mg/l	≥10 mg/l	Yes	Internal Dataset
37	Male	＜60	≥25 kg/m2	≥3	＜30g/L	＜3	No	No	No	No	No	No	No	No	No	No	No	No	＜1.2 mg/dL	＜20 mg/dL	Intestinal obstruction	Open surgery	Primary anastomosis	＜270 min	≥100 ml	≥90 %	No	No	No	No	T1~T2	N1~N2	No	Right-sided colon	＜5 cm	＜5 ng/ml	＜37 U/mL	＜0.05 ng/ml	≥3	≥10 mg/l	＜10 mg/l	Yes	Internal Dataset
38	Female	＜60	＜25 kg/m2	＜3	＜30g/L	＜3	No	No	Yes	No	No	No	Yes	Yes	No	Yes	No	No	＜1.2 mg/dL	＜20 mg/dL	Intestinal obstruction	Laparoscopic surgery	Simple stoma	≥270 min	≥100 ml	≥90 %	No	No	No	No	T1~T2	N0	Yes	Left-sided colon	≥5 cm	≥5 ng/ml	＜37 U/mL	≥0.05 ng/ml	≥3	≥10 mg/l	≥10 mg/l	Yes	Internal Dataset
39	Male	＜60	＜25 kg/m2	＜3	≥30g/L	＜3	No	No	No	No	No	No	Yes	No	No	No	No	No	＜1.2 mg/dL	≥20 mg/dL	Hemorrhage	Open surgery	Primary anastomosis	≥270 min	＜100 ml	≥90 %	No	Yes	Yes	No	T1~T2	N0	Yes	Left-sided colon	＜5 cm	＜5 ng/ml	＜37 U/mL	≥0.05 ng/ml	＜3	＜10 mg/l	≥10 mg/l	Yes	Internal Dataset
40	Male	≥60	＜25 kg/m2	＜3	≥30g/L	≥3	No	No	Yes	No	No	No	No	Yes	No	No	Yes	No	≥1.2 mg/dL	≥20 mg/dL	Intestinal obstruction	Laparoscopic surgery	Primary anastomosis	≥270 min	＜100 ml	＜90 %	No	Yes	No	No	T3~T4	N0	No	Right-sided colon	＜5 cm	＜5 ng/ml	≥37 U/mL	＜0.05 ng/ml	≥3	＜10 mg/l	≥10 mg/l	Yes	Internal Dataset
41	Male	＜60	≥25 kg/m2	＜3	＜30g/L	＜3	No	No	Yes	No	No	No	No	No	No	No	No	No	＜1.2 mg/dL	＜20 mg/dL	Intestinal obstruction	Laparoscopic surgery	Primary anastomosis with stoma	＜270 min	≥100 ml	＜90 %	No	No	No	No	T3~T4	N0	Yes	Left-sided colon	＜5 cm	＜5 ng/ml	＜37 U/mL	＜0.05 ng/ml	＜3	≥10 mg/l	≥10 mg/l	Yes	Internal Dataset
42	Male	＜60	＜25 kg/m2	＜3	＜30g/L	＜3	Yes	No	No	No	No	No	No	No	Yes	No	Yes	No	＜1.2 mg/dL	≥20 mg/dL	Intestinal obstruction	Laparoscopic surgery	Primary anastomosis	≥270 min	≥100 ml	≥90 %	No	Yes	No	No	T1~T2	N0	No	Right-sided colon	＜5 cm	≥5 ng/ml	≥37 U/mL	＜0.05 ng/ml	≥3	＜10 mg/l	＜10 mg/l	Yes	Internal Dataset
43	Female	≥60	＜25 kg/m2	＜3	＜30g/L	＜3	No	Yes	Yes	Yes	No	No	No	No	Yes	No	No	No	≥1.2 mg/dL	＜20 mg/dL	Intestinal obstruction	Open surgery	Primary anastomosis	≥270 min	＜100 ml	＜90 %	No	No	Yes	No	T1~T2	N0	No	Right-sided colon	＜5 cm	＜5 ng/ml	＜37 U/mL	≥0.05 ng/ml	≥3	＜10 mg/l	＜10 mg/l	Yes	Internal Dataset
44	Female	＜60	≥25 kg/m2	＜3	≥30g/L	≥3	No	No	No	No	Yes	No	No	No	No	No	No	No	≥1.2 mg/dL	≥20 mg/dL	Intestinal obstruction	Laparoscopic surgery	Hartmann's procedure	≥270 min	＜100 ml	≥90 %	No	No	No	No	T3~T4	N0	No	Right-sided colon	＜5 cm	＜5 ng/ml	≥37 U/mL	＜0.05 ng/ml	＜3	≥10 mg/l	≥10 mg/l	No	Internal Dataset
45	Male	≥60	＜25 kg/m2	＜3	≥30g/L	＜3	No	No	No	No	No	No	No	No	No	No	No	No	≥1.2 mg/dL	＜20 mg/dL	Intestinal obstruction	Open surgery	Primary anastomosis	＜270 min	≥100 ml	≥90 %	No	No	Yes	No	T3~T4	N0	No	Right-sided colon	＜5 cm	＜5 ng/ml	≥37 U/mL	≥0.05 ng/ml	＜3	≥10 mg/l	＜10 mg/l	No	Internal Dataset
46	Female	≥60	≥25 kg/m2	＜3	≥30g/L	＜3	No	Yes	No	No	Yes	Yes	No	No	No	No	No	No	≥1.2 mg/dL	＜20 mg/dL	Intestinal obstruction	Open surgery	Primary anastomosis	＜270 min	＜100 ml	≥90 %	No	No	Yes	Yes	T1~T2	N0	No	Left-sided colon	＜5 cm	＜5 ng/ml	≥37 U/mL	＜0.05 ng/ml	＜3	≥10 mg/l	＜10 mg/l	No	Internal Dataset
47	Male	＜60	≥25 kg/m2	＜3	≥30g/L	＜3	No	Yes	No	Yes	Yes	No	No	No	Yes	No	No	No	＜1.2 mg/dL	＜20 mg/dL	Intestinal obstruction	Laparoscopic surgery	Simple stoma	＜270 min	＜100 ml	≥90 %	No	No	No	No	T1~T2	N1~N2	No	Right-sided colon	＜5 cm	＜5 ng/ml	＜37 U/mL	＜0.05 ng/ml	＜3	＜10 mg/l	≥10 mg/l	No	Internal Dataset
48	Male	≥60	＜25 kg/m2	＜3	≥30g/L	＜3	No	Yes	No	Yes	No	No	No	No	No	No	No	No	＜1.2 mg/dL	＜20 mg/dL	Intestinal obstruction	Open surgery	Primary anastomosis	≥270 min	＜100 ml	≥90 %	No	Yes	Yes	Yes	T1~T2	N1~N2	No	Right-sided colon	≥5 cm	≥5 ng/ml	＜37 U/mL	＜0.05 ng/ml	＜3	≥10 mg/l	≥10 mg/l	No	Internal Dataset
49	Male	≥60	＜25 kg/m2	≥3	≥30g/L	＜3	No	Yes	No	No	No	No	No	No	No	No	Yes	No	＜1.2 mg/dL	＜20 mg/dL	Intestinal obstruction	Open surgery	Hartmann's procedure	≥270 min	＜100 ml	≥90 %	No	No	No	No	T1~T2	N0	No	Right-sided colon	≥5 cm	＜5 ng/ml	≥37 U/mL	＜0.05 ng/ml	＜3	＜10 mg/l	＜10 mg/l	No	Internal Dataset
50	Male	≥60	＜25 kg/m2	≥3	＜30g/L	＜3	No	No	No	Yes	No	No	No	No	No	No	No	Yes	＜1.2 mg/dL	＜20 mg/dL	Intestinal obstruction	Open surgery	Primary anastomosis	＜270 min	＜100 ml	≥90 %	No	No	No	Yes	T1~T2	N1~N2	Yes	Left-sided colon	＜5 cm	＜5 ng/ml	＜37 U/mL	＜0.05 ng/ml	＜3	＜10 mg/l	＜10 mg/l	No	Internal Dataset
51	Female	≥60	＜25 kg/m2	＜3	≥30g/L	＜3	No	No	No	No	No	No	No	No	No	No	No	Yes	＜1.2 mg/dL	＜20 mg/dL	Intestinal obstruction	Open surgery	Primary anastomosis with stoma	≥270 min	＜100 ml	≥90 %	No	No	No	Yes	T3~T4	N1~N2	No	Left-sided colon	＜5 cm	＜5 ng/ml	＜37 U/mL	＜0.05 ng/ml	＜3	＜10 mg/l	＜10 mg/l	No	Internal Dataset
52	Male	≥60	≥25 kg/m2	＜3	＜30g/L	≥3	No	No	No	No	No	No	No	No	No	No	No	Yes	＜1.2 mg/dL	＜20 mg/dL	Others	Open surgery	Primary anastomosis	≥270 min	＜100 ml	≥90 %	No	No	Yes	No	T3~T4	N0	Yes	Left-sided colon	≥5 cm	＜5 ng/ml	＜37 U/mL	＜0.05 ng/ml	＜3	≥10 mg/l	≥10 mg/l	No	Internal Dataset
53	Female	≥60	≥25 kg/m2	＜3	≥30g/L	＜3	No	No	No	No	No	No	No	No	No	Yes	No	No	＜1.2 mg/dL	＜20 mg/dL	Intestinal obstruction	Open surgery	Simple stoma	＜270 min	＜100 ml	≥90 %	No	No	No	No	T3~T4	N0	Yes	Left-sided colon	＜5 cm	＜5 ng/ml	＜37 U/mL	＜0.05 ng/ml	＜3	＜10 mg/l	＜10 mg/l	No	Internal Dataset
54	Female	≥60	＜25 kg/m2	＜3	＜30g/L	＜3	No	No	No	No	No	No	No	No	No	Yes	No	Yes	＜1.2 mg/dL	＜20 mg/dL	Intestinal obstruction	Open surgery	Primary anastomosis	＜270 min	＜100 ml	≥90 %	Yes	No	No	Yes	T1~T2	N0	Yes	Left-sided colon	≥5 cm	＜5 ng/ml	＜37 U/mL	＜0.05 ng/ml	＜3	＜10 mg/l	＜10 mg/l	No	Internal Dataset
55	Male	＜60	＜25 kg/m2	＜3	≥30g/L	＜3	No	No	Yes	No	No	No	No	No	No	Yes	No	No	＜1.2 mg/dL	＜20 mg/dL	Hemorrhage	Open surgery	Primary anastomosis	＜270 min	＜100 ml	≥90 %	No	Yes	No	No	T3~T4	N0	No	Left-sided colon	≥5 cm	＜5 ng/ml	＜37 U/mL	＜0.05 ng/ml	＜3	＜10 mg/l	≥10 mg/l	No	Internal Dataset
56	Male	≥60	＜25 kg/m2	＜3	≥30g/L	＜3	No	No	No	No	No	No	Yes	No	No	No	No	No	＜1.2 mg/dL	＜20 mg/dL	Intestinal obstruction	Open surgery	Hartmann's procedure	＜270 min	＜100 ml	≥90 %	No	No	No	Yes	T3~T4	N0	No	Left-sided colon	≥5 cm	＜5 ng/ml	＜37 U/mL	＜0.05 ng/ml	＜3	≥10 mg/l	＜10 mg/l	No	Internal Dataset
57	Female	＜60	＜25 kg/m2	≥3	＜30g/L	＜3	No	No	Yes	No	No	No	No	No	No	No	No	No	＜1.2 mg/dL	＜20 mg/dL	Intestinal obstruction	Open surgery	Primary anastomosis	＜270 min	≥100 ml	≥90 %	No	No	No	Yes	T1~T2	N0	Yes	Left-sided colon	＜5 cm	＜5 ng/ml	＜37 U/mL	＜0.05 ng/ml	＜3	＜10 mg/l	＜10 mg/l	No	Internal Dataset
58	Male	≥60	＜25 kg/m2	≥3	≥30g/L	≥3	No	No	Yes	No	No	No	No	No	Yes	No	No	No	＜1.2 mg/dL	＜20 mg/dL	Intestinal obstruction	Open surgery	Simple stoma	＜270 min	＜100 ml	≥90 %	No	No	No	No	T3~T4	N0	No	Left-sided colon	＜5 cm	＜5 ng/ml	＜37 U/mL	≥0.05 ng/ml	＜3	＜10 mg/l	＜10 mg/l	No	Internal Dataset
59	Female	＜60	＜25 kg/m2	＜3	≥30g/L	＜3	No	No	No	No	No	No	No	Yes	Yes	No	No	No	＜1.2 mg/dL	＜20 mg/dL	Intestinal obstruction	Laparoscopic surgery	Primary anastomosis with stoma	＜270 min	＜100 ml	≥90 %	Yes	No	No	No	T1~T2	N0	No	Left-sided colon	＜5 cm	≥5 ng/ml	≥37 U/mL	＜0.05 ng/ml	＜3	≥10 mg/l	＜10 mg/l	No	Internal Dataset
60	Male	≥60	≥25 kg/m2	＜3	≥30g/L	＜3	No	Yes	No	Yes	No	No	No	No	No	No	No	No	＜1.2 mg/dL	＜20 mg/dL	Intestinal obstruction	Open surgery	Simple stoma	＜270 min	≥100 ml	≥90 %	No	Yes	No	No	T1~T2	N0	No	Left-sided colon	＜5 cm	≥5 ng/ml	≥37 U/mL	＜0.05 ng/ml	≥3	≥10 mg/l	≥10 mg/l	No	Internal Dataset
61	Male	≥60	＜25 kg/m2	≥3	≥30g/L	≥3	Yes	No	No	No	No	No	No	No	Yes	No	No	No	＜1.2 mg/dL	＜20 mg/dL	Intestinal perforation	Laparoscopic surgery	Primary anastomosis	＜270 min	＜100 ml	≥90 %	No	No	No	No	T3~T4	N0	No	Left-sided colon	＜5 cm	＜5 ng/ml	＜37 U/mL	＜0.05 ng/ml	≥3	≥10 mg/l	＜10 mg/l	No	Internal Dataset
62	Male	＜60	≥25 kg/m2	＜3	≥30g/L	＜3	Yes	Yes	No	Yes	No	No	No	No	No	No	No	No	＜1.2 mg/dL	＜20 mg/dL	Intestinal obstruction	Open surgery	Primary anastomosis	≥270 min	≥100 ml	≥90 %	No	No	Yes	Yes	T1~T2	N1~N2	No	Left-sided colon	＜5 cm	＜5 ng/ml	＜37 U/mL	＜0.05 ng/ml	＜3	＜10 mg/l	＜10 mg/l	No	Internal Dataset
63	Male	≥60	＜25 kg/m2	＜3	≥30g/L	＜3	No	No	No	Yes	No	No	No	No	No	No	No	No	＜1.2 mg/dL	＜20 mg/dL	Intestinal obstruction	Open surgery	Primary anastomosis	＜270 min	＜100 ml	≥90 %	No	Yes	No	No	T1~T2	N0	No	Left-sided colon	＜5 cm	＜5 ng/ml	＜37 U/mL	≥0.05 ng/ml	＜3	＜10 mg/l	＜10 mg/l	No	Internal Dataset
64	Male	＜60	＜25 kg/m2	≥3	≥30g/L	＜3	No	Yes	No	No	No	No	No	Yes	No	No	No	No	＜1.2 mg/dL	＜20 mg/dL	Intestinal obstruction	Open surgery	Primary anastomosis	≥270 min	＜100 ml	≥90 %	No	Yes	No	No	T1~T2	N1~N2	No	Left-sided colon	＜5 cm	≥5 ng/ml	＜37 U/mL	＜0.05 ng/ml	＜3	＜10 mg/l	＜10 mg/l	No	Internal Dataset
65	Male	≥60	＜25 kg/m2	＜3	≥30g/L	≥3	No	No	Yes	Yes	No	No	No	No	No	No	No	No	≥1.2 mg/dL	＜20 mg/dL	Intestinal obstruction	Open surgery	Simple stoma	≥270 min	＜100 ml	≥90 %	No	No	Yes	No	T3~T4	N1~N2	No	Right-sided colon	＜5 cm	≥5 ng/ml	＜37 U/mL	＜0.05 ng/ml	＜3	＜10 mg/l	＜10 mg/l	No	Internal Dataset
66	Male	≥60	＜25 kg/m2	＜3	≥30g/L	＜3	Yes	Yes	Yes	Yes	No	Yes	No	No	No	No	No	No	≥1.2 mg/dL	≥20 mg/dL	Intestinal obstruction	Open surgery	Primary anastomosis	＜270 min	＜100 ml	≥90 %	No	No	No	No	T1~T2	N0	No	Left-sided colon	＜5 cm	≥5 ng/ml	＜37 U/mL	＜0.05 ng/ml	＜3	＜10 mg/l	＜10 mg/l	No	Internal Dataset
67	Male	≥60	≥25 kg/m2	＜3	≥30g/L	＜3	No	Yes	Yes	No	No	Yes	Yes	No	No	No	Yes	No	≥1.2 mg/dL	≥20 mg/dL	Intestinal obstruction	Open surgery	Hartmann's procedure	≥270 min	＜100 ml	≥90 %	No	No	No	No	T1~T2	N1~N2	No	Right-sided colon	＜5 cm	＜5 ng/ml	＜37 U/mL	＜0.05 ng/ml	＜3	＜10 mg/l	＜10 mg/l	No	Internal Dataset
68	Female	≥60	＜25 kg/m2	＜3	≥30g/L	＜3	No	No	No	No	No	No	No	No	No	No	Yes	Yes	≥1.2 mg/dL	＜20 mg/dL	Intestinal perforation	Open surgery	Primary anastomosis with stoma	＜270 min	＜100 ml	≥90 %	No	No	No	No	T1~T2	N1~N2	No	Left-sided colon	＜5 cm	＜5 ng/ml	＜37 U/mL	≥0.05 ng/ml	＜3	＜10 mg/l	＜10 mg/l	No	Internal Dataset
69	Female	≥60	＜25 kg/m2	＜3	≥30g/L	＜3	No	No	No	No	Yes	No	Yes	No	No	No	No	No	＜1.2 mg/dL	＜20 mg/dL	Intestinal obstruction	Open surgery	Primary anastomosis	＜270 min	＜100 ml	≥90 %	No	No	No	No	T3~T4	N0	Yes	Right-sided colon	＜5 cm	＜5 ng/ml	＜37 U/mL	＜0.05 ng/ml	＜3	＜10 mg/l	＜10 mg/l	No	Internal Dataset
70	Male	≥60	＜25 kg/m2	＜3	≥30g/L	＜3	No	No	Yes	No	No	No	No	No	Yes	Yes	No	No	＜1.2 mg/dL	＜20 mg/dL	Intestinal obstruction	Open surgery	Hartmann's procedure	＜270 min	＜100 ml	≥90 %	No	No	No	No	T3~T4	N1~N2	Yes	Right-sided colon	＜5 cm	＜5 ng/ml	＜37 U/mL	＜0.05 ng/ml	＜3	＜10 mg/l	＜10 mg/l	No	Internal Dataset
71	Male	≥60	＜25 kg/m2	＜3	≥30g/L	＜3	No	No	Yes	No	No	No	No	No	No	No	No	No	＜1.2 mg/dL	＜20 mg/dL	Intestinal obstruction	Open surgery	Simple stoma	＜270 min	＜100 ml	≥90 %	No	No	No	No	T1~T2	N1~N2	No	Left-sided colon	＜5 cm	＜5 ng/ml	＜37 U/mL	＜0.05 ng/ml	＜3	＜10 mg/l	＜10 mg/l	No	Internal Dataset
72	Male	＜60	＜25 kg/m2	≥3	＜30g/L	＜3	No	No	No	No	No	No	No	No	Yes	Yes	No	No	＜1.2 mg/dL	＜20 mg/dL	Intestinal obstruction	Open surgery	Primary anastomosis	＜270 min	＜100 ml	≥90 %	No	No	No	No	T1~T2	N1~N2	No	Left-sided colon	＜5 cm	≥5 ng/ml	＜37 U/mL	＜0.05 ng/ml	＜3	＜10 mg/l	＜10 mg/l	No	Internal Dataset
73	Female	＜60	＜25 kg/m2	≥3	≥30g/L	＜3	No	No	No	No	No	No	No	No	Yes	No	No	No	＜1.2 mg/dL	＜20 mg/dL	Intestinal obstruction	Open surgery	Primary anastomosis with stoma	＜270 min	＜100 ml	≥90 %	No	No	No	No	T1~T2	N0	No	Left-sided colon	≥5 cm	≥5 ng/ml	＜37 U/mL	＜0.05 ng/ml	＜3	＜10 mg/l	＜10 mg/l	No	Internal Dataset
74	Female	≥60	＜25 kg/m2	＜3	＜30g/L	＜3	No	No	No	No	No	No	No	No	Yes	Yes	No	Yes	＜1.2 mg/dL	＜20 mg/dL	Intestinal obstruction	Open surgery	Primary anastomosis	＜270 min	≥100 ml	≥90 %	No	No	No	No	T1~T2	N0	No	Left-sided colon	＜5 cm	＜5 ng/ml	≥37 U/mL	＜0.05 ng/ml	＜3	＜10 mg/l	＜10 mg/l	No	Internal Dataset
75	Female	≥60	＜25 kg/m2	＜3	≥30g/L	＜3	No	No	No	No	No	No	No	No	No	No	No	No	＜1.2 mg/dL	＜20 mg/dL	Intestinal obstruction	Laparoscopic surgery	Primary anastomosis	＜270 min	＜100 ml	≥90 %	No	No	No	No	T1~T2	N0	No	Left-sided colon	＜5 cm	＜5 ng/ml	≥37 U/mL	＜0.05 ng/ml	＜3	＜10 mg/l	＜10 mg/l	No	Internal Dataset
76	Male	≥60	＜25 kg/m2	＜3	≥30g/L	＜3	No	No	No	Yes	No	No	No	No	No	No	No	No	＜1.2 mg/dL	＜20 mg/dL	Intestinal obstruction	Open surgery	Primary anastomosis with stoma	＜270 min	≥100 ml	≥90 %	No	No	No	Yes	T3~T4	N0	Yes	Left-sided colon	≥5 cm	≥5 ng/ml	≥37 U/mL	＜0.05 ng/ml	＜3	＜10 mg/l	＜10 mg/l	No	Internal Dataset
77	Male	≥60	＜25 kg/m2	＜3	≥30g/L	＜3	No	Yes	No	Yes	No	No	No	No	No	No	No	Yes	＜1.2 mg/dL	＜20 mg/dL	Intestinal obstruction	Open surgery	Primary anastomosis	＜270 min	＜100 ml	＜90 %	No	No	No	Yes	T3~T4	N0	No	Left-sided colon	＜5 cm	＜5 ng/ml	＜37 U/mL	＜0.05 ng/ml	＜3	＜10 mg/l	＜10 mg/l	No	Internal Dataset
78	Female	≥60	＜25 kg/m2	＜3	≥30g/L	＜3	No	No	No	No	No	No	No	No	No	No	No	No	＜1.2 mg/dL	＜20 mg/dL	Intestinal obstruction	Open surgery	Simple stoma	＜270 min	＜100 ml	≥90 %	No	No	No	No	T1~T2	N0	Yes	Left-sided colon	＜5 cm	＜5 ng/ml	＜37 U/mL	＜0.05 ng/ml	＜3	＜10 mg/l	≥10 mg/l	No	Internal Dataset
79	Male	＜60	＜25 kg/m2	＜3	＜30g/L	≥3	Yes	No	No	No	No	No	No	No	No	No	No	No	＜1.2 mg/dL	＜20 mg/dL	Intestinal obstruction	Open surgery	Primary anastomosis	＜270 min	≥100 ml	≥90 %	No	No	No	No	T1~T2	N0	Yes	Left-sided colon	≥5 cm	≥5 ng/ml	＜37 U/mL	＜0.05 ng/ml	＜3	＜10 mg/l	≥10 mg/l	No	Internal Dataset
80	Female	＜60	≥25 kg/m2	＜3	≥30g/L	≥3	Yes	Yes	No	Yes	No	No	No	No	No	No	No	No	＜1.2 mg/dL	＜20 mg/dL	Intestinal obstruction	Laparoscopic surgery	Primary anastomosis	＜270 min	＜100 ml	≥90 %	No	No	No	No	T3~T4	N0	No	Left-sided colon	＜5 cm	＜5 ng/ml	＜37 U/mL	＜0.05 ng/ml	＜3	＜10 mg/l	＜10 mg/l	No	Internal Dataset
81	Male	＜60	＜25 kg/m2	＜3	≥30g/L	≥3	No	No	No	Yes	No	No	No	No	No	No	No	No	＜1.2 mg/dL	＜20 mg/dL	Intestinal obstruction	Laparoscopic surgery	Primary anastomosis	≥270 min	＜100 ml	≥90 %	No	Yes	No	No	T1~T2	N1~N2	Yes	Left-sided colon	≥5 cm	≥5 ng/ml	＜37 U/mL	＜0.05 ng/ml	＜3	＜10 mg/l	＜10 mg/l	No	Internal Dataset
82	Female	＜60	≥25 kg/m2	＜3	≥30g/L	＜3	No	Yes	Yes	No	No	No	No	No	Yes	No	No	No	＜1.2 mg/dL	＜20 mg/dL	Intestinal obstruction	Laparoscopic surgery	Primary anastomosis with stoma	≥270 min	≥100 ml	≥90 %	Yes	Yes	No	No	T3~T4	N1~N2	No	Right-sided colon	＜5 cm	＜5 ng/ml	＜37 U/mL	＜0.05 ng/ml	＜3	＜10 mg/l	＜10 mg/l	No	Internal Dataset
83	Female	≥60	≥25 kg/m2	＜3	≥30g/L	＜3	No	No	Yes	No	No	No	Yes	Yes	No	No	No	No	＜1.2 mg/dL	＜20 mg/dL	Intestinal obstruction	Open surgery	Primary anastomosis	＜270 min	≥100 ml	≥90 %	No	No	No	Yes	T1~T2	N1~N2	No	Right-sided colon	＜5 cm	＜5 ng/ml	＜37 U/mL	＜0.05 ng/ml	＜3	≥10 mg/l	≥10 mg/l	No	Internal Dataset
84	Female	≥60	≥25 kg/m2	＜3	≥30g/L	＜3	No	No	Yes	No	No	No	No	No	No	No	No	No	＜1.2 mg/dL	＜20 mg/dL	Intestinal obstruction	Open surgery	Primary anastomosis	≥270 min	＜100 ml	≥90 %	Yes	No	No	Yes	T3~T4	N0	No	Left-sided colon	＜5 cm	＜5 ng/ml	≥37 U/mL	＜0.05 ng/ml	＜3	≥10 mg/l	＜10 mg/l	No	Internal Dataset
85	Female	＜60	≥25 kg/m2	＜3	≥30g/L	＜3	No	No	No	No	Yes	No	No	No	No	No	No	No	＜1.2 mg/dL	＜20 mg/dL	Intestinal perforation	Open surgery	Hartmann's procedure	＜270 min	＜100 ml	≥90 %	Yes	No	No	No	T1~T2	N0	No	Right-sided colon	＜5 cm	＜5 ng/ml	≥37 U/mL	＜0.05 ng/ml	＜3	≥10 mg/l	≥10 mg/l	No	Internal Dataset
86	Male	≥60	≥25 kg/m2	＜3	≥30g/L	＜3	No	No	No	No	No	No	No	No	No	No	No	No	＜1.2 mg/dL	＜20 mg/dL	Intestinal obstruction	Laparoscopic surgery	Primary anastomosis	＜270 min	＜100 ml	≥90 %	No	No	No	No	T1~T2	N0	No	Right-sided colon	＜5 cm	＜5 ng/ml	≥37 U/mL	＜0.05 ng/ml	＜3	＜10 mg/l	＜10 mg/l	No	Internal Dataset
87	Female	≥60	≥25 kg/m2	＜3	≥30g/L	≥3	No	No	Yes	No	Yes	Yes	No	No	No	No	No	No	＜1.2 mg/dL	＜20 mg/dL	Intestinal obstruction	Open surgery	Primary anastomosis with stoma	＜270 min	＜100 ml	≥90 %	Yes	No	No	Yes	T3~T4	N1~N2	No	Right-sided colon	＜5 cm	＜5 ng/ml	＜37 U/mL	＜0.05 ng/ml	＜3	＜10 mg/l	＜10 mg/l	No	Internal Dataset
88	Male	≥60	＜25 kg/m2	≥3	＜30g/L	≥3	No	Yes	No	No	Yes	No	No	No	Yes	No	No	No	＜1.2 mg/dL	＜20 mg/dL	Intestinal obstruction	Open surgery	Primary anastomosis with stoma	＜270 min	＜100 ml	≥90 %	No	No	Yes	Yes	T3~T4	N1~N2	No	Left-sided colon	＜5 cm	＜5 ng/ml	＜37 U/mL	＜0.05 ng/ml	＜3	＜10 mg/l	＜10 mg/l	No	Internal Dataset
89	Female	≥60	＜25 kg/m2	≥3	＜30g/L	≥3	No	No	No	No	Yes	No	No	No	Yes	No	No	No	＜1.2 mg/dL	＜20 mg/dL	Others	Open surgery	Primary anastomosis	＜270 min	＜100 ml	≥90 %	No	No	Yes	No	T3~T4	N0	No	Left-sided colon	＜5 cm	＜5 ng/ml	＜37 U/mL	＜0.05 ng/ml	＜3	＜10 mg/l	＜10 mg/l	No	Internal Dataset
90	Male	≥60	＜25 kg/m2	≥3	≥30g/L	＜3	Yes	No	No	No	No	No	No	No	No	Yes	No	No	＜1.2 mg/dL	＜20 mg/dL	Intestinal obstruction	Open surgery	Simple stoma	＜270 min	＜100 ml	≥90 %	No	No	Yes	No	T1~T2	N1~N2	No	Left-sided colon	＜5 cm	＜5 ng/ml	＜37 U/mL	＜0.05 ng/ml	＜3	＜10 mg/l	＜10 mg/l	No	Internal Dataset
91	Male	≥60	＜25 kg/m2	＜3	＜30g/L	＜3	No	Yes	No	No	Yes	No	No	No	No	No	No	No	＜1.2 mg/dL	＜20 mg/dL	Intestinal obstruction	Open surgery	Primary anastomosis	＜270 min	＜100 ml	≥90 %	No	No	Yes	Yes	T3~T4	N0	No	Left-sided colon	＜5 cm	＜5 ng/ml	＜37 U/mL	＜0.05 ng/ml	＜3	＜10 mg/l	＜10 mg/l	No	Internal Dataset
92	Female	≥60	＜25 kg/m2	＜3	≥30g/L	＜3	No	Yes	No	No	No	No	No	No	No	Yes	No	No	＜1.2 mg/dL	＜20 mg/dL	Hemorrhage	Open surgery	Primary anastomosis	＜270 min	＜100 ml	≥90 %	No	No	No	No	T1~T2	N1~N2	Yes	Left-sided colon	＜5 cm	＜5 ng/ml	＜37 U/mL	＜0.05 ng/ml	＜3	＜10 mg/l	＜10 mg/l	No	Internal Dataset
93	Male	≥60	＜25 kg/m2	≥3	≥30g/L	＜3	No	Yes	No	No	No	No	No	No	No	Yes	Yes	No	＜1.2 mg/dL	＜20 mg/dL	Intestinal obstruction	Open surgery	Primary anastomosis with stoma	＜270 min	＜100 ml	≥90 %	No	No	No	No	T3~T4	N0	No	Left-sided colon	≥5 cm	＜5 ng/ml	＜37 U/mL	＜0.05 ng/ml	＜3	＜10 mg/l	＜10 mg/l	No	Internal Dataset
94	Male	＜60	≥25 kg/m2	＜3	＜30g/L	＜3	No	No	No	No	No	No	Yes	No	No	No	No	No	＜1.2 mg/dL	＜20 mg/dL	Intestinal obstruction	Open surgery	Primary anastomosis	＜270 min	＜100 ml	≥90 %	No	No	No	No	T1~T2	N0	No	Left-sided colon	≥5 cm	≥5 ng/ml	＜37 U/mL	＜0.05 ng/ml	＜3	＜10 mg/l	＜10 mg/l	No	Internal Dataset
95	Male	＜60	≥25 kg/m2	≥3	≥30g/L	≥3	No	No	No	No	No	No	Yes	No	No	No	Yes	No	＜1.2 mg/dL	＜20 mg/dL	Intestinal obstruction	Open surgery	Hartmann's procedure	≥270 min	＜100 ml	≥90 %	No	No	No	No	T3~T4	N0	No	Left-sided colon	≥5 cm	＜5 ng/ml	＜37 U/mL	＜0.05 ng/ml	＜3	＜10 mg/l	≥10 mg/l	No	Internal Dataset
96	Male	＜60	≥25 kg/m2	≥3	＜30g/L	＜3	No	No	No	No	No	No	Yes	No	No	No	Yes	No	＜1.2 mg/dL	＜20 mg/dL	Intestinal obstruction	Open surgery	Primary anastomosis	＜270 min	＜100 ml	≥90 %	No	No	No	No	T1~T2	N0	No	Left-sided colon	＜5 cm	＜5 ng/ml	＜37 U/mL	≥0.05 ng/ml	≥3	≥10 mg/l	＜10 mg/l	No	Internal Dataset
97	Male	＜60	≥25 kg/m2	≥3	≥30g/L	≥3	No	No	No	No	No	No	No	No	No	No	No	Yes	＜1.2 mg/dL	＜20 mg/dL	Intestinal obstruction	Open surgery	Hartmann's procedure	＜270 min	＜100 ml	≥90 %	No	No	No	Yes	T3~T4	N0	No	Left-sided colon	＜5 cm	≥5 ng/ml	＜37 U/mL	≥0.05 ng/ml	＜3	≥10 mg/l	＜10 mg/l	No	Internal Dataset
98	Male	≥60	＜25 kg/m2	＜3	≥30g/L	≥3	No	No	No	No	No	No	No	No	Yes	No	No	No	≥1.2 mg/dL	＜20 mg/dL	Intestinal obstruction	Open surgery	Primary anastomosis	≥270 min	＜100 ml	≥90 %	No	No	No	Yes	T1~T2	N0	No	Right-sided colon	≥5 cm	≥5 ng/ml	＜37 U/mL	＜0.05 ng/ml	＜3	＜10 mg/l	＜10 mg/l	No	Internal Dataset
99	Male	≥60	＜25 kg/m2	≥3	≥30g/L	＜3	No	No	Yes	Yes	No	No	No	No	No	No	No	No	＜1.2 mg/dL	≥20 mg/dL	Intestinal obstruction	Open surgery	Primary anastomosis with stoma	≥270 min	≥100 ml	≥90 %	No	No	No	No	T3~T4	N0	No	Right-sided colon	≥5 cm	＜5 ng/ml	＜37 U/mL	＜0.05 ng/ml	＜3	＜10 mg/l	＜10 mg/l	No	Internal Dataset
100	Female	＜60	＜25 kg/m2	＜3	≥30g/L	＜3	Yes	Yes	Yes	Yes	No	No	No	Yes	No	No	No	No	≥1.2 mg/dL	＜20 mg/dL	Intestinal obstruction	Open surgery	Primary anastomosis	＜270 min	＜100 ml	≥90 %	No	No	No	No	T3~T4	N0	Yes	Left-sided colon	＜5 cm	＜5 ng/ml	＜37 U/mL	＜0.05 ng/ml	＜3	＜10 mg/l	＜10 mg/l	No	Internal Dataset
101	Female	≥60	＜25 kg/m2	＜3	≥30g/L	≥3	Yes	Yes	Yes	Yes	No	No	No	No	Yes	No	No	No	≥1.2 mg/dL	≥20 mg/dL	Intestinal obstruction	Open surgery	Hartmann's procedure	＜270 min	≥100 ml	≥90 %	No	No	No	No	T3~T4	N0	No	Left-sided colon	≥5 cm	＜5 ng/ml	≥37 U/mL	＜0.05 ng/ml	＜3	＜10 mg/l	＜10 mg/l	No	Internal Dataset
102	Female	≥60	＜25 kg/m2	＜3	≥30g/L	≥3	No	Yes	Yes	Yes	No	No	No	No	Yes	No	No	No	≥1.2 mg/dL	＜20 mg/dL	Intestinal perforation	Open surgery	Hartmann's procedure	＜270 min	＜100 ml	≥90 %	No	Yes	No	No	T1~T2	N0	No	Left-sided colon	＜5 cm	≥5 ng/ml	＜37 U/mL	＜0.05 ng/ml	＜3	＜10 mg/l	＜10 mg/l	No	Internal Dataset
103	Male	＜60	＜25 kg/m2	＜3	≥30g/L	≥3	Yes	Yes	Yes	No	No	No	No	Yes	No	No	No	Yes	＜1.2 mg/dL	≥20 mg/dL	Intestinal obstruction	Open surgery	Primary anastomosis	＜270 min	≥100 ml	≥90 %	No	No	No	Yes	T1~T2	N1~N2	Yes	Left-sided colon	＜5 cm	＜5 ng/ml	＜37 U/mL	＜0.05 ng/ml	＜3	＜10 mg/l	＜10 mg/l	No	Internal Dataset
104	Female	≥60	＜25 kg/m2	＜3	≥30g/L	＜3	No	No	No	No	No	No	No	Yes	Yes	No	No	Yes	＜1.2 mg/dL	≥20 mg/dL	Intestinal obstruction	Laparoscopic surgery	Primary anastomosis	＜270 min	＜100 ml	≥90 %	No	No	No	No	T1~T2	N0	No	Left-sided colon	＜5 cm	≥5 ng/ml	＜37 U/mL	＜0.05 ng/ml	＜3	＜10 mg/l	＜10 mg/l	No	Internal Dataset
105	Male	＜60	≥25 kg/m2	＜3	≥30g/L	＜3	No	No	No	No	No	No	No	No	Yes	No	No	No	＜1.2 mg/dL	＜20 mg/dL	Intestinal obstruction	Open surgery	Hartmann's procedure	＜270 min	≥100 ml	≥90 %	No	No	No	No	T3~T4	N0	No	Left-sided colon	＜5 cm	≥5 ng/ml	＜37 U/mL	＜0.05 ng/ml	＜3	＜10 mg/l	＜10 mg/l	No	Internal Dataset
106	Female	≥60	＜25 kg/m2	＜3	≥30g/L	＜3	No	Yes	No	No	No	No	No	No	No	No	No	No	≥1.2 mg/dL	≥20 mg/dL	Intestinal obstruction	Open surgery	Hartmann's procedure	＜270 min	≥100 ml	＜90 %	No	No	No	No	T3~T4	N1~N2	No	Left-sided colon	＜5 cm	＜5 ng/ml	≥37 U/mL	＜0.05 ng/ml	＜3	＜10 mg/l	＜10 mg/l	No	Internal Dataset
107	Female	＜60	≥25 kg/m2	≥3	≥30g/L	＜3	No	No	No	No	No	No	No	No	No	No	No	No	＜1.2 mg/dL	＜20 mg/dL	Intestinal obstruction	Laparoscopic surgery	Primary anastomosis with stoma	＜270 min	≥100 ml	≥90 %	No	No	No	No	T3~T4	N1~N2	No	Left-sided colon	＜5 cm	＜5 ng/ml	＜37 U/mL	＜0.05 ng/ml	＜3	＜10 mg/l	＜10 mg/l	No	Internal Dataset
108	Male	＜60	＜25 kg/m2	＜3	＜30g/L	＜3	No	No	No	No	No	No	No	No	No	No	No	No	＜1.2 mg/dL	＜20 mg/dL	Intestinal obstruction	Open surgery	Primary anastomosis	≥270 min	＜100 ml	≥90 %	No	No	No	No	T3~T4	N1~N2	No	Left-sided colon	＜5 cm	＜5 ng/ml	＜37 U/mL	＜0.05 ng/ml	＜3	＜10 mg/l	＜10 mg/l	No	Internal Dataset
109	Female	≥60	＜25 kg/m2	≥3	≥30g/L	＜3	No	No	No	No	No	No	No	No	No	No	No	No	＜1.2 mg/dL	＜20 mg/dL	Intestinal obstruction	Open surgery	Primary anastomosis	＜270 min	＜100 ml	≥90 %	No	No	No	No	T3~T4	N1~N2	No	Left-sided colon	＜5 cm	＜5 ng/ml	≥37 U/mL	＜0.05 ng/ml	＜3	＜10 mg/l	＜10 mg/l	No	Internal Dataset
110	Male	＜60	≥25 kg/m2	≥3	≥30g/L	≥3	No	No	No	No	No	No	No	No	No	No	No	No	＜1.2 mg/dL	＜20 mg/dL	Intestinal obstruction	Open surgery	Simple stoma	≥270 min	＜100 ml	≥90 %	No	No	No	No	T3~T4	N0	No	Right-sided colon	＜5 cm	＜5 ng/ml	＜37 U/mL	＜0.05 ng/ml	＜3	＜10 mg/l	＜10 mg/l	No	Internal Dataset
111	Male	≥60	≥25 kg/m2	＜3	≥30g/L	＜3	No	No	No	No	No	No	No	No	No	No	No	No	＜1.2 mg/dL	＜20 mg/dL	Intestinal obstruction	Laparoscopic surgery	Primary anastomosis	＜270 min	＜100 ml	≥90 %	No	No	No	No	T1~T2	N0	No	Right-sided colon	＜5 cm	＜5 ng/ml	≥37 U/mL	＜0.05 ng/ml	＜3	＜10 mg/l	＜10 mg/l	No	Internal Dataset
112	Female	≥60	＜25 kg/m2	≥3	≥30g/L	＜3	No	No	No	No	No	No	No	No	Yes	No	No	No	＜1.2 mg/dL	＜20 mg/dL	Intestinal obstruction	Open surgery	Primary anastomosis with stoma	＜270 min	＜100 ml	≥90 %	No	No	No	No	T1~T2	N0	No	Left-sided colon	＜5 cm	＜5 ng/ml	≥37 U/mL	＜0.05 ng/ml	≥3	＜10 mg/l	＜10 mg/l	No	Internal Dataset
113	Male	≥60	＜25 kg/m2	≥3	＜30g/L	≥3	No	No	No	No	No	No	No	No	No	No	No	No	＜1.2 mg/dL	＜20 mg/dL	Intestinal obstruction	Laparoscopic surgery	Primary anastomosis	＜270 min	＜100 ml	≥90 %	No	No	No	No	T1~T2	N0	No	Right-sided colon	＜5 cm	＜5 ng/ml	＜37 U/mL	≥0.05 ng/ml	＜3	＜10 mg/l	＜10 mg/l	No	Internal Dataset
114	Female	≥60	≥25 kg/m2	≥3	≥30g/L	≥3	No	No	No	Yes	No	No	No	No	Yes	No	No	No	＜1.2 mg/dL	＜20 mg/dL	Intestinal obstruction	Open surgery	Primary anastomosis	≥270 min	＜100 ml	≥90 %	Yes	No	No	Yes	T3~T4	N0	No	Left-sided colon	＜5 cm	＜5 ng/ml	＜37 U/mL	＜0.05 ng/ml	≥3	＜10 mg/l	＜10 mg/l	No	Internal Dataset
115	Male	≥60	≥25 kg/m2	≥3	≥30g/L	≥3	No	No	No	Yes	No	No	No	No	No	No	No	No	＜1.2 mg/dL	＜20 mg/dL	Intestinal obstruction	Open surgery	Simple stoma	＜270 min	＜100 ml	≥90 %	No	No	No	No	T3~T4	N0	No	Left-sided colon	＜5 cm	＜5 ng/ml	≥37 U/mL	＜0.05 ng/ml	≥3	＜10 mg/l	＜10 mg/l	No	Internal Dataset
116	Male	≥60	＜25 kg/m2	＜3	＜30g/L	＜3	No	Yes	No	Yes	No	Yes	Yes	No	No	No	No	No	＜1.2 mg/dL	＜20 mg/dL	Intestinal obstruction	Open surgery	Primary anastomosis	＜270 min	＜100 ml	≥90 %	Yes	No	No	No	T3~T4	N1~N2	No	Left-sided colon	＜5 cm	＜5 ng/ml	＜37 U/mL	＜0.05 ng/ml	＜3	＜10 mg/l	≥10 mg/l	No	Internal Dataset
117	Male	＜60	≥25 kg/m2	＜3	≥30g/L	＜3	No	Yes	No	No	No	No	No	No	No	No	No	No	＜1.2 mg/dL	＜20 mg/dL	Intestinal obstruction	Open surgery	Primary anastomosis with stoma	＜270 min	≥100 ml	≥90 %	No	Yes	No	Yes	T3~T4	N1~N2	Yes	Right-sided colon	＜5 cm	＜5 ng/ml	＜37 U/mL	≥0.05 ng/ml	＜3	＜10 mg/l	≥10 mg/l	No	Internal Dataset
118	Male	＜60	＜25 kg/m2	＜3	≥30g/L	＜3	No	No	Yes	No	No	Yes	No	No	No	No	No	No	＜1.2 mg/dL	＜20 mg/dL	Intestinal obstruction	Open surgery	Hartmann's procedure	＜270 min	＜100 ml	≥90 %	No	Yes	No	Yes	T3~T4	N0	Yes	Right-sided colon	＜5 cm	＜5 ng/ml	＜37 U/mL	＜0.05 ng/ml	≥3	＜10 mg/l	≥10 mg/l	No	Internal Dataset
119	Male	≥60	＜25 kg/m2	＜3	≥30g/L	＜3	No	No	No	No	Yes	No	No	No	No	No	No	No	＜1.2 mg/dL	＜20 mg/dL	Intestinal obstruction	Open surgery	Primary anastomosis	＜270 min	≥100 ml	≥90 %	No	No	Yes	Yes	T1~T2	N1~N2	Yes	Left-sided colon	≥5 cm	＜5 ng/ml	＜37 U/mL	≥0.05 ng/ml	＜3	≥10 mg/l	＜10 mg/l	No	Internal Dataset
120	Female	≥60	＜25 kg/m2	＜3	≥30g/L	＜3	No	No	Yes	No	Yes	Yes	No	No	No	No	No	Yes	＜1.2 mg/dL	＜20 mg/dL	Intestinal obstruction	Open surgery	Hartmann's procedure	＜270 min	≥100 ml	≥90 %	No	No	No	No	T3~T4	N0	No	Left-sided colon	＜5 cm	＜5 ng/ml	＜37 U/mL	＜0.05 ng/ml	＜3	＜10 mg/l	≥10 mg/l	No	Internal Dataset
121	Male	＜60	＜25 kg/m2	＜3	≥30g/L	＜3	Yes	Yes	Yes	No	Yes	No	No	No	No	No	No	Yes	＜1.2 mg/dL	＜20 mg/dL	Others	Open surgery	Primary anastomosis	＜270 min	≥100 ml	≥90 %	No	No	No	No	T3~T4	N0	Yes	Left-sided colon	＜5 cm	＜5 ng/ml	＜37 U/mL	≥0.05 ng/ml	≥3	≥10 mg/l	≥10 mg/l	No	Internal Dataset
122	Male	＜60	＜25 kg/m2	＜3	≥30g/L	＜3	No	No	No	No	Yes	No	No	No	No	No	No	No	＜1.2 mg/dL	＜20 mg/dL	Intestinal obstruction	Open surgery	Primary anastomosis	＜270 min	≥100 ml	≥90 %	No	No	No	Yes	T1~T2	N0	No	Right-sided colon	＜5 cm	≥5 ng/ml	＜37 U/mL	≥0.05 ng/ml	＜3	＜10 mg/l	＜10 mg/l	No	Internal Dataset
123	Male	＜60	＜25 kg/m2	≥3	≥30g/L	＜3	Yes	No	Yes	No	No	No	No	No	No	No	No	No	＜1.2 mg/dL	＜20 mg/dL	Intestinal obstruction	Open surgery	Primary anastomosis with stoma	＜270 min	≥100 ml	≥90 %	No	No	No	Yes	T1~T2	N1~N2	No	Left-sided colon	≥5 cm	≥5 ng/ml	＜37 U/mL	≥0.05 ng/ml	≥3	≥10 mg/l	＜10 mg/l	No	Internal Dataset
124	Male	≥60	＜25 kg/m2	＜3	≥30g/L	＜3	No	No	No	No	No	No	No	No	No	No	No	No	＜1.2 mg/dL	＜20 mg/dL	Hemorrhage	Open surgery	Primary anastomosis	＜270 min	＜100 ml	≥90 %	No	No	No	No	T1~T2	N1~N2	Yes	Left-sided colon	＜5 cm	＜5 ng/ml	＜37 U/mL	＜0.05 ng/ml	≥3	＜10 mg/l	＜10 mg/l	No	Internal Dataset
125	Male	≥60	≥25 kg/m2	≥3	≥30g/L	＜3	No	No	No	No	No	No	No	No	No	No	No	No	＜1.2 mg/dL	＜20 mg/dL	Intestinal obstruction	Open surgery	Hartmann's procedure	＜270 min	＜100 ml	≥90 %	No	No	No	No	T3~T4	N1~N2	No	Right-sided colon	≥5 cm	＜5 ng/ml	＜37 U/mL	＜0.05 ng/ml	＜3	＜10 mg/l	＜10 mg/l	No	Internal Dataset
126	Male	≥60	＜25 kg/m2	＜3	＜30g/L	＜3	Yes	No	Yes	No	No	No	No	No	No	No	No	No	＜1.2 mg/dL	＜20 mg/dL	Intestinal obstruction	Open surgery	Primary anastomosis	＜270 min	＜100 ml	≥90 %	No	No	No	No	T3~T4	N0	Yes	Left-sided colon	＜5 cm	≥5 ng/ml	＜37 U/mL	＜0.05 ng/ml	＜3	＜10 mg/l	＜10 mg/l	No	Internal Dataset
127	Male	≥60	≥25 kg/m2	≥3	＜30g/L	≥3	Yes	No	Yes	No	No	No	No	No	No	No	No	No	＜1.2 mg/dL	＜20 mg/dL	Others	Open surgery	Primary anastomosis with stoma	＜270 min	＜100 ml	＜90 %	No	No	No	No	T3~T4	N0	No	Left-sided colon	＜5 cm	≥5 ng/ml	＜37 U/mL	＜0.05 ng/ml	＜3	＜10 mg/l	＜10 mg/l	No	Internal Dataset
128	Female	≥60	≥25 kg/m2	＜3	≥30g/L	＜3	Yes	No	No	Yes	No	No	Yes	No	Yes	No	No	No	＜1.2 mg/dL	＜20 mg/dL	Intestinal obstruction	Open surgery	Hartmann's procedure	＜270 min	＜100 ml	≥90 %	No	No	No	Yes	T3~T4	N1~N2	Yes	Right-sided colon	＜5 cm	＜5 ng/ml	＜37 U/mL	＜0.05 ng/ml	＜3	＜10 mg/l	＜10 mg/l	No	Internal Dataset
129	Male	≥60	≥25 kg/m2	＜3	≥30g/L	＜3	No	No	No	Yes	No	No	No	No	Yes	No	No	No	＜1.2 mg/dL	≥20 mg/dL	Intestinal obstruction	Open surgery	Primary anastomosis	≥270 min	＜100 ml	≥90 %	No	No	No	Yes	T3~T4	N1~N2	No	Right-sided colon	＜5 cm	≥5 ng/ml	＜37 U/mL	＜0.05 ng/ml	＜3	＜10 mg/l	＜10 mg/l	No	Internal Dataset
130	Female	≥60	＜25 kg/m2	＜3	≥30g/L	≥3	No	Yes	No	No	No	No	No	No	Yes	No	No	No	≥1.2 mg/dL	＜20 mg/dL	Hemorrhage	Open surgery	Hartmann's procedure	＜270 min	＜100 ml	≥90 %	No	No	No	No	T1~T2	N1~N2	No	Left-sided colon	＜5 cm	＜5 ng/ml	＜37 U/mL	＜0.05 ng/ml	＜3	＜10 mg/l	＜10 mg/l	No	Internal Dataset
131	Female	≥60	≥25 kg/m2	≥3	≥30g/L	＜3	No	No	No	No	No	No	No	No	No	No	No	No	≥1.2 mg/dL	≥20 mg/dL	Intestinal obstruction	Open surgery	Primary anastomosis with stoma	≥270 min	＜100 ml	≥90 %	No	No	No	No	T1~T2	N0	No	Right-sided colon	＜5 cm	＜5 ng/ml	＜37 U/mL	＜0.05 ng/ml	＜3	＜10 mg/l	＜10 mg/l	No	Internal Dataset
132	Female	＜60	＜25 kg/m2	＜3	≥30g/L	＜3	No	Yes	No	No	No	No	No	No	No	No	No	No	＜1.2 mg/dL	≥20 mg/dL	Intestinal obstruction	Open surgery	Simple stoma	＜270 min	＜100 ml	≥90 %	No	No	No	No	T3~T4	N1~N2	No	Left-sided colon	＜5 cm	＜5 ng/ml	＜37 U/mL	＜0.05 ng/ml	＜3	＜10 mg/l	＜10 mg/l	No	Internal Dataset
133	Female	≥60	≥25 kg/m2	＜3	≥30g/L	＜3	No	Yes	No	Yes	No	No	No	No	No	No	No	No	≥1.2 mg/dL	＜20 mg/dL	Intestinal obstruction	Open surgery	Primary anastomosis	＜270 min	＜100 ml	≥90 %	No	Yes	No	No	T3~T4	N0	No	Left-sided colon	＜5 cm	＜5 ng/ml	＜37 U/mL	＜0.05 ng/ml	＜3	＜10 mg/l	＜10 mg/l	No	Internal Dataset
134	Female	≥60	＜25 kg/m2	≥3	≥30g/L	＜3	No	No	No	Yes	No	No	No	Yes	No	No	No	No	≥1.2 mg/dL	≥20 mg/dL	Intestinal obstruction	Open surgery	Primary anastomosis	＜270 min	≥100 ml	≥90 %	No	No	No	No	T3~T4	N0	No	Left-sided colon	＜5 cm	＜5 ng/ml	＜37 U/mL	＜0.05 ng/ml	＜3	＜10 mg/l	＜10 mg/l	No	Internal Dataset
135	Male	＜60	＜25 kg/m2	＜3	≥30g/L	＜3	No	Yes	No	No	No	No	No	Yes	No	No	No	No	＜1.2 mg/dL	＜20 mg/dL	Intestinal obstruction	Open surgery	Primary anastomosis	＜270 min	＜100 ml	＜90 %	No	No	No	No	T3~T4	N0	No	Left-sided colon	＜5 cm	≥5 ng/ml	＜37 U/mL	＜0.05 ng/ml	＜3	＜10 mg/l	＜10 mg/l	No	Internal Dataset
136	Male	≥60	＜25 kg/m2	＜3	≥30g/L	＜3	No	No	No	No	No	No	No	No	No	No	No	Yes	＜1.2 mg/dL	＜20 mg/dL	Intestinal obstruction	Open surgery	Primary anastomosis	≥270 min	≥100 ml	≥90 %	No	No	No	No	T1~T2	N0	No	Right-sided colon	＜5 cm	≥5 ng/ml	＜37 U/mL	＜0.05 ng/ml	＜3	＜10 mg/l	＜10 mg/l	No	Internal Dataset
137	Male	＜60	＜25 kg/m2	＜3	≥30g/L	＜3	No	No	Yes	Yes	No	No	No	No	Yes	No	No	Yes	＜1.2 mg/dL	＜20 mg/dL	Intestinal obstruction	Open surgery	Primary anastomosis with stoma	≥270 min	＜100 ml	≥90 %	No	No	No	No	T1~T2	N0	No	Right-sided colon	＜5 cm	＜5 ng/ml	＜37 U/mL	＜0.05 ng/ml	＜3	＜10 mg/l	＜10 mg/l	No	Internal Dataset
138	Female	＜60	＜25 kg/m2	＜3	≥30g/L	＜3	No	No	Yes	No	No	No	No	Yes	Yes	No	No	No	＜1.2 mg/dL	＜20 mg/dL	Intestinal obstruction	Open surgery	Primary anastomosis with stoma	＜270 min	＜100 ml	≥90 %	No	No	No	No	T1~T2	N0	No	Left-sided colon	＜5 cm	≥5 ng/ml	＜37 U/mL	＜0.05 ng/ml	＜3	＜10 mg/l	＜10 mg/l	No	Internal Dataset
139	Male	≥60	＜25 kg/m2	＜3	＜30g/L	＜3	No	No	No	No	No	No	No	No	No	Yes	No	No	＜1.2 mg/dL	＜20 mg/dL	Intestinal obstruction	Open surgery	Primary anastomosis	≥270 min	＜100 ml	≥90 %	Yes	No	No	No	T1~T2	N0	No	Left-sided colon	＜5 cm	≥5 ng/ml	≥37 U/mL	＜0.05 ng/ml	＜3	＜10 mg/l	＜10 mg/l	No	Internal Dataset
140	Male	≥60	＜25 kg/m2	＜3	＜30g/L	＜3	No	No	Yes	No	No	No	No	No	No	Yes	No	Yes	＜1.2 mg/dL	＜20 mg/dL	Intestinal obstruction	Open surgery	Primary anastomosis	＜270 min	≥100 ml	≥90 %	No	No	No	No	T1~T2	N0	No	Right-sided colon	＜5 cm	≥5 ng/ml	＜37 U/mL	＜0.05 ng/ml	＜3	＜10 mg/l	＜10 mg/l	No	Internal Dataset
141	Male	＜60	＜25 kg/m2	＜3	≥30g/L	＜3	No	No	Yes	No	No	No	No	Yes	No	No	No	No	＜1.2 mg/dL	＜20 mg/dL	Intestinal perforation	Laparoscopic surgery	Primary anastomosis with stoma	＜270 min	≥100 ml	≥90 %	Yes	No	No	No	T1~T2	N0	No	Left-sided colon	＜5 cm	＜5 ng/ml	＜37 U/mL	＜0.05 ng/ml	＜3	＜10 mg/l	＜10 mg/l	No	Internal Dataset
142	Male	≥60	≥25 kg/m2	＜3	≥30g/L	＜3	No	No	No	No	No	No	No	No	No	No	No	No	＜1.2 mg/dL	＜20 mg/dL	Intestinal obstruction	Open surgery	Primary anastomosis	＜270 min	≥100 ml	≥90 %	Yes	No	No	No	T3~T4	N0	No	Left-sided colon	＜5 cm	＜5 ng/ml	≥37 U/mL	≥0.05 ng/ml	≥3	＜10 mg/l	＜10 mg/l	No	Internal Dataset
143	Male	≥60	＜25 kg/m2	＜3	≥30g/L	＜3	Yes	No	No	No	No	No	No	No	No	No	No	Yes	＜1.2 mg/dL	＜20 mg/dL	Intestinal obstruction	Open surgery	Primary anastomosis	≥270 min	＜100 ml	≥90 %	No	No	No	No	T3~T4	N1~N2	Yes	Left-sided colon	＜5 cm	＜5 ng/ml	＜37 U/mL	＜0.05 ng/ml	≥3	＜10 mg/l	＜10 mg/l	No	Internal Dataset
144	Male	≥60	≥25 kg/m2	＜3	≥30g/L	＜3	No	No	No	No	No	No	No	No	No	No	Yes	Yes	＜1.2 mg/dL	＜20 mg/dL	Intestinal obstruction	Laparoscopic surgery	Primary anastomosis	≥270 min	＜100 ml	≥90 %	No	No	No	No	T3~T4	N0	No	Right-sided colon	＜5 cm	＜5 ng/ml	≥37 U/mL	≥0.05 ng/ml	≥3	＜10 mg/l	≥10 mg/l	No	Internal Dataset
145	Male	≥60	≥25 kg/m2	＜3	≥30g/L	＜3	No	No	No	No	No	No	No	No	No	No	No	No	＜1.2 mg/dL	＜20 mg/dL	Intestinal obstruction	Open surgery	Primary anastomosis with stoma	≥270 min	＜100 ml	≥90 %	No	No	No	No	T3~T4	N1~N2	Yes	Right-sided colon	＜5 cm	＜5 ng/ml	＜37 U/mL	＜0.05 ng/ml	≥3	≥10 mg/l	＜10 mg/l	No	Internal Dataset
146	Male	≥60	＜25 kg/m2	＜3	≥30g/L	＜3	No	No	No	No	No	No	No	No	No	No	No	No	＜1.2 mg/dL	＜20 mg/dL	Intestinal obstruction	Laparoscopic surgery	Primary anastomosis	＜270 min	＜100 ml	≥90 %	No	No	No	No	T3~T4	N1~N2	Yes	Right-sided colon	＜5 cm	＜5 ng/ml	≥37 U/mL	＜0.05 ng/ml	＜3	≥10 mg/l	≥10 mg/l	No	Internal Dataset
147	Male	≥60	＜25 kg/m2	＜3	≥30g/L	≥3	No	Yes	No	No	No	No	Yes	No	No	No	No	No	＜1.2 mg/dL	＜20 mg/dL	Intestinal obstruction	Laparoscopic surgery	Primary anastomosis	＜270 min	＜100 ml	≥90 %	No	No	No	Yes	T1~T2	N1~N2	No	Right-sided colon	＜5 cm	＜5 ng/ml	≥37 U/mL	＜0.05 ng/ml	≥3	＜10 mg/l	＜10 mg/l	No	Internal Dataset
148	Male	≥60	＜25 kg/m2	＜3	≥30g/L	≥3	Yes	No	No	No	No	No	Yes	No	No	No	No	No	＜1.2 mg/dL	＜20 mg/dL	Intestinal obstruction	Laparoscopic surgery	Hartmann's procedure	＜270 min	＜100 ml	≥90 %	No	No	No	No	T1~T2	N0	No	Right-sided colon	＜5 cm	＜5 ng/ml	＜37 U/mL	＜0.05 ng/ml	＜3	＜10 mg/l	＜10 mg/l	No	Internal Dataset
149	Female	≥60	≥25 kg/m2	＜3	＜30g/L	＜3	No	Yes	No	No	No	No	No	No	No	No	No	No	＜1.2 mg/dL	＜20 mg/dL	Intestinal obstruction	Open surgery	Primary anastomosis	＜270 min	＜100 ml	≥90 %	No	No	No	No	T3~T4	N0	No	Right-sided colon	＜5 cm	＜5 ng/ml	≥37 U/mL	＜0.05 ng/ml	＜3	＜10 mg/l	＜10 mg/l	No	Internal Dataset
150	Male	＜60	≥25 kg/m2	≥3	≥30g/L	≥3	No	No	No	No	No	No	No	No	No	No	No	No	＜1.2 mg/dL	＜20 mg/dL	Intestinal obstruction	Open surgery	Primary anastomosis with stoma	＜270 min	＜100 ml	≥90 %	No	No	No	No	T3~T4	N1~N2	Yes	Right-sided colon	≥5 cm	＜5 ng/ml	＜37 U/mL	＜0.05 ng/ml	＜3	＜10 mg/l	＜10 mg/l	No	Internal Dataset
151	Male	≥60	＜25 kg/m2	＜3	≥30g/L	＜3	No	No	No	No	No	Yes	No	No	Yes	No	No	No	＜1.2 mg/dL	＜20 mg/dL	Hemorrhage	Open surgery	Primary anastomosis	＜270 min	＜100 ml	≥90 %	No	No	No	Yes	T1~T2	N0	Yes	Left-sided colon	＜5 cm	＜5 ng/ml	≥37 U/mL	＜0.05 ng/ml	＜3	＜10 mg/l	＜10 mg/l	No	Internal Dataset
152	Female	≥60	＜25 kg/m2	≥3	≥30g/L	＜3	No	No	No	No	Yes	No	No	Yes	No	No	Yes	No	＜1.2 mg/dL	＜20 mg/dL	Intestinal obstruction	Open surgery	Hartmann's procedure	＜270 min	＜100 ml	≥90 %	No	No	No	No	T1~T2	N0	No	Right-sided colon	＜5 cm	＜5 ng/ml	＜37 U/mL	＜0.05 ng/ml	＜3	＜10 mg/l	＜10 mg/l	No	Internal Dataset
153	Female	＜60	＜25 kg/m2	＜3	≥30g/L	＜3	No	No	Yes	No	Yes	No	No	No	No	No	No	No	＜1.2 mg/dL	＜20 mg/dL	Intestinal obstruction	Open surgery	Primary anastomosis	＜270 min	＜100 ml	≥90 %	No	No	No	No	T1~T2	N0	Yes	Right-sided colon	≥5 cm	＜5 ng/ml	＜37 U/mL	＜0.05 ng/ml	＜3	＜10 mg/l	＜10 mg/l	No	Internal Dataset
154	Female	＜60	≥25 kg/m2	＜3	≥30g/L	＜3	No	Yes	No	Yes	Yes	No	No	No	Yes	No	No	No	≥1.2 mg/dL	≥20 mg/dL	Intestinal obstruction	Open surgery	Simple stoma	＜270 min	≥100 ml	≥90 %	No	No	No	Yes	T1~T2	N0	Yes	Right-sided colon	＜5 cm	≥5 ng/ml	＜37 U/mL	＜0.05 ng/ml	＜3	＜10 mg/l	＜10 mg/l	No	Internal Dataset
155	Male	≥60	＜25 kg/m2	≥3	≥30g/L	＜3	No	No	Yes	No	No	No	No	No	No	No	No	No	＜1.2 mg/dL	＜20 mg/dL	Intestinal obstruction	Open surgery	Primary anastomosis	＜270 min	≥100 ml	≥90 %	No	No	No	Yes	T1~T2	N0	No	Right-sided colon	＜5 cm	＜5 ng/ml	＜37 U/mL	＜0.05 ng/ml	＜3	＜10 mg/l	＜10 mg/l	No	Internal Dataset
156	Male	≥60	＜25 kg/m2	≥3	＜30g/L	＜3	No	Yes	No	Yes	No	No	No	No	Yes	No	No	No	＜1.2 mg/dL	＜20 mg/dL	Hemorrhage	Open surgery	Primary anastomosis	≥270 min	＜100 ml	≥90 %	No	No	No	Yes	T3~T4	N0	Yes	Left-sided colon	≥5 cm	≥5 ng/ml	＜37 U/mL	＜0.05 ng/ml	＜3	＜10 mg/l	＜10 mg/l	No	Internal Dataset
157	Female	≥60	＜25 kg/m2	＜3	＜30g/L	＜3	No	No	Yes	Yes	No	No	Yes	No	Yes	No	No	No	≥1.2 mg/dL	≥20 mg/dL	Intestinal obstruction	Open surgery	Primary anastomosis	＜270 min	＜100 ml	≥90 %	No	No	No	No	T3~T4	N0	No	Right-sided colon	≥5 cm	≥5 ng/ml	＜37 U/mL	＜0.05 ng/ml	＜3	＜10 mg/l	＜10 mg/l	No	Internal Dataset
158	Female	≥60	＜25 kg/m2	＜3	≥30g/L	≥3	No	No	No	No	No	No	No	No	No	No	No	No	≥1.2 mg/dL	＜20 mg/dL	Intestinal obstruction	Open surgery	Hartmann's procedure	＜270 min	≥100 ml	≥90 %	No	No	No	No	T3~T4	N0	No	Right-sided colon	＜5 cm	＜5 ng/ml	＜37 U/mL	＜0.05 ng/ml	＜3	＜10 mg/l	＜10 mg/l	No	Internal Dataset
159	Male	≥60	＜25 kg/m2	≥3	≥30g/L	≥3	No	No	No	No	No	No	No	No	No	No	No	No	＜1.2 mg/dL	＜20 mg/dL	Intestinal obstruction	Open surgery	Primary anastomosis	≥270 min	＜100 ml	≥90 %	No	No	No	No	T3~T4	N0	No	Left-sided colon	≥5 cm	＜5 ng/ml	＜37 U/mL	＜0.05 ng/ml	＜3	＜10 mg/l	＜10 mg/l	No	Internal Dataset
160	Female	≥60	＜25 kg/m2	≥3	≥30g/L	＜3	No	No	No	Yes	No	No	No	No	Yes	No	No	No	＜1.2 mg/dL	＜20 mg/dL	Intestinal obstruction	Open surgery	Primary anastomosis with stoma	＜270 min	＜100 ml	≥90 %	No	No	No	No	T3~T4	N0	No	Right-sided colon	＜5 cm	＜5 ng/ml	＜37 U/mL	＜0.05 ng/ml	＜3	＜10 mg/l	＜10 mg/l	No	Internal Dataset
161	Male	＜60	＜25 kg/m2	＜3	≥30g/L	≥3	No	No	No	No	No	No	No	No	No	No	No	No	＜1.2 mg/dL	＜20 mg/dL	Intestinal obstruction	Open surgery	Primary anastomosis	≥270 min	＜100 ml	≥90 %	No	No	No	No	T1~T2	N0	No	Left-sided colon	＜5 cm	＜5 ng/ml	＜37 U/mL	＜0.05 ng/ml	＜3	＜10 mg/l	＜10 mg/l	No	Internal Dataset
162	Male	≥60	＜25 kg/m2	＜3	≥30g/L	＜3	No	No	No	Yes	No	No	No	No	No	No	No	No	＜1.2 mg/dL	＜20 mg/dL	Intestinal obstruction	Open surgery	Primary anastomosis	≥270 min	＜100 ml	≥90 %	No	No	No	No	T3~T4	N0	No	Right-sided colon	＜5 cm	≥5 ng/ml	＜37 U/mL	＜0.05 ng/ml	＜3	＜10 mg/l	＜10 mg/l	No	Internal Dataset
163	Male	＜60	＜25 kg/m2	＜3	≥30g/L	＜3	No	Yes	No	No	No	No	No	No	No	No	No	No	＜1.2 mg/dL	＜20 mg/dL	Intestinal obstruction	Open surgery	Simple stoma	＜270 min	≥100 ml	≥90 %	No	No	No	No	T1~T2	N0	No	Left-sided colon	＜5 cm	＜5 ng/ml	＜37 U/mL	＜0.05 ng/ml	＜3	＜10 mg/l	＜10 mg/l	No	Internal Dataset
164	Female	≥60	≥25 kg/m2	＜3	≥30g/L	＜3	No	No	No	No	No	No	No	No	No	No	No	Yes	＜1.2 mg/dL	＜20 mg/dL	Intestinal obstruction	Open surgery	Primary anastomosis	＜270 min	＜100 ml	≥90 %	No	No	No	No	T1~T2	N1~N2	No	Left-sided colon	＜5 cm	≥5 ng/ml	＜37 U/mL	＜0.05 ng/ml	＜3	＜10 mg/l	＜10 mg/l	No	Internal Dataset
165	Male	≥60	＜25 kg/m2	＜3	≥30g/L	＜3	No	No	No	No	No	No	No	No	No	No	No	No	＜1.2 mg/dL	＜20 mg/dL	Intestinal obstruction	Open surgery	Primary anastomosis	＜270 min	≥100 ml	≥90 %	Yes	No	Yes	No	T3~T4	N0	No	Right-sided colon	＜5 cm	＜5 ng/ml	＜37 U/mL	＜0.05 ng/ml	＜3	＜10 mg/l	＜10 mg/l	No	Internal Dataset
166	Male	＜60	＜25 kg/m2	＜3	≥30g/L	＜3	Yes	No	Yes	No	No	No	No	No	No	No	No	Yes	＜1.2 mg/dL	＜20 mg/dL	Intestinal obstruction	Open surgery	Hartmann's procedure	＜270 min	≥100 ml	≥90 %	No	No	Yes	No	T3~T4	N1~N2	No	Right-sided colon	＜5 cm	＜5 ng/ml	＜37 U/mL	＜0.05 ng/ml	＜3	＜10 mg/l	＜10 mg/l	No	Internal Dataset
167	Male	≥60	＜25 kg/m2	＜3	＜30g/L	＜3	No	No	No	No	No	No	No	No	No	No	No	Yes	＜1.2 mg/dL	＜20 mg/dL	Intestinal obstruction	Open surgery	Simple stoma	≥270 min	＜100 ml	≥90 %	No	No	No	No	T1~T2	N0	No	Left-sided colon	＜5 cm	≥5 ng/ml	＜37 U/mL	≥0.05 ng/ml	≥3	＜10 mg/l	＜10 mg/l	No	Internal Dataset
168	Male	＜60	≥25 kg/m2	＜3	≥30g/L	＜3	No	No	No	No	No	No	No	No	No	No	No	Yes	＜1.2 mg/dL	＜20 mg/dL	Intestinal obstruction	Open surgery	Hartmann's procedure	≥270 min	＜100 ml	≥90 %	Yes	No	No	No	T3~T4	N0	No	Left-sided colon	＜5 cm	≥5 ng/ml	＜37 U/mL	≥0.05 ng/ml	≥3	＜10 mg/l	≥10 mg/l	No	Internal Dataset
169	Male	＜60	＜25 kg/m2	＜3	≥30g/L	≥3	Yes	No	Yes	No	No	No	No	No	No	No	No	No	＜1.2 mg/dL	＜20 mg/dL	Intestinal obstruction	Open surgery	Primary anastomosis with stoma	≥270 min	＜100 ml	≥90 %	No	No	No	No	T3~T4	N1~N2	No	Right-sided colon	＜5 cm	＜5 ng/ml	＜37 U/mL	＜0.05 ng/ml	＜3	＜10 mg/l	＜10 mg/l	No	Internal Dataset
170	Male	≥60	＜25 kg/m2	＜3	≥30g/L	≥3	Yes	No	Yes	No	No	No	Yes	No	Yes	No	No	No	＜1.2 mg/dL	＜20 mg/dL	Intestinal obstruction	Open surgery	Hartmann's procedure	＜270 min	＜100 ml	＜90 %	Yes	No	No	No	T3~T4	N1~N2	No	Left-sided colon	＜5 cm	≥5 ng/ml	＜37 U/mL	＜0.05 ng/ml	＜3	＜10 mg/l	＜10 mg/l	No	Internal Dataset
171	Male	≥60	≥25 kg/m2	＜3	≥30g/L	＜3	No	Yes	No	Yes	No	No	No	No	Yes	No	No	No	＜1.2 mg/dL	＜20 mg/dL	Intestinal obstruction	Open surgery	Primary anastomosis	＜270 min	＜100 ml	≥90 %	No	No	No	No	T3~T4	N0	No	Left-sided colon	＜5 cm	＜5 ng/ml	＜37 U/mL	＜0.05 ng/ml	＜3	＜10 mg/l	＜10 mg/l	No	Internal Dataset
172	Male	≥60	＜25 kg/m2	＜3	≥30g/L	＜3	No	Yes	No	Yes	No	No	No	No	Yes	No	No	No	＜1.2 mg/dL	＜20 mg/dL	Intestinal obstruction	Open surgery	Primary anastomosis	＜270 min	＜100 ml	≥90 %	Yes	No	No	No	T3~T4	N0	No	Left-sided colon	＜5 cm	≥5 ng/ml	＜37 U/mL	＜0.05 ng/ml	＜3	＜10 mg/l	＜10 mg/l	No	Internal Dataset
173	Male	≥60	≥25 kg/m2	＜3	≥30g/L	＜3	No	Yes	Yes	Yes	No	No	No	No	Yes	No	No	No	＜1.2 mg/dL	＜20 mg/dL	Intestinal obstruction	Open surgery	Hartmann's procedure	＜270 min	＜100 ml	≥90 %	No	No	No	Yes	T3~T4	N0	No	Left-sided colon	＜5 cm	＜5 ng/ml	＜37 U/mL	＜0.05 ng/ml	＜3	＜10 mg/l	＜10 mg/l	No	Internal Dataset
174	Male	≥60	≥25 kg/m2	≥3	＜30g/L	＜3	No	No	Yes	No	No	No	No	Yes	No	No	No	No	＜1.2 mg/dL	＜20 mg/dL	Intestinal obstruction	Open surgery	Primary anastomosis	＜270 min	＜100 ml	≥90 %	No	No	No	Yes	T3~T4	N0	No	Left-sided colon	＜5 cm	＜5 ng/ml	＜37 U/mL	＜0.05 ng/ml	＜3	＜10 mg/l	＜10 mg/l	No	Internal Dataset
175	Female	≥60	≥25 kg/m2	≥3	≥30g/L	＜3	No	No	No	No	No	No	No	No	No	No	No	No	＜1.2 mg/dL	＜20 mg/dL	Intestinal obstruction	Open surgery	Primary anastomosis with stoma	＜270 min	＜100 ml	≥90 %	No	No	No	Yes	T1~T2	N0	Yes	Left-sided colon	＜5 cm	＜5 ng/ml	＜37 U/mL	＜0.05 ng/ml	＜3	＜10 mg/l	＜10 mg/l	No	Internal Dataset
176	Male	≥60	＜25 kg/m2	＜3	＜30g/L	＜3	No	No	No	Yes	No	No	Yes	Yes	No	No	No	No	＜1.2 mg/dL	＜20 mg/dL	Intestinal obstruction	Open surgery	Primary anastomosis	＜270 min	＜100 ml	≥90 %	No	No	Yes	Yes	T1~T2	N0	No	Left-sided colon	≥5 cm	＜5 ng/ml	＜37 U/mL	＜0.05 ng/ml	＜3	＜10 mg/l	＜10 mg/l	No	Internal Dataset
177	Female	＜60	＜25 kg/m2	＜3	≥30g/L	＜3	No	No	No	No	No	No	No	No	No	Yes	No	No	＜1.2 mg/dL	＜20 mg/dL	Intestinal perforation	Open surgery	Primary anastomosis	＜270 min	＜100 ml	≥90 %	No	Yes	No	Yes	T3~T4	N0	No	Left-sided colon	＜5 cm	＜5 ng/ml	＜37 U/mL	＜0.05 ng/ml	＜3	＜10 mg/l	＜10 mg/l	No	Internal Dataset
178	Female	＜60	＜25 kg/m2	≥3	＜30g/L	＜3	No	Yes	No	No	No	Yes	No	Yes	No	No	No	No	＜1.2 mg/dL	＜20 mg/dL	Intestinal obstruction	Open surgery	Hartmann's procedure	≥270 min	＜100 ml	≥90 %	No	No	Yes	No	T1~T2	N0	Yes	Left-sided colon	＜5 cm	＜5 ng/ml	＜37 U/mL	＜0.05 ng/ml	＜3	＜10 mg/l	＜10 mg/l	No	Internal Dataset
179	Male	＜60	＜25 kg/m2	≥3	＜30g/L	≥3	No	Yes	No	No	Yes	Yes	No	Yes	No	Yes	No	No	＜1.2 mg/dL	＜20 mg/dL	Intestinal obstruction	Open surgery	Primary anastomosis with stoma	≥270 min	＜100 ml	≥90 %	No	No	No	No	T3~T4	N0	No	Left-sided colon	≥5 cm	＜5 ng/ml	＜37 U/mL	＜0.05 ng/ml	＜3	＜10 mg/l	＜10 mg/l	No	Internal Dataset
180	Male	＜60	＜25 kg/m2	＜3	＜30g/L	≥3	No	Yes	No	No	No	No	No	Yes	No	No	No	No	＜1.2 mg/dL	＜20 mg/dL	Intestinal obstruction	Open surgery	Primary anastomosis	≥270 min	≥100 ml	≥90 %	No	No	No	No	T1~T2	N0	No	Left-sided colon	≥5 cm	＜5 ng/ml	＜37 U/mL	＜0.05 ng/ml	＜3	＜10 mg/l	＜10 mg/l	No	Internal Dataset
181	Female	≥60	＜25 kg/m2	＜3	≥30g/L	≥3	No	No	No	No	No	No	No	No	No	No	No	No	＜1.2 mg/dL	＜20 mg/dL	Hemorrhage	Open surgery	Hartmann's procedure	＜270 min	≥100 ml	≥90 %	No	No	No	No	T3~T4	N0	No	Left-sided colon	＜5 cm	＜5 ng/ml	＜37 U/mL	＜0.05 ng/ml	＜3	＜10 mg/l	＜10 mg/l	No	Internal Dataset
182	Male	≥60	＜25 kg/m2	＜3	＜30g/L	＜3	No	No	No	No	No	No	No	No	Yes	No	No	No	＜1.2 mg/dL	＜20 mg/dL	Intestinal obstruction	Open surgery	Primary anastomosis	＜270 min	＜100 ml	≥90 %	No	No	No	No	T1~T2	N0	No	Left-sided colon	＜5 cm	＜5 ng/ml	＜37 U/mL	＜0.05 ng/ml	＜3	＜10 mg/l	＜10 mg/l	No	Internal Dataset
183	Male	≥60	＜25 kg/m2	＜3	≥30g/L	＜3	No	No	Yes	No	No	No	No	No	No	Yes	No	No	＜1.2 mg/dL	≥20 mg/dL	Intestinal obstruction	Open surgery	Simple stoma	≥270 min	＜100 ml	≥90 %	No	No	No	No	T1~T2	N1~N2	No	Left-sided colon	＜5 cm	＜5 ng/ml	＜37 U/mL	＜0.05 ng/ml	＜3	＜10 mg/l	＜10 mg/l	No	Internal Dataset
184	Male	≥60	≥25 kg/m2	＜3	≥30g/L	＜3	No	No	No	No	No	No	No	No	Yes	No	No	No	≥1.2 mg/dL	＜20 mg/dL	Intestinal obstruction	Laparoscopic surgery	Hartmann's procedure	＜270 min	≥100 ml	≥90 %	No	No	No	No	T1~T2	N1~N2	No	Right-sided colon	＜5 cm	＜5 ng/ml	＜37 U/mL	＜0.05 ng/ml	＜3	＜10 mg/l	＜10 mg/l	No	Internal Dataset
185	Female	≥60	＜25 kg/m2	＜3	≥30g/L	＜3	No	No	No	Yes	No	No	No	No	No	Yes	No	No	≥1.2 mg/dL	≥20 mg/dL	Intestinal obstruction	Open surgery	Primary anastomosis	＜270 min	＜100 ml	≥90 %	No	No	No	No	T3~T4	N0	No	Right-sided colon	＜5 cm	＜5 ng/ml	＜37 U/mL	＜0.05 ng/ml	＜3	≥10 mg/l	＜10 mg/l	No	Internal Dataset
186	Male	＜60	＜25 kg/m2	＜3	≥30g/L	≥3	No	Yes	Yes	Yes	No	No	No	No	Yes	No	Yes	No	≥1.2 mg/dL	＜20 mg/dL	Hemorrhage	Laparoscopic surgery	Hartmann's procedure	＜270 min	＜100 ml	≥90 %	No	No	No	No	T3~T4	N1~N2	No	Right-sided colon	＜5 cm	＜5 ng/ml	＜37 U/mL	＜0.05 ng/ml	＜3	≥10 mg/l	≥10 mg/l	No	Internal Dataset
187	Male	＜60	≥25 kg/m2	≥3	≥30g/L	＜3	No	No	No	Yes	No	No	No	No	Yes	No	Yes	No	＜1.2 mg/dL	≥20 mg/dL	Intestinal obstruction	Laparoscopic surgery	Hartmann's procedure	＜270 min	＜100 ml	≥90 %	No	No	No	No	T3~T4	N1~N2	No	Left-sided colon	＜5 cm	＜5 ng/ml	＜37 U/mL	＜0.05 ng/ml	＜3	≥10 mg/l	≥10 mg/l	No	Internal Dataset
188	Female	＜60	≥25 kg/m2	＜3	≥30g/L	＜3	No	No	No	No	No	No	No	No	Yes	No	No	No	＜1.2 mg/dL	＜20 mg/dL	Intestinal obstruction	Laparoscopic surgery	Primary anastomosis	＜270 min	≥100 ml	≥90 %	No	No	No	No	T3~T4	N0	No	Left-sided colon	＜5 cm	＜5 ng/ml	＜37 U/mL	＜0.05 ng/ml	＜3	＜10 mg/l	＜10 mg/l	No	Internal Dataset
189	Male	≥60	＜25 kg/m2	≥3	＜30g/L	≥3	No	Yes	Yes	No	No	No	No	No	No	No	No	No	＜1.2 mg/dL	＜20 mg/dL	Intestinal obstruction	Open surgery	Primary anastomosis	≥270 min	＜100 ml	≥90 %	No	No	No	No	T1~T2	N1~N2	No	Left-sided colon	＜5 cm	＜5 ng/ml	＜37 U/mL	＜0.05 ng/ml	＜3	＜10 mg/l	＜10 mg/l	No	Internal Dataset
190	Male	≥60	＜25 kg/m2	≥3	≥30g/L	＜3	No	Yes	No	No	No	No	No	No	No	No	No	No	≥1.2 mg/dL	≥20 mg/dL	Intestinal obstruction	Open surgery	Primary anastomosis with stoma	＜270 min	≥100 ml	≥90 %	No	No	No	No	T1~T2	N1~N2	No	Left-sided colon	＜5 cm	＜5 ng/ml	≥37 U/mL	＜0.05 ng/ml	＜3	＜10 mg/l	＜10 mg/l	No	Internal Dataset
191	Male	≥60	＜25 kg/m2	≥3	≥30g/L	＜3	Yes	No	Yes	No	No	No	Yes	No	No	No	No	No	＜1.2 mg/dL	＜20 mg/dL	Hemorrhage	Open surgery	Primary anastomosis	＜270 min	≥100 ml	≥90 %	No	No	Yes	No	T3~T4	N0	No	Left-sided colon	＜5 cm	＜5 ng/ml	≥37 U/mL	≥0.05 ng/ml	≥3	＜10 mg/l	＜10 mg/l	No	Internal Dataset
192	Male	≥60	≥25 kg/m2	≥3	≥30g/L	＜3	No	No	No	No	No	No	No	No	No	No	No	No	＜1.2 mg/dL	＜20 mg/dL	Intestinal obstruction	Open surgery	Primary anastomosis	＜270 min	≥100 ml	≥90 %	No	No	Yes	Yes	T3~T4	N0	Yes	Left-sided colon	＜5 cm	＜5 ng/ml	≥37 U/mL	＜0.05 ng/ml	＜3	＜10 mg/l	＜10 mg/l	No	Internal Dataset
193	Male	≥60	＜25 kg/m2	＜3	≥30g/L	＜3	No	No	No	No	No	No	No	Yes	No	No	No	Yes	＜1.2 mg/dL	＜20 mg/dL	Intestinal obstruction	Open surgery	Hartmann's procedure	＜270 min	＜100 ml	≥90 %	No	No	No	Yes	T3~T4	N1~N2	No	Left-sided colon	＜5 cm	＜5 ng/ml	≥37 U/mL	≥0.05 ng/ml	＜3	＜10 mg/l	＜10 mg/l	No	Internal Dataset
194	Male	≥60	≥25 kg/m2	≥3	≥30g/L	≥3	No	No	No	No	No	No	No	No	No	No	No	Yes	＜1.2 mg/dL	＜20 mg/dL	Intestinal obstruction	Open surgery	Primary anastomosis	＜270 min	＜100 ml	≥90 %	Yes	No	No	Yes	T1~T2	N0	No	Left-sided colon	＜5 cm	≥5 ng/ml	≥37 U/mL	＜0.05 ng/ml	≥3	＜10 mg/l	＜10 mg/l	No	Internal Dataset
195	Female	≥60	≥25 kg/m2	＜3	≥30g/L	≥3	No	No	No	No	No	No	No	No	No	No	No	No	＜1.2 mg/dL	＜20 mg/dL	Hemorrhage	Open surgery	Primary anastomosis	＜270 min	＜100 ml	≥90 %	Yes	No	No	Yes	T1~T2	N1~N2	No	Left-sided colon	＜5 cm	＜5 ng/ml	＜37 U/mL	≥0.05 ng/ml	＜3	＜10 mg/l	＜10 mg/l	No	Internal Dataset
196	Female	≥60	≥25 kg/m2	≥3	≥30g/L	≥3	Yes	No	No	No	No	No	No	Yes	No	No	No	Yes	＜1.2 mg/dL	＜20 mg/dL	Intestinal obstruction	Open surgery	Primary anastomosis with stoma	＜270 min	＜100 ml	≥90 %	No	No	No	No	T1~T2	N0	Yes	Left-sided colon	＜5 cm	≥5 ng/ml	＜37 U/mL	＜0.05 ng/ml	≥3	＜10 mg/l	＜10 mg/l	No	Internal Dataset
197	Male	≥60	＜25 kg/m2	≥3	≥30g/L	＜3	No	No	No	No	No	No	No	No	No	No	No	Yes	＜1.2 mg/dL	＜20 mg/dL	Intestinal obstruction	Open surgery	Hartmann's procedure	＜270 min	＜100 ml	≥90 %	Yes	No	No	No	T3~T4	N1~N2	No	Left-sided colon	＜5 cm	＜5 ng/ml	＜37 U/mL	＜0.05 ng/ml	＜3	＜10 mg/l	＜10 mg/l	No	Internal Dataset
198	Female	≥60	＜25 kg/m2	≥3	≥30g/L	≥3	No	No	No	No	No	No	No	Yes	No	No	No	Yes	＜1.2 mg/dL	＜20 mg/dL	Intestinal obstruction	Open surgery	Primary anastomosis	≥270 min	＜100 ml	≥90 %	Yes	No	No	No	T3~T4	N0	No	Left-sided colon	＜5 cm	≥5 ng/ml	＜37 U/mL	＜0.05 ng/ml	＜3	＜10 mg/l	＜10 mg/l	No	Internal Dataset
199	Male	≥60	＜25 kg/m2	＜3	＜30g/L	＜3	No	No	No	No	No	No	No	Yes	No	No	No	Yes	＜1.2 mg/dL	＜20 mg/dL	Intestinal obstruction	Open surgery	Hartmann's procedure	＜270 min	＜100 ml	≥90 %	No	No	No	No	T1~T2	N0	Yes	Left-sided colon	＜5 cm	＜5 ng/ml	≥37 U/mL	＜0.05 ng/ml	＜3	＜10 mg/l	＜10 mg/l	No	Internal Dataset
200	Male	＜60	＜25 kg/m2	＜3	＜30g/L	＜3	No	Yes	No	Yes	No	No	No	No	No	No	No	No	＜1.2 mg/dL	＜20 mg/dL	Intestinal obstruction	Open surgery	Primary anastomosis	≥270 min	＜100 ml	≥90 %	No	No	No	No	T1~T2	N0	Yes	Left-sided colon	＜5 cm	≥5 ng/ml	＜37 U/mL	≥0.05 ng/ml	≥3	＜10 mg/l	＜10 mg/l	No	Internal Dataset
201	Male	＜60	＜25 kg/m2	＜3	≥30g/L	＜3	No	Yes	No	No	No	No	No	Yes	Yes	No	No	Yes	＜1.2 mg/dL	＜20 mg/dL	Intestinal obstruction	Open surgery	Primary anastomosis	≥270 min	＜100 ml	≥90 %	No	No	No	No	T1~T2	N0	Yes	Right-sided colon	＜5 cm	＜5 ng/ml	＜37 U/mL	＜0.05 ng/ml	＜3	＜10 mg/l	＜10 mg/l	No	Internal Dataset
202	Male	≥60	＜25 kg/m2	＜3	＜30g/L	＜3	No	No	No	No	No	No	Yes	No	Yes	No	No	Yes	＜1.2 mg/dL	＜20 mg/dL	Intestinal obstruction	Open surgery	Primary anastomosis with stoma	≥270 min	＜100 ml	≥90 %	No	No	No	Yes	T1~T2	N0	Yes	Right-sided colon	＜5 cm	＜5 ng/ml	＜37 U/mL	＜0.05 ng/ml	＜3	＜10 mg/l	＜10 mg/l	No	Internal Dataset
203	Female	＜60	≥25 kg/m2	＜3	≥30g/L	＜3	No	No	No	No	No	No	No	No	No	No	No	No	＜1.2 mg/dL	＜20 mg/dL	Intestinal obstruction	Open surgery	Hartmann's procedure	＜270 min	＜100 ml	≥90 %	No	No	No	No	T1~T2	N0	No	Left-sided colon	＜5 cm	＜5 ng/ml	＜37 U/mL	＜0.05 ng/ml	＜3	＜10 mg/l	＜10 mg/l	No	Internal Dataset
204	Female	≥60	＜25 kg/m2	＜3	≥30g/L	＜3	No	Yes	No	No	No	No	No	No	No	No	No	No	＜1.2 mg/dL	＜20 mg/dL	Intestinal obstruction	Open surgery	Primary anastomosis	≥270 min	＜100 ml	≥90 %	No	No	No	Yes	T1~T2	N0	No	Left-sided colon	＜5 cm	＜5 ng/ml	＜37 U/mL	＜0.05 ng/ml	＜3	＜10 mg/l	＜10 mg/l	No	Internal Dataset
205	Male	≥60	＜25 kg/m2	＜3	≥30g/L	＜3	No	No	Yes	Yes	No	No	No	No	No	No	Yes	No	＜1.2 mg/dL	＜20 mg/dL	Intestinal perforation	Open surgery	Hartmann's procedure	≥270 min	＜100 ml	≥90 %	No	No	No	No	T1~T2	N0	No	Left-sided colon	＜5 cm	＜5 ng/ml	＜37 U/mL	＜0.05 ng/ml	＜3	＜10 mg/l	＜10 mg/l	No	Internal Dataset
206	Male	＜60	≥25 kg/m2	＜3	≥30g/L	＜3	No	No	No	No	No	No	Yes	No	Yes	No	Yes	No	＜1.2 mg/dL	＜20 mg/dL	Intestinal obstruction	Open surgery	Primary anastomosis	≥270 min	＜100 ml	≥90 %	No	No	No	No	T1~T2	N0	No	Right-sided colon	＜5 cm	＜5 ng/ml	＜37 U/mL	＜0.05 ng/ml	＜3	＜10 mg/l	＜10 mg/l	No	Internal Dataset
207	Female	≥60	≥25 kg/m2	＜3	≥30g/L	＜3	No	No	No	No	No	No	No	No	Yes	No	No	No	＜1.2 mg/dL	＜20 mg/dL	Intestinal obstruction	Open surgery	Primary anastomosis	≥270 min	＜100 ml	≥90 %	No	No	No	Yes	T3~T4	N0	No	Left-sided colon	≥5 cm	＜5 ng/ml	＜37 U/mL	＜0.05 ng/ml	＜3	＜10 mg/l	＜10 mg/l	No	Internal Dataset
208	Female	＜60	＜25 kg/m2	＜3	≥30g/L	＜3	Yes	No	Yes	Yes	No	No	Yes	No	No	No	No	No	＜1.2 mg/dL	＜20 mg/dL	Intestinal obstruction	Open surgery	Hartmann's procedure	≥270 min	＜100 ml	≥90 %	No	Yes	No	No	T3~T4	N0	No	Left-sided colon	≥5 cm	＜5 ng/ml	＜37 U/mL	＜0.05 ng/ml	＜3	＜10 mg/l	＜10 mg/l	No	Internal Dataset
209	Female	≥60	＜25 kg/m2	≥3	≥30g/L	≥3	No	No	Yes	Yes	No	No	No	No	No	No	No	No	＜1.2 mg/dL	＜20 mg/dL	Intestinal obstruction	Open surgery	Primary anastomosis	＜270 min	≥100 ml	≥90 %	No	No	No	No	T1~T2	N0	No	Left-sided colon	≥5 cm	＜5 ng/ml	＜37 U/mL	＜0.05 ng/ml	＜3	＜10 mg/l	＜10 mg/l	No	Internal Dataset
210	Male	≥60	＜25 kg/m2	＜3	＜30g/L	＜3	No	No	Yes	No	No	No	No	No	No	No	No	No	＜1.2 mg/dL	＜20 mg/dL	Intestinal obstruction	Open surgery	Primary anastomosis with stoma	＜270 min	＜100 ml	≥90 %	No	No	No	No	T1~T2	N1~N2	No	Left-sided colon	≥5 cm	＜5 ng/ml	＜37 U/mL	＜0.05 ng/ml	＜3	＜10 mg/l	＜10 mg/l	No	Internal Dataset
211	Male	≥60	＜25 kg/m2	＜3	＜30g/L	＜3	No	Yes	Yes	No	No	No	No	No	No	No	No	No	＜1.2 mg/dL	＜20 mg/dL	Intestinal obstruction	Open surgery	Primary anastomosis with stoma	＜270 min	≥100 ml	≥90 %	No	No	No	No	T1~T2	N0	No	Left-sided colon	＜5 cm	＜5 ng/ml	＜37 U/mL	＜0.05 ng/ml	＜3	＜10 mg/l	＜10 mg/l	No	Internal Dataset
212	Male	≥60	＜25 kg/m2	＜3	≥30g/L	＜3	No	Yes	No	No	No	No	No	Yes	No	No	No	No	＜1.2 mg/dL	≥20 mg/dL	Intestinal obstruction	Open surgery	Primary anastomosis	＜270 min	≥100 ml	≥90 %	No	No	No	No	T3~T4	N1~N2	No	Right-sided colon	≥5 cm	＜5 ng/ml	＜37 U/mL	＜0.05 ng/ml	＜3	＜10 mg/l	＜10 mg/l	No	Internal Dataset
213	Male	≥60	≥25 kg/m2	≥3	≥30g/L	＜3	No	No	No	No	Yes	Yes	No	No	No	No	No	No	≥1.2 mg/dL	＜20 mg/dL	Intestinal obstruction	Laparoscopic surgery	Hartmann's procedure	＜270 min	＜100 ml	≥90 %	No	No	No	Yes	T3~T4	N1~N2	No	Left-sided colon	≥5 cm	＜5 ng/ml	＜37 U/mL	＜0.05 ng/ml	＜3	＜10 mg/l	＜10 mg/l	No	Internal Dataset
214	Male	≥60	≥25 kg/m2	＜3	≥30g/L	≥3	No	No	Yes	No	Yes	No	No	Yes	No	No	No	No	＜1.2 mg/dL	＜20 mg/dL	Intestinal obstruction	Laparoscopic surgery	Primary anastomosis	＜270 min	＜100 ml	≥90 %	No	No	Yes	Yes	T1~T2	N1~N2	No	Left-sided colon	＜5 cm	＜5 ng/ml	＜37 U/mL	＜0.05 ng/ml	＜3	＜10 mg/l	＜10 mg/l	No	Internal Dataset
215	Male	≥60	＜25 kg/m2	≥3	≥30g/L	＜3	No	No	No	No	No	Yes	No	Yes	No	No	No	No	＜1.2 mg/dL	≥20 mg/dL	Intestinal obstruction	Open surgery	Hartmann's procedure	＜270 min	＜100 ml	≥90 %	No	No	No	No	T1~T2	N1~N2	No	Right-sided colon	＜5 cm	＜5 ng/ml	＜37 U/mL	＜0.05 ng/ml	＜3	＜10 mg/l	＜10 mg/l	No	Internal Dataset
216	Male	≥60	≥25 kg/m2	≥3	≥30g/L	＜3	No	No	No	No	Yes	No	No	No	Yes	No	No	No	≥1.2 mg/dL	＜20 mg/dL	Intestinal obstruction	Open surgery	Primary anastomosis	＜270 min	＜100 ml	≥90 %	No	No	No	No	T1~T2	N1~N2	Yes	Right-sided colon	＜5 cm	＜5 ng/ml	＜37 U/mL	＜0.05 ng/ml	＜3	＜10 mg/l	＜10 mg/l	No	Internal Dataset
217	Male	＜60	＜25 kg/m2	≥3	≥30g/L	＜3	No	No	No	No	Yes	No	No	No	Yes	No	No	No	＜1.2 mg/dL	＜20 mg/dL	Intestinal obstruction	Open surgery	Primary anastomosis	＜270 min	＜100 ml	≥90 %	No	No	No	No	T1~T2	N1~N2	No	Right-sided colon	＜5 cm	＜5 ng/ml	＜37 U/mL	≥0.05 ng/ml	≥3	≥10 mg/l	≥10 mg/l	No	Internal Dataset
218	Male	≥60	＜25 kg/m2	≥3	≥30g/L	＜3	No	No	No	No	No	No	No	No	No	No	No	No	＜1.2 mg/dL	＜20 mg/dL	Intestinal obstruction	Open surgery	Hartmann's procedure	＜270 min	＜100 ml	≥90 %	No	No	No	No	T1~T2	N0	Yes	Left-sided colon	＜5 cm	＜5 ng/ml	＜37 U/mL	＜0.05 ng/ml	＜3	＜10 mg/l	＜10 mg/l	No	Internal Dataset
219	Male	≥60	＜25 kg/m2	＜3	≥30g/L	≥3	No	No	No	No	Yes	Yes	No	Yes	No	No	No	No	＜1.2 mg/dL	＜20 mg/dL	Intestinal obstruction	Open surgery	Primary anastomosis	＜270 min	＜100 ml	≥90 %	Yes	No	No	No	T3~T4	N0	No	Right-sided colon	＜5 cm	＜5 ng/ml	＜37 U/mL	≥0.05 ng/ml	＜3	≥10 mg/l	＜10 mg/l	No	Internal Dataset
220	Male	≥60	＜25 kg/m2	＜3	≥30g/L	＜3	No	Yes	No	Yes	No	No	No	Yes	Yes	Yes	No	No	＜1.2 mg/dL	＜20 mg/dL	Intestinal obstruction	Open surgery	Primary anastomosis	≥270 min	＜100 ml	≥90 %	Yes	No	No	No	T3~T4	N0	No	Left-sided colon	＜5 cm	＜5 ng/ml	＜37 U/mL	＜0.05 ng/ml	＜3	＜10 mg/l	＜10 mg/l	No	Internal Dataset
221	Male	≥60	＜25 kg/m2	＜3	≥30g/L	＜3	No	No	No	No	No	No	No	No	No	No	No	No	＜1.2 mg/dL	＜20 mg/dL	Intestinal obstruction	Open surgery	Primary anastomosis	≥270 min	＜100 ml	≥90 %	No	No	No	No	T3~T4	N0	Yes	Left-sided colon	＜5 cm	＜5 ng/ml	＜37 U/mL	＜0.05 ng/ml	＜3	＜10 mg/l	＜10 mg/l	No	Internal Dataset
222	Female	＜60	＜25 kg/m2	＜3	≥30g/L	＜3	No	Yes	No	No	No	No	No	No	No	No	No	No	＜1.2 mg/dL	＜20 mg/dL	Intestinal obstruction	Laparoscopic surgery	Primary anastomosis	≥270 min	＜100 ml	≥90 %	No	No	No	No	T1~T2	N0	No	Left-sided colon	＜5 cm	＜5 ng/ml	＜37 U/mL	＜0.05 ng/ml	＜3	＜10 mg/l	＜10 mg/l	No	Internal Dataset
223	Female	＜60	＜25 kg/m2	＜3	≥30g/L	＜3	No	Yes	No	No	No	No	No	No	No	Yes	No	No	＜1.2 mg/dL	＜20 mg/dL	Intussusception	Open surgery	Simple stoma	＜270 min	＜100 ml	≥90 %	Yes	No	No	No	T1~T2	N0	Yes	Right-sided colon	＜5 cm	≥5 ng/ml	＜37 U/mL	＜0.05 ng/ml	＜3	＜10 mg/l	＜10 mg/l	No	Internal Dataset
224	Male	≥60	＜25 kg/m2	＜3	≥30g/L	＜3	No	Yes	No	Yes	No	No	No	No	No	Yes	No	No	＜1.2 mg/dL	＜20 mg/dL	Intestinal obstruction	Open surgery	Primary anastomosis	＜270 min	＜100 ml	≥90 %	Yes	No	No	No	T3~T4	N0	No	Left-sided colon	＜5 cm	＜5 ng/ml	≥37 U/mL	＜0.05 ng/ml	＜3	＜10 mg/l	＜10 mg/l	No	Internal Dataset
225	Female	≥60	＜25 kg/m2	＜3	≥30g/L	＜3	No	No	No	Yes	No	No	No	No	No	No	No	No	＜1.2 mg/dL	＜20 mg/dL	Intestinal obstruction	Open surgery	Primary anastomosis	＜270 min	＜100 ml	≥90 %	No	No	No	No	T1~T2	N0	No	Right-sided colon	＜5 cm	＜5 ng/ml	≥37 U/mL	＜0.05 ng/ml	＜3	＜10 mg/l	＜10 mg/l	No	Internal Dataset
226	Male	＜60	＜25 kg/m2	＜3	≥30g/L	＜3	Yes	No	No	Yes	No	No	No	No	No	Yes	No	No	＜1.2 mg/dL	＜20 mg/dL	Intestinal obstruction	Open surgery	Primary anastomosis	＜270 min	≥100 ml	≥90 %	No	No	No	Yes	T1~T2	N0	No	Right-sided colon	＜5 cm	＜5 ng/ml	＜37 U/mL	＜0.05 ng/ml	＜3	＜10 mg/l	＜10 mg/l	No	Internal Dataset
227	Male	≥60	≥25 kg/m2	＜3	＜30g/L	＜3	Yes	No	Yes	No	No	No	No	No	No	No	No	No	＜1.2 mg/dL	＜20 mg/dL	Intestinal obstruction	Open surgery	Hartmann's procedure	≥270 min	≥100 ml	≥90 %	No	No	No	No	T1~T2	N0	No	Right-sided colon	＜5 cm	≥5 ng/ml	＜37 U/mL	＜0.05 ng/ml	＜3	＜10 mg/l	＜10 mg/l	No	Internal Dataset
228	Female	＜60	＜25 kg/m2	＜3	＜30g/L	＜3	No	No	No	No	No	No	No	No	No	No	No	No	＜1.2 mg/dL	＜20 mg/dL	Intestinal obstruction	Open surgery	Primary anastomosis	＜270 min	≥100 ml	≥90 %	No	No	No	Yes	T1~T2	N0	No	Left-sided colon	＜5 cm	＜5 ng/ml	＜37 U/mL	＜0.05 ng/ml	＜3	＜10 mg/l	＜10 mg/l	No	Internal Dataset
229	Female	≥60	＜25 kg/m2	＜3	≥30g/L	＜3	No	No	No	No	No	No	Yes	No	No	No	No	Yes	＜1.2 mg/dL	＜20 mg/dL	Intestinal obstruction	Open surgery	Primary anastomosis with stoma	＜270 min	＜100 ml	≥90 %	No	Yes	No	Yes	T1~T2	N0	No	Left-sided colon	＜5 cm	＜5 ng/ml	＜37 U/mL	＜0.05 ng/ml	＜3	＜10 mg/l	＜10 mg/l	No	Internal Dataset
230	Male	≥60	≥25 kg/m2	＜3	≥30g/L	＜3	No	Yes	No	No	No	No	No	No	No	No	No	Yes	＜1.2 mg/dL	＜20 mg/dL	Intestinal obstruction	Open surgery	Primary anastomosis	＜270 min	≥100 ml	≥90 %	No	No	Yes	No	T1~T2	N0	No	Right-sided colon	＜5 cm	＜5 ng/ml	＜37 U/mL	＜0.05 ng/ml	＜3	＜10 mg/l	＜10 mg/l	No	Internal Dataset
231	Female	≥60	≥25 kg/m2	＜3	≥30g/L	＜3	No	No	No	No	No	No	No	No	No	No	No	No	＜1.2 mg/dL	＜20 mg/dL	Intestinal obstruction	Open surgery	Primary anastomosis	＜270 min	＜100 ml	≥90 %	No	No	No	Yes	T1~T2	N0	No	Right-sided colon	＜5 cm	＜5 ng/ml	＜37 U/mL	＜0.05 ng/ml	＜3	＜10 mg/l	＜10 mg/l	No	Internal Dataset
232	Male	≥60	≥25 kg/m2	＜3	≥30g/L	≥3	No	Yes	No	No	No	No	No	No	No	No	No	Yes	＜1.2 mg/dL	＜20 mg/dL	Intestinal obstruction	Open surgery	Hartmann's procedure	＜270 min	≥100 ml	≥90 %	No	No	No	No	T1~T2	N1~N2	No	Left-sided colon	＜5 cm	＜5 ng/ml	＜37 U/mL	＜0.05 ng/ml	＜3	＜10 mg/l	＜10 mg/l	No	Internal Dataset
233	Male	≥60	＜25 kg/m2	＜3	≥30g/L	＜3	No	No	No	No	No	No	No	No	No	No	No	Yes	＜1.2 mg/dL	＜20 mg/dL	Intestinal obstruction	Open surgery	Primary anastomosis	＜270 min	＜100 ml	≥90 %	No	No	No	No	T1~T2	N1~N2	No	Left-sided colon	＜5 cm	＜5 ng/ml	＜37 U/mL	＜0.05 ng/ml	＜3	＜10 mg/l	＜10 mg/l	No	Internal Dataset
234	Female	≥60	＜25 kg/m2	＜3	≥30g/L	＜3	No	Yes	No	No	No	No	No	No	No	No	No	No	＜1.2 mg/dL	＜20 mg/dL	Intestinal obstruction	Open surgery	Primary anastomosis with stoma	＜270 min	＜100 ml	≥90 %	No	No	No	Yes	T1~T2	N0	Yes	Left-sided colon	＜5 cm	＜5 ng/ml	＜37 U/mL	＜0.05 ng/ml	＜3	＜10 mg/l	＜10 mg/l	No	Internal Dataset
235	Male	≥60	＜25 kg/m2	≥3	≥30g/L	≥3	No	Yes	No	No	No	No	No	No	No	No	No	No	＜1.2 mg/dL	＜20 mg/dL	Intestinal obstruction	Open surgery	Hartmann's procedure	＜270 min	＜100 ml	≥90 %	No	No	No	Yes	T1~T2	N0	No	Left-sided colon	＜5 cm	＜5 ng/ml	＜37 U/mL	＜0.05 ng/ml	＜3	＜10 mg/l	＜10 mg/l	No	Internal Dataset
236	Male	≥60	＜25 kg/m2	＜3	≥30g/L	≥3	No	Yes	No	No	No	No	No	No	No	No	No	No	≥1.2 mg/dL	≥20 mg/dL	Intestinal obstruction	Open surgery	Primary anastomosis	≥270 min	＜100 ml	≥90 %	No	No	No	No	T1~T2	N1~N2	Yes	Left-sided colon	≥5 cm	＜5 ng/ml	＜37 U/mL	＜0.05 ng/ml	＜3	＜10 mg/l	＜10 mg/l	No	Internal Dataset
237	Male	≥60	＜25 kg/m2	≥3	≥30g/L	≥3	No	No	No	No	No	No	No	No	No	No	No	No	≥1.2 mg/dL	＜20 mg/dL	Hemorrhage	Open surgery	Primary anastomosis with stoma	≥270 min	＜100 ml	≥90 %	No	No	No	No	T1~T2	N1~N2	No	Left-sided colon	＜5 cm	＜5 ng/ml	＜37 U/mL	＜0.05 ng/ml	＜3	＜10 mg/l	＜10 mg/l	No	Internal Dataset
238	Male	≥60	＜25 kg/m2	≥3	≥30g/L	＜3	No	No	No	No	No	No	No	Yes	No	No	Yes	No	≥1.2 mg/dL	＜20 mg/dL	Intestinal obstruction	Open surgery	Primary anastomosis	≥270 min	＜100 ml	≥90 %	No	No	No	No	T1~T2	N0	Yes	Left-sided colon	＜5 cm	＜5 ng/ml	＜37 U/mL	＜0.05 ng/ml	＜3	＜10 mg/l	＜10 mg/l	No	Internal Dataset
239	Female	≥60	＜25 kg/m2	＜3	≥30g/L	≥3	No	No	No	No	No	No	No	No	No	No	No	No	＜1.2 mg/dL	≥20 mg/dL	Intestinal obstruction	Open surgery	Hartmann's procedure	≥270 min	＜100 ml	≥90 %	No	No	No	No	T1~T2	N1~N2	Yes	Right-sided colon	≥5 cm	＜5 ng/ml	＜37 U/mL	＜0.05 ng/ml	＜3	＜10 mg/l	＜10 mg/l	No	Internal Dataset
240	Male	≥60	＜25 kg/m2	≥3	≥30g/L	＜3	No	No	No	No	Yes	Yes	No	No	No	No	No	No	＜1.2 mg/dL	＜20 mg/dL	Intussusception	Open surgery	Primary anastomosis	＜270 min	＜100 ml	≥90 %	No	No	No	No	T1~T2	N0	No	Right-sided colon	≥5 cm	＜5 ng/ml	＜37 U/mL	＜0.05 ng/ml	＜3	＜10 mg/l	＜10 mg/l	No	Internal Dataset
241	Male	≥60	≥25 kg/m2	＜3	≥30g/L	＜3	No	No	No	Yes	No	Yes	No	No	No	No	No	No	≥1.2 mg/dL	＜20 mg/dL	Intestinal obstruction	Open surgery	Primary anastomosis	＜270 min	＜100 ml	＜90 %	Yes	No	Yes	No	T1~T2	N0	No	Left-sided colon	＜5 cm	＜5 ng/ml	＜37 U/mL	＜0.05 ng/ml	＜3	＜10 mg/l	＜10 mg/l	No	Internal Dataset
242	Male	＜60	＜25 kg/m2	＜3	≥30g/L	＜3	Yes	No	Yes	Yes	No	No	Yes	No	No	No	No	No	≥1.2 mg/dL	≥20 mg/dL	Others	Open surgery	Simple stoma	＜270 min	＜100 ml	≥90 %	No	No	No	No	T1~T2	N0	No	Left-sided colon	＜5 cm	＜5 ng/ml	＜37 U/mL	＜0.05 ng/ml	＜3	＜10 mg/l	＜10 mg/l	No	Internal Dataset
243	Male	＜60	≥25 kg/m2	＜3	≥30g/L	＜3	No	Yes	No	No	Yes	Yes	No	No	No	No	No	No	≥1.2 mg/dL	≥20 mg/dL	Intestinal obstruction	Open surgery	Hartmann's procedure	＜270 min	＜100 ml	≥90 %	Yes	No	No	No	T1~T2	N0	No	Left-sided colon	≥5 cm	＜5 ng/ml	＜37 U/mL	＜0.05 ng/ml	＜3	＜10 mg/l	＜10 mg/l	No	Internal Dataset
244	Male	≥60	＜25 kg/m2	＜3	≥30g/L	＜3	Yes	No	No	No	No	No	No	No	No	No	No	No	≥1.2 mg/dL	＜20 mg/dL	Hemorrhage	Open surgery	Primary anastomosis	＜270 min	＜100 ml	≥90 %	No	No	No	No	T3~T4	N0	No	Right-sided colon	＜5 cm	＜5 ng/ml	＜37 U/mL	＜0.05 ng/ml	＜3	＜10 mg/l	≥10 mg/l	No	Internal Dataset
245	Female	≥60	＜25 kg/m2	＜3	≥30g/L	＜3	No	No	No	No	No	Yes	No	No	No	No	No	No	＜1.2 mg/dL	＜20 mg/dL	Intestinal obstruction	Open surgery	Primary anastomosis	＜270 min	＜100 ml	≥90 %	No	No	No	No	T1~T2	N0	No	Right-sided colon	≥5 cm	＜5 ng/ml	＜37 U/mL	≥0.05 ng/ml	≥3	≥10 mg/l	＜10 mg/l	No	Internal Dataset
246	Male	≥60	＜25 kg/m2	＜3	≥30g/L	＜3	No	No	No	No	Yes	No	No	No	No	No	No	No	＜1.2 mg/dL	＜20 mg/dL	Intestinal obstruction	Laparoscopic surgery	Simple stoma	＜270 min	＜100 ml	≥90 %	No	No	No	No	T3~T4	N0	No	Right-sided colon	＜5 cm	＜5 ng/ml	＜37 U/mL	＜0.05 ng/ml	＜3	≥10 mg/l	≥10 mg/l	No	Internal Dataset
247	Male	≥60	≥25 kg/m2	＜3	＜30g/L	≥3	No	No	Yes	No	No	Yes	No	No	No	No	No	No	＜1.2 mg/dL	＜20 mg/dL	Intestinal obstruction	Laparoscopic surgery	Primary anastomosis	＜270 min	≥100 ml	≥90 %	No	No	No	No	T1~T2	N0	No	Left-sided colon	＜5 cm	＜5 ng/ml	＜37 U/mL	≥0.05 ng/ml	＜3	＜10 mg/l	＜10 mg/l	No	Internal Dataset
248	Female	≥60	＜25 kg/m2	≥3	≥30g/L	≥3	Yes	No	No	No	Yes	Yes	No	Yes	No	No	No	No	＜1.2 mg/dL	＜20 mg/dL	Intestinal obstruction	Laparoscopic surgery	Hartmann's procedure	≥270 min	≥100 ml	≥90 %	No	No	No	No	T1~T2	N0	No	Right-sided colon	＜5 cm	＜5 ng/ml	＜37 U/mL	≥0.05 ng/ml	＜3	＜10 mg/l	＜10 mg/l	No	Internal Dataset
249	Male	≥60	≥25 kg/m2	＜3	≥30g/L	＜3	Yes	No	Yes	No	Yes	Yes	No	No	No	No	No	No	＜1.2 mg/dL	＜20 mg/dL	Intestinal obstruction	Open surgery	Primary anastomosis	＜270 min	＜100 ml	≥90 %	No	No	No	No	T1~T2	N0	No	Left-sided colon	＜5 cm	＜5 ng/ml	＜37 U/mL	＜0.05 ng/ml	＜3	＜10 mg/l	＜10 mg/l	No	Internal Dataset
250	Male	≥60	≥25 kg/m2	≥3	≥30g/L	≥3	No	Yes	Yes	No	No	No	No	Yes	No	No	No	No	＜1.2 mg/dL	＜20 mg/dL	Intestinal obstruction	Laparoscopic surgery	Hartmann's procedure	＜270 min	≥100 ml	≥90 %	No	Yes	No	Yes	T1~T2	N0	No	Left-sided colon	＜5 cm	＜5 ng/ml	＜37 U/mL	≥0.05 ng/ml	＜3	＜10 mg/l	＜10 mg/l	No	Internal Dataset
251	Female	≥60	＜25 kg/m2	≥3	≥30g/L	＜3	No	Yes	No	Yes	No	No	No	Yes	No	No	No	No	＜1.2 mg/dL	＜20 mg/dL	Intestinal obstruction	Laparoscopic surgery	Primary anastomosis	＜270 min	＜100 ml	≥90 %	No	No	No	No	T1~T2	N1~N2	No	Left-sided colon	＜5 cm	＜5 ng/ml	＜37 U/mL	＜0.05 ng/ml	＜3	＜10 mg/l	＜10 mg/l	No	Internal Dataset
252	Female	＜60	＜25 kg/m2	＜3	≥30g/L	≥3	No	No	No	Yes	No	No	No	No	No	No	No	No	＜1.2 mg/dL	＜20 mg/dL	Others	Open surgery	Primary anastomosis with stoma	≥270 min	≥100 ml	≥90 %	No	Yes	No	No	T1~T2	N1~N2	No	Left-sided colon	＜5 cm	＜5 ng/ml	＜37 U/mL	＜0.05 ng/ml	＜3	＜10 mg/l	＜10 mg/l	No	Internal Dataset
253	Female	≥60	＜25 kg/m2	≥3	≥30g/L	＜3	No	No	No	No	No	No	No	No	No	No	No	No	＜1.2 mg/dL	＜20 mg/dL	Intestinal obstruction	Open surgery	Primary anastomosis	＜270 min	＜100 ml	≥90 %	No	No	No	Yes	T1~T2	N1~N2	Yes	Right-sided colon	＜5 cm	≥5 ng/ml	＜37 U/mL	≥0.05 ng/ml	＜3	＜10 mg/l	＜10 mg/l	No	Internal Dataset
254	Female	≥60	＜25 kg/m2	＜3	≥30g/L	≥3	No	No	No	No	No	No	No	No	Yes	No	No	No	＜1.2 mg/dL	＜20 mg/dL	Intestinal obstruction	Open surgery	Primary anastomosis	＜270 min	＜100 ml	≥90 %	No	Yes	No	No	T1~T2	N1~N2	No	Right-sided colon	＜5 cm	≥5 ng/ml	≥37 U/mL	＜0.05 ng/ml	＜3	＜10 mg/l	＜10 mg/l	No	Internal Dataset
255	Male	≥60	＜25 kg/m2	≥3	≥30g/L	＜3	No	No	No	No	No	No	No	Yes	Yes	Yes	No	No	＜1.2 mg/dL	＜20 mg/dL	Intestinal obstruction	Open surgery	Primary anastomosis with stoma	＜270 min	≥100 ml	≥90 %	No	No	No	Yes	T1~T2	N0	Yes	Right-sided colon	＜5 cm	≥5 ng/ml	＜37 U/mL	＜0.05 ng/ml	＜3	＜10 mg/l	＜10 mg/l	No	Internal Dataset
256	Male	≥60	＜25 kg/m2	＜3	＜30g/L	＜3	No	Yes	No	No	No	No	No	Yes	Yes	No	No	No	＜1.2 mg/dL	＜20 mg/dL	Intestinal obstruction	Open surgery	Primary anastomosis	＜270 min	＜100 ml	≥90 %	No	No	No	Yes	T1~T2	N0	No	Left-sided colon	＜5 cm	≥5 ng/ml	＜37 U/mL	≥0.05 ng/ml	＜3	＜10 mg/l	＜10 mg/l	No	Internal Dataset
257	Male	＜60	＜25 kg/m2	≥3	≥30g/L	＜3	No	No	No	No	No	No	No	No	No	Yes	No	No	＜1.2 mg/dL	＜20 mg/dL	Intestinal obstruction	Open surgery	Hartmann's procedure	＜270 min	＜100 ml	≥90 %	No	No	No	Yes	T1~T2	N1~N2	No	Left-sided colon	＜5 cm	≥5 ng/ml	＜37 U/mL	＜0.05 ng/ml	＜3	＜10 mg/l	＜10 mg/l	No	Internal Dataset
258	Male	＜60	＜25 kg/m2	＜3	≥30g/L	＜3	No	No	No	Yes	No	No	No	Yes	No	No	No	No	＜1.2 mg/dL	＜20 mg/dL	Intestinal obstruction	Open surgery	Primary anastomosis	＜270 min	≥100 ml	≥90 %	No	No	No	No	T1~T2	N0	Yes	Right-sided colon	＜5 cm	≥5 ng/ml	＜37 U/mL	＜0.05 ng/ml	＜3	＜10 mg/l	＜10 mg/l	No	Internal Dataset
259	Male	≥60	＜25 kg/m2	≥3	≥30g/L	＜3	No	No	No	Yes	No	No	No	No	No	No	No	No	＜1.2 mg/dL	＜20 mg/dL	Intestinal obstruction	Open surgery	Primary anastomosis with stoma	≥270 min	≥100 ml	≥90 %	No	No	No	No	T1~T2	N0	No	Right-sided colon	＜5 cm	＜5 ng/ml	＜37 U/mL	＜0.05 ng/ml	＜3	＜10 mg/l	＜10 mg/l	No	Internal Dataset
260	Male	≥60	＜25 kg/m2	＜3	≥30g/L	＜3	No	No	No	Yes	No	No	No	No	No	No	No	No	＜1.2 mg/dL	＜20 mg/dL	Intestinal obstruction	Open surgery	Primary anastomosis	＜270 min	＜100 ml	≥90 %	No	No	No	No	T1~T2	N0	Yes	Right-sided colon	＜5 cm	＜5 ng/ml	≥37 U/mL	＜0.05 ng/ml	＜3	＜10 mg/l	＜10 mg/l	No	Internal Dataset
261	Male	≥60	≥25 kg/m2	＜3	≥30g/L	＜3	No	No	Yes	No	No	No	No	No	No	No	No	No	＜1.2 mg/dL	＜20 mg/dL	Intestinal obstruction	Open surgery	Primary anastomosis	＜270 min	＜100 ml	≥90 %	No	No	Yes	No	T1~T2	N0	Yes	Right-sided colon	＜5 cm	≥5 ng/ml	≥37 U/mL	＜0.05 ng/ml	＜3	＜10 mg/l	＜10 mg/l	No	Internal Dataset
262	Male	≥60	≥25 kg/m2	＜3	≥30g/L	＜3	Yes	No	No	No	No	No	No	No	No	No	No	No	＜1.2 mg/dL	＜20 mg/dL	Intestinal obstruction	Open surgery	Primary anastomosis with stoma	＜270 min	＜100 ml	≥90 %	No	No	No	No	T1~T2	N0	No	Left-sided colon	＜5 cm	≥5 ng/ml	＜37 U/mL	＜0.05 ng/ml	＜3	＜10 mg/l	＜10 mg/l	No	Internal Dataset
263	Male	≥60	＜25 kg/m2	＜3	≥30g/L	＜3	No	No	No	No	No	No	No	No	No	Yes	Yes	Yes	＜1.2 mg/dL	＜20 mg/dL	Intestinal obstruction	Open surgery	Primary anastomosis	＜270 min	＜100 ml	≥90 %	Yes	No	Yes	No	T1~T2	N0	Yes	Left-sided colon	＜5 cm	≥5 ng/ml	＜37 U/mL	＜0.05 ng/ml	＜3	＜10 mg/l	＜10 mg/l	No	Internal Dataset
264	Male	≥60	≥25 kg/m2	＜3	＜30g/L	＜3	Yes	No	No	Yes	No	No	No	No	No	Yes	No	No	＜1.2 mg/dL	＜20 mg/dL	Intestinal obstruction	Open surgery	Primary anastomosis with stoma	≥270 min	＜100 ml	≥90 %	Yes	No	No	No	T3~T4	N0	No	Right-sided colon	＜5 cm	＜5 ng/ml	＜37 U/mL	＜0.05 ng/ml	＜3	＜10 mg/l	＜10 mg/l	No	Internal Dataset
265	Male	≥60	≥25 kg/m2	＜3	≥30g/L	≥3	Yes	Yes	Yes	No	No	No	No	No	No	Yes	No	No	＜1.2 mg/dL	＜20 mg/dL	Intestinal obstruction	Open surgery	Simple stoma	＜270 min	＜100 ml	≥90 %	No	No	No	No	T3~T4	N0	Yes	Right-sided colon	＜5 cm	＜5 ng/ml	＜37 U/mL	＜0.05 ng/ml	＜3	＜10 mg/l	＜10 mg/l	No	Internal Dataset
266	Female	＜60	＜25 kg/m2	＜3	≥30g/L	≥3	No	Yes	No	No	No	No	No	No	Yes	No	No	Yes	＜1.2 mg/dL	＜20 mg/dL	Intestinal obstruction	Open surgery	Primary anastomosis	≥270 min	≥100 ml	≥90 %	No	No	No	No	T1~T2	N0	No	Right-sided colon	＜5 cm	＜5 ng/ml	＜37 U/mL	＜0.05 ng/ml	＜3	＜10 mg/l	＜10 mg/l	No	Internal Dataset
267	Female	≥60	≥25 kg/m2	＜3	＜30g/L	＜3	Yes	No	No	No	No	No	No	No	Yes	No	No	Yes	＜1.2 mg/dL	＜20 mg/dL	Others	Open surgery	Primary anastomosis	＜270 min	≥100 ml	≥90 %	No	No	No	No	T1~T2	N1~N2	No	Left-sided colon	＜5 cm	＜5 ng/ml	＜37 U/mL	＜0.05 ng/ml	＜3	＜10 mg/l	＜10 mg/l	No	Internal Dataset
268	Female	＜60	＜25 kg/m2	＜3	≥30g/L	≥3	No	No	Yes	No	No	No	No	No	No	No	No	No	＜1.2 mg/dL	＜20 mg/dL	Intestinal obstruction	Open surgery	Primary anastomosis with stoma	≥270 min	≥100 ml	≥90 %	No	No	No	Yes	T1~T2	N0	No	Left-sided colon	＜5 cm	＜5 ng/ml	＜37 U/mL	＜0.05 ng/ml	＜3	≥10 mg/l	＜10 mg/l	No	Internal Dataset
269	Female	＜60	＜25 kg/m2	≥3	＜30g/L	＜3	No	Yes	No	No	No	No	No	No	Yes	No	No	No	＜1.2 mg/dL	＜20 mg/dL	Intestinal obstruction	Open surgery	Primary anastomosis with stoma	≥270 min	＜100 ml	≥90 %	No	No	No	No	T1~T2	N1~N2	No	Left-sided colon	＜5 cm	＜5 ng/ml	＜37 U/mL	＜0.05 ng/ml	＜3	＜10 mg/l	＜10 mg/l	No	Internal Dataset
270	Male	≥60	≥25 kg/m2	＜3	≥30g/L	＜3	No	Yes	No	No	No	No	No	No	Yes	No	No	No	＜1.2 mg/dL	＜20 mg/dL	Intestinal obstruction	Open surgery	Hartmann's procedure	≥270 min	＜100 ml	≥90 %	No	No	No	No	T1~T2	N0	No	Right-sided colon	＜5 cm	＜5 ng/ml	＜37 U/mL	＜0.05 ng/ml	＜3	≥10 mg/l	≥10 mg/l	No	Internal Dataset
271	Male	≥60	≥25 kg/m2	≥3	≥30g/L	≥3	No	No	No	No	No	No	No	Yes	No	No	No	No	≥1.2 mg/dL	≥20 mg/dL	Intestinal perforation	Open surgery	Primary anastomosis	≥270 min	≥100 ml	≥90 %	No	No	No	Yes	T1~T2	N0	No	Left-sided colon	≥5 cm	＜5 ng/ml	＜37 U/mL	＜0.05 ng/ml	≥3	≥10 mg/l	＜10 mg/l	No	Internal Dataset
272	Male	＜60	＜25 kg/m2	＜3	＜30g/L	≥3	No	No	No	No	No	No	No	No	No	No	No	No	≥1.2 mg/dL	＜20 mg/dL	Intestinal perforation	Open surgery	Hartmann's procedure	＜270 min	＜100 ml	≥90 %	No	No	No	Yes	T1~T2	N0	No	Right-sided colon	≥5 cm	＜5 ng/ml	＜37 U/mL	＜0.05 ng/ml	＜3	＜10 mg/l	＜10 mg/l	No	Internal Dataset
273	Female	≥60	≥25 kg/m2	≥3	≥30g/L	＜3	No	Yes	No	No	No	No	Yes	Yes	No	No	No	No	≥1.2 mg/dL	＜20 mg/dL	Intestinal perforation	Open surgery	Primary anastomosis	＜270 min	＜100 ml	≥90 %	No	Yes	No	No	T1~T2	N1~N2	No	Right-sided colon	＜5 cm	＜5 ng/ml	＜37 U/mL	≥0.05 ng/ml	≥3	＜10 mg/l	≥10 mg/l	No	Internal Dataset
274	Female	＜60	＜25 kg/m2	＜3	＜30g/L	＜3	No	No	No	No	No	No	Yes	No	No	No	No	No	＜1.2 mg/dL	＜20 mg/dL	Intestinal obstruction	Laparoscopic surgery	Primary anastomosis	≥270 min	≥100 ml	≥90 %	No	Yes	No	Yes	T1~T2	N0	No	Left-sided colon	≥5 cm	＜5 ng/ml	＜37 U/mL	＜0.05 ng/ml	＜3	＜10 mg/l	＜10 mg/l	No	Internal Dataset
275	Male	≥60	＜25 kg/m2	≥3	≥30g/L	＜3	No	No	No	Yes	No	No	No	No	No	No	No	No	＜1.2 mg/dL	＜20 mg/dL	Intestinal obstruction	Laparoscopic surgery	Primary anastomosis with stoma	≥270 min	＜100 ml	≥90 %	No	No	No	Yes	T1~T2	N0	No	Left-sided colon	＜5 cm	＜5 ng/ml	＜37 U/mL	＜0.05 ng/ml	＜3	＜10 mg/l	＜10 mg/l	No	Internal Dataset
276	Female	＜60	＜25 kg/m2	≥3	≥30g/L	＜3	No	No	No	Yes	No	No	No	No	No	No	No	No	＜1.2 mg/dL	＜20 mg/dL	Intestinal obstruction	Open surgery	Primary anastomosis	＜270 min	≥100 ml	≥90 %	No	No	No	No	T1~T2	N0	No	Right-sided colon	≥5 cm	＜5 ng/ml	＜37 U/mL	＜0.05 ng/ml	＜3	＜10 mg/l	＜10 mg/l	No	Internal Dataset
277	Male	≥60	＜25 kg/m2	≥3	≥30g/L	＜3	No	No	No	No	No	No	No	No	No	No	No	No	＜1.2 mg/dL	＜20 mg/dL	Intestinal obstruction	Laparoscopic surgery	Hartmann's procedure	＜270 min	≥100 ml	≥90 %	No	No	No	No	T1~T2	N0	No	Right-sided colon	＜5 cm	＜5 ng/ml	＜37 U/mL	＜0.05 ng/ml	＜3	＜10 mg/l	＜10 mg/l	No	Internal Dataset
278	Female	≥60	＜25 kg/m2	＜3	≥30g/L	＜3	No	No	No	Yes	No	No	No	No	No	No	No	No	＜1.2 mg/dL	＜20 mg/dL	Intestinal obstruction	Laparoscopic surgery	Primary anastomosis	≥270 min	≥100 ml	≥90 %	No	Yes	No	No	T1~T2	N0	Yes	Right-sided colon	＜5 cm	＜5 ng/ml	＜37 U/mL	＜0.05 ng/ml	＜3	＜10 mg/l	＜10 mg/l	No	Internal Dataset
279	Male	≥60	＜25 kg/m2	＜3	≥30g/L	＜3	Yes	No	No	No	No	No	No	No	No	No	No	No	＜1.2 mg/dL	＜20 mg/dL	Hemorrhage	Open surgery	Primary anastomosis	＜270 min	＜100 ml	≥90 %	Yes	No	No	Yes	T1~T2	N0	Yes	Left-sided colon	＜5 cm	＜5 ng/ml	＜37 U/mL	＜0.05 ng/ml	＜3	＜10 mg/l	＜10 mg/l	No	Internal Dataset
280	Male	≥60	＜25 kg/m2	＜3	≥30g/L	＜3	Yes	No	No	No	No	Yes	No	No	No	No	Yes	No	＜1.2 mg/dL	＜20 mg/dL	Intestinal obstruction	Open surgery	Simple stoma	＜270 min	≥100 ml	＜90 %	No	No	No	No	T1~T2	N0	Yes	Left-sided colon	＜5 cm	＜5 ng/ml	＜37 U/mL	＜0.05 ng/ml	＜3	＜10 mg/l	＜10 mg/l	No	Internal Dataset
281	Male	≥60	＜25 kg/m2	＜3	＜30g/L	＜3	No	No	Yes	No	No	Yes	No	No	Yes	No	Yes	No	＜1.2 mg/dL	＜20 mg/dL	Intestinal obstruction	Laparoscopic surgery	Primary anastomosis	＜270 min	＜100 ml	≥90 %	No	No	No	Yes	T1~T2	N0	No	Right-sided colon	＜5 cm	＜5 ng/ml	＜37 U/mL	＜0.05 ng/ml	＜3	＜10 mg/l	＜10 mg/l	No	Internal Dataset
282	Male	≥60	≥25 kg/m2	＜3	≥30g/L	＜3	No	No	No	No	Yes	No	No	No	No	No	No	No	＜1.2 mg/dL	＜20 mg/dL	Intestinal obstruction	Open surgery	Simple stoma	＜270 min	＜100 ml	≥90 %	Yes	Yes	No	No	T1~T2	N0	No	Left-sided colon	＜5 cm	＜5 ng/ml	＜37 U/mL	＜0.05 ng/ml	＜3	＜10 mg/l	＜10 mg/l	No	Internal Dataset
283	Male	≥60	＜25 kg/m2	＜3	＜30g/L	≥3	No	No	Yes	No	Yes	Yes	No	No	No	No	No	No	＜1.2 mg/dL	＜20 mg/dL	Others	Open surgery	Hartmann's procedure	＜270 min	＜100 ml	≥90 %	No	No	No	No	T3~T4	N0	No	Left-sided colon	＜5 cm	＜5 ng/ml	＜37 U/mL	＜0.05 ng/ml	＜3	＜10 mg/l	＜10 mg/l	No	Internal Dataset
284	Male	＜60	≥25 kg/m2	≥3	＜30g/L	≥3	No	No	No	No	Yes	Yes	No	No	No	No	No	No	＜1.2 mg/dL	＜20 mg/dL	Intestinal obstruction	Laparoscopic surgery	Primary anastomosis with stoma	＜270 min	＜100 ml	≥90 %	No	No	Yes	No	T3~T4	N0	No	Right-sided colon	＜5 cm	≥5 ng/ml	≥37 U/mL	＜0.05 ng/ml	＜3	＜10 mg/l	＜10 mg/l	No	Internal Dataset
285	Male	＜60	＜25 kg/m2	≥3	≥30g/L	≥3	No	No	No	No	Yes	Yes	No	Yes	No	No	No	No	＜1.2 mg/dL	＜20 mg/dL	Intestinal obstruction	Laparoscopic surgery	Primary anastomosis with stoma	＜270 min	＜100 ml	≥90 %	No	No	No	No	T1~T2	N1~N2	No	Right-sided colon	＜5 cm	＜5 ng/ml	＜37 U/mL	＜0.05 ng/ml	＜3	＜10 mg/l	＜10 mg/l	No	Internal Dataset
286	Male	＜60	＜25 kg/m2	＜3	≥30g/L	＜3	No	No	No	Yes	No	No	No	Yes	No	No	No	No	＜1.2 mg/dL	＜20 mg/dL	Intestinal obstruction	Open surgery	Primary anastomosis	＜270 min	＜100 ml	≥90 %	No	No	No	No	T1~T2	N1~N2	No	Right-sided colon	＜5 cm	≥5 ng/ml	＜37 U/mL	＜0.05 ng/ml	＜3	＜10 mg/l	＜10 mg/l	No	Internal Dataset
287	Male	≥60	≥25 kg/m2	＜3	≥30g/L	＜3	Yes	No	No	Yes	Yes	No	No	Yes	No	No	No	No	＜1.2 mg/dL	＜20 mg/dL	Intussusception	Open surgery	Primary anastomosis	＜270 min	＜100 ml	≥90 %	No	No	Yes	No	T1~T2	N0	Yes	Left-sided colon	＜5 cm	＜5 ng/ml	＜37 U/mL	＜0.05 ng/ml	＜3	＜10 mg/l	＜10 mg/l	No	Internal Dataset
288	Male	≥60	＜25 kg/m2	≥3	≥30g/L	≥3	No	Yes	No	No	No	Yes	No	No	No	Yes	No	No	＜1.2 mg/dL	＜20 mg/dL	Intestinal obstruction	Open surgery	Hartmann's procedure	＜270 min	＜100 ml	≥90 %	No	No	No	No	T1~T2	N1~N2	No	Left-sided colon	＜5 cm	≥5 ng/ml	≥37 U/mL	＜0.05 ng/ml	＜3	＜10 mg/l	＜10 mg/l	No	Internal Dataset
289	Female	≥60	≥25 kg/m2	＜3	≥30g/L	≥3	No	No	No	No	No	No	No	No	No	No	No	No	＜1.2 mg/dL	＜20 mg/dL	Intestinal obstruction	Open surgery	Primary anastomosis	＜270 min	＜100 ml	≥90 %	No	No	No	No	T1~T2	N1~N2	No	Left-sided colon	＜5 cm	＜5 ng/ml	＜37 U/mL	＜0.05 ng/ml	＜3	＜10 mg/l	＜10 mg/l	No	Internal Dataset
290	Male	≥60	＜25 kg/m2	≥3	≥30g/L	＜3	Yes	No	No	No	No	No	No	No	No	No	No	No	＜1.2 mg/dL	＜20 mg/dL	Intestinal obstruction	Open surgery	Primary anastomosis	＜270 min	＜100 ml	≥90 %	No	No	No	No	T1~T2	N1~N2	No	Right-sided colon	＜5 cm	≥5 ng/ml	＜37 U/mL	＜0.05 ng/ml	＜3	＜10 mg/l	＜10 mg/l	No	Internal Dataset
291	Female	≥60	＜25 kg/m2	≥3	≥30g/L	＜3	No	No	No	No	No	No	No	No	No	No	No	Yes	＜1.2 mg/dL	＜20 mg/dL	Intestinal obstruction	Open surgery	Primary anastomosis	＜270 min	＜100 ml	≥90 %	No	No	No	No	T1~T2	N0	No	Right-sided colon	＜5 cm	＜5 ng/ml	≥37 U/mL	＜0.05 ng/ml	＜3	＜10 mg/l	＜10 mg/l	No	Internal Dataset
292	Male	≥60	＜25 kg/m2	＜3	≥30g/L	≥3	No	No	No	No	No	No	No	No	No	No	No	No	＜1.2 mg/dL	＜20 mg/dL	Intestinal obstruction	Open surgery	Primary anastomosis with stoma	＜270 min	≥100 ml	≥90 %	No	No	No	No	T1~T2	N0	No	Right-sided colon	＜5 cm	＜5 ng/ml	＜37 U/mL	＜0.05 ng/ml	＜3	＜10 mg/l	＜10 mg/l	No	Internal Dataset
293	Female	≥60	＜25 kg/m2	＜3	≥30g/L	＜3	No	No	No	No	No	No	No	No	No	No	No	Yes	＜1.2 mg/dL	＜20 mg/dL	Intestinal obstruction	Open surgery	Primary anastomosis	＜270 min	≥100 ml	≥90 %	No	No	No	Yes	T1~T2	N1~N2	No	Left-sided colon	＜5 cm	≥5 ng/ml	＜37 U/mL	＜0.05 ng/ml	＜3	≥10 mg/l	＜10 mg/l	No	Internal Dataset
294	Male	＜60	＜25 kg/m2	＜3	≥30g/L	＜3	No	No	Yes	No	No	No	No	No	No	Yes	No	Yes	＜1.2 mg/dL	＜20 mg/dL	Intestinal obstruction	Open surgery	Primary anastomosis	＜270 min	≥100 ml	≥90 %	No	No	No	Yes	T1~T2	N0	No	Left-sided colon	＜5 cm	＜5 ng/ml	＜37 U/mL	＜0.05 ng/ml	＜3	＜10 mg/l	＜10 mg/l	No	Internal Dataset
295	Male	＜60	＜25 kg/m2	＜3	≥30g/L	＜3	No	No	Yes	No	No	No	No	No	No	Yes	No	Yes	＜1.2 mg/dL	＜20 mg/dL	Intestinal obstruction	Open surgery	Primary anastomosis	≥270 min	＜100 ml	≥90 %	No	No	No	No	T1~T2	N1~N2	No	Right-sided colon	＜5 cm	＜5 ng/ml	＜37 U/mL	＜0.05 ng/ml	＜3	≥10 mg/l	≥10 mg/l	No	Internal Dataset
296	Male	≥60	＜25 kg/m2	＜3	≥30g/L	＜3	No	No	No	No	No	No	No	No	No	Yes	No	No	＜1.2 mg/dL	＜20 mg/dL	Intestinal obstruction	Open surgery	Primary anastomosis	≥270 min	＜100 ml	≥90 %	No	No	No	Yes	T1~T2	N1~N2	No	Left-sided colon	＜5 cm	＜5 ng/ml	＜37 U/mL	＜0.05 ng/ml	＜3	＜10 mg/l	＜10 mg/l	No	Internal Dataset
297	Male	≥60	＜25 kg/m2	≥3	≥30g/L	＜3	No	No	No	No	No	No	No	No	Yes	Yes	No	No	≥1.2 mg/dL	＜20 mg/dL	Intestinal obstruction	Open surgery	Primary anastomosis	≥270 min	＜100 ml	≥90 %	No	No	No	Yes	T1~T2	N0	No	Left-sided colon	＜5 cm	＜5 ng/ml	＜37 U/mL	＜0.05 ng/ml	＜3	＜10 mg/l	＜10 mg/l	No	Internal Dataset
298	Female	＜60	＜25 kg/m2	≥3	＜30g/L	＜3	No	No	No	No	No	No	No	No	No	No	No	No	＜1.2 mg/dL	≥20 mg/dL	Intestinal obstruction	Open surgery	Primary anastomosis with stoma	≥270 min	＜100 ml	≥90 %	No	No	No	No	T1~T2	N0	No	Left-sided colon	＜5 cm	＜5 ng/ml	＜37 U/mL	＜0.05 ng/ml	＜3	＜10 mg/l	≥10 mg/l	No	Internal Dataset
299	Female	≥60	＜25 kg/m2	≥3	＜30g/L	≥3	No	No	No	No	No	No	No	No	No	Yes	No	No	＜1.2 mg/dL	＜20 mg/dL	Intestinal obstruction	Open surgery	Primary anastomosis	≥270 min	＜100 ml	≥90 %	No	No	No	No	T1~T2	N0	Yes	Right-sided colon	≥5 cm	＜5 ng/ml	＜37 U/mL	＜0.05 ng/ml	＜3	＜10 mg/l	＜10 mg/l	No	Internal Dataset
300	Female	≥60	＜25 kg/m2	＜3	≥30g/L	＜3	No	Yes	No	Yes	No	No	No	No	Yes	No	Yes	No	＜1.2 mg/dL	＜20 mg/dL	Intestinal obstruction	Open surgery	Primary anastomosis	＜270 min	＜100 ml	≥90 %	No	No	No	No	T1~T2	N1~N2	Yes	Right-sided colon	＜5 cm	＜5 ng/ml	＜37 U/mL	＜0.05 ng/ml	≥3	＜10 mg/l	≥10 mg/l	No	Internal Dataset
301	Female	≥60	＜25 kg/m2	＜3	＜30g/L	≥3	Yes	No	Yes	No	No	No	No	No	Yes	No	No	No	＜1.2 mg/dL	＜20 mg/dL	Intestinal obstruction	Open surgery	Primary anastomosis	＜270 min	＜100 ml	≥90 %	No	No	No	No	T3~T4	N0	Yes	Right-sided colon	≥5 cm	＜5 ng/ml	＜37 U/mL	≥0.05 ng/ml	≥3	≥10 mg/l	＜10 mg/l	No	Internal Dataset
302	Male	≥60	＜25 kg/m2	＜3	≥30g/L	≥3	No	Yes	Yes	No	No	No	No	Yes	No	No	No	No	＜1.2 mg/dL	＜20 mg/dL	Intestinal obstruction	Open surgery	Primary anastomosis	＜270 min	≥100 ml	≥90 %	No	No	No	Yes	T1~T2	N0	No	Left-sided colon	≥5 cm	＜5 ng/ml	＜37 U/mL	＜0.05 ng/ml	≥3	≥10 mg/l	＜10 mg/l	No	Internal Dataset
303	Female	＜60	≥25 kg/m2	＜3	＜30g/L	≥3	No	No	No	Yes	No	No	No	No	No	No	No	No	≥1.2 mg/dL	＜20 mg/dL	Intestinal obstruction	Open surgery	Primary anastomosis	＜270 min	≥100 ml	≥90 %	No	No	No	No	T3~T4	N1~N2	No	Right-sided colon	≥5 cm	＜5 ng/ml	＜37 U/mL	＜0.05 ng/ml	＜3	＜10 mg/l	＜10 mg/l	No	Internal Dataset
304	Female	≥60	≥25 kg/m2	＜3	≥30g/L	≥3	No	No	No	No	No	No	No	No	No	No	No	No	≥1.2 mg/dL	＜20 mg/dL	Intestinal obstruction	Open surgery	Primary anastomosis	＜270 min	＜100 ml	≥90 %	No	No	No	No	T1~T2	N0	Yes	Right-sided colon	＜5 cm	＜5 ng/ml	＜37 U/mL	≥0.05 ng/ml	≥3	＜10 mg/l	＜10 mg/l	No	Internal Dataset
305	Male	＜60	≥25 kg/m2	＜3	≥30g/L	≥3	Yes	No	No	No	No	No	No	Yes	No	No	No	No	≥1.2 mg/dL	≥20 mg/dL	Others	Open surgery	Primary anastomosis	＜270 min	＜100 ml	≥90 %	No	No	No	Yes	T1~T2	N0	No	Left-sided colon	＜5 cm	＜5 ng/ml	＜37 U/mL	≥0.05 ng/ml	＜3	＜10 mg/l	＜10 mg/l	No	Internal Dataset
306	Female	≥60	＜25 kg/m2	≥3	≥30g/L	＜3	Yes	Yes	No	No	No	No	No	No	No	No	No	No	＜1.2 mg/dL	＜20 mg/dL	Intestinal obstruction	Open surgery	Primary anastomosis	＜270 min	≥100 ml	≥90 %	No	No	Yes	No	T1~T2	N0	No	Left-sided colon	≥5 cm	＜5 ng/ml	＜37 U/mL	≥0.05 ng/ml	≥3	＜10 mg/l	＜10 mg/l	No	Internal Dataset
307	Male	≥60	＜25 kg/m2	≥3	≥30g/L	≥3	No	No	No	No	No	No	Yes	No	Yes	No	No	No	＜1.2 mg/dL	＜20 mg/dL	Intestinal obstruction	Open surgery	Primary anastomosis with stoma	＜270 min	＜100 ml	≥90 %	No	No	No	Yes	T1~T2	N0	No	Right-sided colon	＜5 cm	＜5 ng/ml	＜37 U/mL	≥0.05 ng/ml	≥3	＜10 mg/l	＜10 mg/l	No	Internal Dataset
308	Female	＜60	＜25 kg/m2	≥3	≥30g/L	＜3	Yes	No	No	No	No	No	No	No	No	No	No	No	＜1.2 mg/dL	＜20 mg/dL	Intestinal obstruction	Open surgery	Primary anastomosis	＜270 min	＜100 ml	≥90 %	No	Yes	No	Yes	T1~T2	N0	No	Right-sided colon	＜5 cm	＜5 ng/ml	＜37 U/mL	＜0.05 ng/ml	＜3	＜10 mg/l	＜10 mg/l	No	Internal Dataset
309	Female	＜60	≥25 kg/m2	＜3	≥30g/L	＜3	No	No	No	No	No	No	Yes	No	No	No	No	No	＜1.2 mg/dL	＜20 mg/dL	Hemorrhage	Open surgery	Primary anastomosis	＜270 min	＜100 ml	≥90 %	No	No	No	Yes	T1~T2	N0	No	Right-sided colon	＜5 cm	＜5 ng/ml	＜37 U/mL	＜0.05 ng/ml	＜3	＜10 mg/l	＜10 mg/l	No	Internal Dataset
310	Male	≥60	≥25 kg/m2	＜3	≥30g/L	＜3	No	No	No	No	No	No	No	No	No	No	No	No	＜1.2 mg/dL	＜20 mg/dL	Intestinal obstruction	Open surgery	Simple stoma	＜270 min	＜100 ml	≥90 %	No	Yes	No	Yes	T1~T2	N0	No	Right-sided colon	＜5 cm	＜5 ng/ml	＜37 U/mL	＜0.05 ng/ml	＜3	＜10 mg/l	＜10 mg/l	No	Internal Dataset
311	Male	≥60	＜25 kg/m2	＜3	≥30g/L	＜3	No	No	No	No	No	No	No	No	No	No	No	No	＜1.2 mg/dL	＜20 mg/dL	Others	Open surgery	Primary anastomosis	≥270 min	≥100 ml	≥90 %	No	No	No	No	T1~T2	N0	No	Left-sided colon	＜5 cm	＜5 ng/ml	＜37 U/mL	＜0.05 ng/ml	＜3	＜10 mg/l	＜10 mg/l	No	Internal Dataset
312	Female	＜60	≥25 kg/m2	＜3	＜30g/L	＜3	No	No	No	Yes	No	No	No	No	No	No	No	No	＜1.2 mg/dL	＜20 mg/dL	Intestinal obstruction	Laparoscopic surgery	Hartmann's procedure	＜270 min	≥100 ml	≥90 %	No	No	No	No	T1~T2	N0	No	Right-sided colon	＜5 cm	＜5 ng/ml	＜37 U/mL	＜0.05 ng/ml	＜3	＜10 mg/l	＜10 mg/l	No	Internal Dataset
313	Male	＜60	＜25 kg/m2	＜3	≥30g/L	＜3	No	No	No	No	No	No	No	No	No	No	No	No	＜1.2 mg/dL	＜20 mg/dL	Intestinal obstruction	Laparoscopic surgery	Primary anastomosis	≥270 min	≥100 ml	＜90 %	No	No	No	No	T1~T2	N0	No	Right-sided colon	＜5 cm	＜5 ng/ml	＜37 U/mL	＜0.05 ng/ml	＜3	＜10 mg/l	＜10 mg/l	No	Internal Dataset
314	Male	≥60	＜25 kg/m2	＜3	≥30g/L	＜3	No	Yes	No	No	No	No	No	Yes	No	No	No	No	＜1.2 mg/dL	＜20 mg/dL	Intestinal obstruction	Laparoscopic surgery	Primary anastomosis with stoma	＜270 min	≥100 ml	≥90 %	No	No	Yes	No	T1~T2	N0	No	Left-sided colon	＜5 cm	＜5 ng/ml	＜37 U/mL	＜0.05 ng/ml	＜3	＜10 mg/l	＜10 mg/l	No	Internal Dataset
315	Male	≥60	＜25 kg/m2	＜3	≥30g/L	＜3	No	Yes	No	No	No	No	No	Yes	No	No	No	No	＜1.2 mg/dL	＜20 mg/dL	Hemorrhage	Open surgery	Primary anastomosis	＜270 min	＜100 ml	≥90 %	No	No	No	No	T1~T2	N0	Yes	Left-sided colon	＜5 cm	＜5 ng/ml	≥37 U/mL	＜0.05 ng/ml	＜3	＜10 mg/l	＜10 mg/l	No	Internal Dataset
316	Female	≥60	＜25 kg/m2	≥3	≥30g/L	＜3	No	No	No	No	No	No	No	No	No	No	No	No	＜1.2 mg/dL	＜20 mg/dL	Intestinal obstruction	Laparoscopic surgery	Simple stoma	＜270 min	＜100 ml	≥90 %	No	No	No	No	T3~T4	N0	Yes	Right-sided colon	＜5 cm	＜5 ng/ml	＜37 U/mL	＜0.05 ng/ml	＜3	＜10 mg/l	＜10 mg/l	No	Internal Dataset
317	Male	≥60	＜25 kg/m2	＜3	≥30g/L	＜3	No	No	No	No	No	No	No	No	No	No	No	No	＜1.2 mg/dL	＜20 mg/dL	Intussusception	Open surgery	Hartmann's procedure	＜270 min	≥100 ml	≥90 %	Yes	No	No	No	T1~T2	N0	Yes	Left-sided colon	＜5 cm	≥5 ng/ml	＜37 U/mL	＜0.05 ng/ml	＜3	＜10 mg/l	＜10 mg/l	No	Internal Dataset
318	Female	≥60	＜25 kg/m2	≥3	≥30g/L	≥3	No	No	No	No	No	No	No	No	Yes	No	No	No	＜1.2 mg/dL	＜20 mg/dL	Intestinal obstruction	Open surgery	Primary anastomosis	≥270 min	＜100 ml	≥90 %	No	No	No	No	T1~T2	N1~N2	No	Left-sided colon	＜5 cm	≥5 ng/ml	＜37 U/mL	＜0.05 ng/ml	＜3	＜10 mg/l	＜10 mg/l	No	Internal Dataset
319	Male	≥60	＜25 kg/m2	＜3	≥30g/L	＜3	No	No	No	No	No	No	No	No	No	No	Yes	No	＜1.2 mg/dL	＜20 mg/dL	Intestinal obstruction	Laparoscopic surgery	Primary anastomosis with stoma	＜270 min	≥100 ml	≥90 %	Yes	No	No	No	T1~T2	N0	Yes	Right-sided colon	＜5 cm	＜5 ng/ml	≥37 U/mL	＜0.05 ng/ml	＜3	＜10 mg/l	＜10 mg/l	No	Internal Dataset
320	Male	≥60	＜25 kg/m2	＜3	≥30g/L	＜3	Yes	No	No	No	No	No	No	Yes	Yes	No	Yes	No	＜1.2 mg/dL	＜20 mg/dL	Intestinal obstruction	Laparoscopic surgery	Primary anastomosis	＜270 min	＜100 ml	≥90 %	No	No	No	No	T1~T2	N1~N2	Yes	Left-sided colon	＜5 cm	≥5 ng/ml	≥37 U/mL	＜0.05 ng/ml	＜3	＜10 mg/l	＜10 mg/l	No	Internal Dataset
321	Male	≥60	≥25 kg/m2	＜3	≥30g/L	≥3	Yes	Yes	No	No	Yes	Yes	No	No	No	No	No	Yes	＜1.2 mg/dL	＜20 mg/dL	Intestinal obstruction	Laparoscopic surgery	Hartmann's procedure	＜270 min	＜100 ml	≥90 %	No	No	No	No	T1~T2	N1~N2	No	Right-sided colon	＜5 cm	≥5 ng/ml	≥37 U/mL	＜0.05 ng/ml	＜3	＜10 mg/l	＜10 mg/l	No	Internal Dataset
322	Male	≥60	≥25 kg/m2	＜3	＜30g/L	≥3	No	Yes	No	Yes	Yes	No	No	Yes	Yes	No	No	No	＜1.2 mg/dL	＜20 mg/dL	Intestinal obstruction	Open surgery	Simple stoma	＜270 min	＜100 ml	≥90 %	No	No	No	No	T1~T2	N1~N2	No	Left-sided colon	＜5 cm	≥5 ng/ml	＜37 U/mL	＜0.05 ng/ml	＜3	＜10 mg/l	＜10 mg/l	No	Internal Dataset
323	Male	＜60	＜25 kg/m2	＜3	≥30g/L	≥3	No	Yes	No	No	Yes	No	No	No	Yes	No	No	Yes	＜1.2 mg/dL	＜20 mg/dL	Intestinal obstruction	Open surgery	Primary anastomosis with stoma	＜270 min	＜100 ml	≥90 %	No	No	No	No	T1~T2	N0	No	Right-sided colon	＜5 cm	＜5 ng/ml	＜37 U/mL	＜0.05 ng/ml	＜3	＜10 mg/l	＜10 mg/l	No	Internal Dataset
324	Male	≥60	≥25 kg/m2	＜3	≥30g/L	≥3	No	Yes	No	No	No	Yes	No	Yes	Yes	No	No	No	＜1.2 mg/dL	＜20 mg/dL	Intestinal obstruction	Laparoscopic surgery	Hartmann's procedure	＜270 min	＜100 ml	≥90 %	No	Yes	No	Yes	T1~T2	N0	No	Left-sided colon	＜5 cm	≥5 ng/ml	＜37 U/mL	＜0.05 ng/ml	＜3	＜10 mg/l	＜10 mg/l	No	Internal Dataset
325	Male	≥60	≥25 kg/m2	≥3	≥30g/L	≥3	Yes	No	No	No	Yes	Yes	No	Yes	No	No	No	Yes	＜1.2 mg/dL	＜20 mg/dL	Intestinal obstruction	Laparoscopic surgery	Primary anastomosis	＜270 min	＜100 ml	≥90 %	No	No	No	No	T1~T2	N1~N2	No	Left-sided colon	＜5 cm	≥5 ng/ml	＜37 U/mL	＜0.05 ng/ml	＜3	＜10 mg/l	＜10 mg/l	No	Internal Dataset
326	Male	≥60	≥25 kg/m2	＜3	≥30g/L	＜3	No	No	No	No	No	Yes	Yes	No	No	No	Yes	Yes	＜1.2 mg/dL	＜20 mg/dL	Intestinal obstruction	Open surgery	Hartmann's procedure	＜270 min	＜100 ml	≥90 %	No	Yes	No	Yes	T1~T2	N0	No	Right-sided colon	＜5 cm	≥5 ng/ml	≥37 U/mL	＜0.05 ng/ml	＜3	＜10 mg/l	＜10 mg/l	No	Internal Dataset
327	Male	≥60	＜25 kg/m2	≥3	≥30g/L	≥3	Yes	No	Yes	Yes	No	No	Yes	No	No	No	No	No	＜1.2 mg/dL	＜20 mg/dL	Intestinal obstruction	Open surgery	Simple stoma	＜270 min	≥100 ml	≥90 %	No	Yes	No	Yes	T1~T2	N1~N2	No	Left-sided colon	＜5 cm	＜5 ng/ml	≥37 U/mL	＜0.05 ng/ml	＜3	＜10 mg/l	＜10 mg/l	No	Internal Dataset
328	Male	≥60	＜25 kg/m2	≥3	≥30g/L	≥3	No	No	No	No	No	No	No	No	No	Yes	No	No	＜1.2 mg/dL	≥20 mg/dL	Intestinal obstruction	Open surgery	Primary anastomosis	＜270 min	＜100 ml	≥90 %	No	No	No	No	T1~T2	N0	No	Left-sided colon	≥5 cm	≥5 ng/ml	≥37 U/mL	＜0.05 ng/ml	＜3	＜10 mg/l	＜10 mg/l	No	Internal Dataset
329	Male	≥60	＜25 kg/m2	＜3	≥30g/L	≥3	No	No	Yes	No	No	No	No	No	No	Yes	No	No	≥1.2 mg/dL	≥20 mg/dL	Intestinal perforation	Laparoscopic surgery	Hartmann's procedure	＜270 min	≥100 ml	≥90 %	No	Yes	Yes	No	T3~T4	N0	No	Left-sided colon	＜5 cm	＜5 ng/ml	≥37 U/mL	＜0.05 ng/ml	＜3	＜10 mg/l	＜10 mg/l	No	Internal Dataset
330	Male	≥60	＜25 kg/m2	＜3	≥30g/L	＜3	Yes	No	No	Yes	No	No	Yes	No	No	No	No	No	≥1.2 mg/dL	＜20 mg/dL	Intestinal perforation	Open surgery	Hartmann's procedure	≥270 min	＜100 ml	≥90 %	No	Yes	Yes	Yes	T1~T2	N0	No	Left-sided colon	≥5 cm	＜5 ng/ml	＜37 U/mL	＜0.05 ng/ml	≥3	＜10 mg/l	≥10 mg/l	No	Internal Dataset
331	Female	≥60	＜25 kg/m2	＜3	＜30g/L	＜3	No	Yes	No	No	No	No	No	No	No	No	No	No	＜1.2 mg/dL	＜20 mg/dL	Intestinal obstruction	Open surgery	Primary anastomosis	≥270 min	≥100 ml	≥90 %	No	Yes	No	No	T3~T4	N0	No	Left-sided colon	＜5 cm	≥5 ng/ml	＜37 U/mL	≥0.05 ng/ml	≥3	＜10 mg/l	＜10 mg/l	No	Internal Dataset
332	Female	≥60	＜25 kg/m2	＜3	＜30g/L	＜3	No	No	No	No	No	No	No	No	No	No	No	No	≥1.2 mg/dL	＜20 mg/dL	Intestinal perforation	Open surgery	Primary anastomosis with stoma	＜270 min	＜100 ml	≥90 %	No	No	Yes	No	T1~T2	N0	Yes	Right-sided colon	＜5 cm	≥5 ng/ml	＜37 U/mL	≥0.05 ng/ml	＜3	≥10 mg/l	≥10 mg/l	No	Internal Dataset
333	Female	＜60	＜25 kg/m2	＜3	≥30g/L	＜3	No	Yes	Yes	No	No	No	No	No	No	Yes	No	No	＜1.2 mg/dL	≥20 mg/dL	Intestinal obstruction	Open surgery	Primary anastomosis	≥270 min	≥100 ml	≥90 %	No	No	Yes	Yes	T1~T2	N0	Yes	Right-sided colon	＜5 cm	＜5 ng/ml	＜37 U/mL	≥0.05 ng/ml	＜3	≥10 mg/l	＜10 mg/l	No	Internal Dataset
334	Male	≥60	＜25 kg/m2	＜3	＜30g/L	＜3	No	No	Yes	No	No	No	No	No	No	No	No	No	≥1.2 mg/dL	≥20 mg/dL	Intestinal obstruction	Open surgery	Hartmann's procedure	＜270 min	＜100 ml	≥90 %	No	No	No	No	T3~T4	N0	No	Left-sided colon	＜5 cm	＜5 ng/ml	＜37 U/mL	≥0.05 ng/ml	≥3	＜10 mg/l	≥10 mg/l	No	Internal Dataset
335	Female	＜60	≥25 kg/m2	＜3	≥30g/L	＜3	No	Yes	No	No	No	No	No	No	No	Yes	No	No	＜1.2 mg/dL	＜20 mg/dL	Intestinal obstruction	Open surgery	Primary anastomosis	＜270 min	＜100 ml	≥90 %	No	No	No	Yes	T3~T4	N0	Yes	Left-sided colon	≥5 cm	＜5 ng/ml	＜37 U/mL	＜0.05 ng/ml	＜3	＜10 mg/l	＜10 mg/l	No	Internal Dataset
336	Male	≥60	≥25 kg/m2	＜3	≥30g/L	≥3	No	No	No	No	No	No	No	Yes	Yes	No	No	No	＜1.2 mg/dL	＜20 mg/dL	Intestinal obstruction	Open surgery	Hartmann's procedure	＜270 min	≥100 ml	＜90 %	No	No	No	No	T1~T2	N0	Yes	Right-sided colon	＜5 cm	＜5 ng/ml	＜37 U/mL	＜0.05 ng/ml	＜3	＜10 mg/l	＜10 mg/l	No	Internal Dataset
337	Female	＜60	＜25 kg/m2	＜3	≥30g/L	＜3	No	Yes	No	No	No	No	Yes	Yes	Yes	No	No	No	＜1.2 mg/dL	＜20 mg/dL	Intestinal obstruction	Open surgery	Hartmann's procedure	＜270 min	≥100 ml	≥90 %	No	No	No	No	T1~T2	N0	No	Left-sided colon	≥5 cm	＜5 ng/ml	＜37 U/mL	＜0.05 ng/ml	＜3	＜10 mg/l	＜10 mg/l	No	Internal Dataset
338	Male	≥60	＜25 kg/m2	≥3	≥30g/L	≥3	No	No	No	No	No	No	No	No	No	No	No	No	＜1.2 mg/dL	＜20 mg/dL	Intestinal obstruction	Open surgery	Primary anastomosis	＜270 min	≥100 ml	≥90 %	No	No	No	Yes	T1~T2	N0	No	Right-sided colon	＜5 cm	＜5 ng/ml	＜37 U/mL	＜0.05 ng/ml	＜3	＜10 mg/l	＜10 mg/l	No	Internal Dataset
339	Female	＜60	＜25 kg/m2	＜3	≥30g/L	≥3	No	No	No	No	No	No	No	No	No	No	No	No	＜1.2 mg/dL	＜20 mg/dL	Intestinal obstruction	Open surgery	Primary anastomosis	＜270 min	＜100 ml	≥90 %	No	No	No	No	T1~T2	N0	No	Right-sided colon	＜5 cm	＜5 ng/ml	＜37 U/mL	＜0.05 ng/ml	＜3	＜10 mg/l	＜10 mg/l	No	Internal Dataset
340	Female	＜60	＜25 kg/m2	＜3	≥30g/L	≥3	No	No	No	No	No	No	No	No	Yes	No	No	No	＜1.2 mg/dL	＜20 mg/dL	Intestinal obstruction	Open surgery	Primary anastomosis with stoma	≥270 min	＜100 ml	≥90 %	No	No	No	Yes	T1~T2	N0	No	Right-sided colon	≥5 cm	＜5 ng/ml	＜37 U/mL	＜0.05 ng/ml	＜3	＜10 mg/l	＜10 mg/l	No	Internal Dataset
341	Female	≥60	≥25 kg/m2	≥3	≥30g/L	≥3	No	No	No	No	No	No	No	Yes	No	No	No	No	＜1.2 mg/dL	＜20 mg/dL	Intestinal obstruction	Open surgery	Primary anastomosis	＜270 min	＜100 ml	≥90 %	No	No	No	No	T1~T2	N0	No	Right-sided colon	＜5 cm	＜5 ng/ml	＜37 U/mL	＜0.05 ng/ml	＜3	＜10 mg/l	＜10 mg/l	No	Internal Dataset
342	Female	≥60	＜25 kg/m2	≥3	≥30g/L	≥3	No	No	No	No	No	No	No	Yes	No	No	No	No	＜1.2 mg/dL	＜20 mg/dL	Others	Open surgery	Primary anastomosis	＜270 min	＜100 ml	≥90 %	No	No	No	No	T1~T2	N1~N2	No	Right-sided colon	＜5 cm	＜5 ng/ml	＜37 U/mL	＜0.05 ng/ml	＜3	＜10 mg/l	＜10 mg/l	No	Internal Dataset
343	Male	＜60	＜25 kg/m2	＜3	≥30g/L	＜3	No	Yes	No	No	No	No	No	No	No	No	No	No	＜1.2 mg/dL	＜20 mg/dL	Intestinal obstruction	Open surgery	Hartmann's procedure	≥270 min	≥100 ml	≥90 %	No	No	No	No	T1~T2	N0	No	Left-sided colon	≥5 cm	＜5 ng/ml	＜37 U/mL	＜0.05 ng/ml	＜3	＜10 mg/l	＜10 mg/l	No	Internal Dataset
344	Male	＜60	≥25 kg/m2	＜3	≥30g/L	≥3	Yes	Yes	No	No	No	No	No	No	No	No	No	No	＜1.2 mg/dL	＜20 mg/dL	Intestinal obstruction	Open surgery	Hartmann's procedure	＜270 min	＜100 ml	≥90 %	No	No	No	No	T1~T2	N1~N2	No	Left-sided colon	＜5 cm	＜5 ng/ml	＜37 U/mL	＜0.05 ng/ml	＜3	＜10 mg/l	＜10 mg/l	No	Internal Dataset
345	Male	≥60	＜25 kg/m2	＜3	≥30g/L	≥3	No	No	No	No	No	No	No	No	No	No	No	No	＜1.2 mg/dL	＜20 mg/dL	Intestinal obstruction	Open surgery	Primary anastomosis	≥270 min	＜100 ml	≥90 %	No	No	No	No	T1~T2	N0	No	Left-sided colon	＜5 cm	＜5 ng/ml	＜37 U/mL	＜0.05 ng/ml	＜3	＜10 mg/l	＜10 mg/l	No	Internal Dataset
346	Female	≥60	≥25 kg/m2	≥3	≥30g/L	≥3	No	No	No	No	No	No	No	No	No	No	No	No	＜1.2 mg/dL	＜20 mg/dL	Hemorrhage	Open surgery	Primary anastomosis	≥270 min	＜100 ml	≥90 %	No	Yes	No	No	T1~T2	N1~N2	No	Left-sided colon	＜5 cm	＜5 ng/ml	＜37 U/mL	＜0.05 ng/ml	＜3	＜10 mg/l	＜10 mg/l	No	Internal Dataset
347	Male	≥60	＜25 kg/m2	≥3	≥30g/L	≥3	No	No	Yes	No	No	No	No	No	No	No	No	No	＜1.2 mg/dL	＜20 mg/dL	Intestinal obstruction	Open surgery	Primary anastomosis with stoma	＜270 min	＜100 ml	≥90 %	No	No	No	No	T1~T2	N1~N2	No	Left-sided colon	＜5 cm	＜5 ng/ml	＜37 U/mL	＜0.05 ng/ml	＜3	＜10 mg/l	＜10 mg/l	No	Internal Dataset
348	Male	≥60	＜25 kg/m2	＜3	＜30g/L	≥3	Yes	Yes	No	No	No	No	No	Yes	No	No	Yes	No	＜1.2 mg/dL	＜20 mg/dL	Others	Open surgery	Hartmann's procedure	＜270 min	＜100 ml	≥90 %	No	Yes	No	No	T3~T4	N0	No	Right-sided colon	＜5 cm	＜5 ng/ml	＜37 U/mL	＜0.05 ng/ml	＜3	＜10 mg/l	＜10 mg/l	No	Internal Dataset
349	Female	≥60	＜25 kg/m2	＜3	＜30g/L	＜3	Yes	Yes	No	Yes	No	No	No	Yes	No	No	No	Yes	＜1.2 mg/dL	＜20 mg/dL	Intestinal obstruction	Open surgery	Primary anastomosis	＜270 min	＜100 ml	≥90 %	No	No	No	No	T1~T2	N0	No	Right-sided colon	＜5 cm	＜5 ng/ml	＜37 U/mL	＜0.05 ng/ml	＜3	＜10 mg/l	＜10 mg/l	No	Internal Dataset
350	Male	≥60	＜25 kg/m2	＜3	≥30g/L	＜3	No	No	Yes	No	No	No	No	No	Yes	No	No	No	＜1.2 mg/dL	＜20 mg/dL	Intestinal obstruction	Open surgery	Hartmann's procedure	＜270 min	＜100 ml	≥90 %	No	Yes	Yes	No	T1~T2	N0	No	Right-sided colon	＜5 cm	＜5 ng/ml	＜37 U/mL	＜0.05 ng/ml	＜3	＜10 mg/l	＜10 mg/l	No	Internal Dataset
351	Female	≥60	＜25 kg/m2	＜3	≥30g/L	＜3	No	Yes	Yes	Yes	Yes	No	No	No	No	No	No	No	＜1.2 mg/dL	＜20 mg/dL	Intestinal obstruction	Open surgery	Hartmann's procedure	＜270 min	＜100 ml	≥90 %	No	No	Yes	No	T1~T2	N0	Yes	Left-sided colon	＜5 cm	＜5 ng/ml	＜37 U/mL	＜0.05 ng/ml	＜3	＜10 mg/l	＜10 mg/l	No	Internal Dataset
352	Female	＜60	＜25 kg/m2	＜3	≥30g/L	＜3	No	No	Yes	No	No	Yes	No	No	No	No	No	No	＜1.2 mg/dL	＜20 mg/dL	Intestinal obstruction	Laparoscopic surgery	Primary anastomosis	＜270 min	＜100 ml	≥90 %	No	Yes	No	No	T1~T2	N0	No	Left-sided colon	＜5 cm	＜5 ng/ml	＜37 U/mL	＜0.05 ng/ml	＜3	＜10 mg/l	＜10 mg/l	No	Internal Dataset
353	Female	≥60	＜25 kg/m2	＜3	≥30g/L	＜3	No	Yes	No	Yes	Yes	No	No	No	No	No	No	No	＜1.2 mg/dL	≥20 mg/dL	Intestinal obstruction	Laparoscopic surgery	Primary anastomosis	＜270 min	＜100 ml	≥90 %	No	No	No	No	T1~T2	N0	No	Right-sided colon	＜5 cm	＜5 ng/ml	＜37 U/mL	＜0.05 ng/ml	＜3	＜10 mg/l	＜10 mg/l	No	Internal Dataset
354	Male	＜60	＜25 kg/m2	＜3	≥30g/L	≥3	No	No	No	No	Yes	No	No	No	No	No	No	Yes	≥1.2 mg/dL	≥20 mg/dL	Intestinal obstruction	Laparoscopic surgery	Simple stoma	＜270 min	＜100 ml	≥90 %	No	No	No	Yes	T1~T2	N0	Yes	Right-sided colon	＜5 cm	＜5 ng/ml	＜37 U/mL	＜0.05 ng/ml	＜3	＜10 mg/l	＜10 mg/l	No	Internal Dataset
355	Male	＜60	≥25 kg/m2	＜3	≥30g/L	＜3	No	No	Yes	Yes	Yes	Yes	No	No	Yes	No	No	No	≥1.2 mg/dL	＜20 mg/dL	Intestinal obstruction	Laparoscopic surgery	Primary anastomosis	＜270 min	＜100 ml	≥90 %	No	No	No	Yes	T1~T2	N0	No	Right-sided colon	＜5 cm	＜5 ng/ml	＜37 U/mL	＜0.05 ng/ml	＜3	＜10 mg/l	＜10 mg/l	No	Internal Dataset
356	Male	≥60	＜25 kg/m2	＜3	≥30g/L	≥3	No	No	No	Yes	No	No	No	No	No	No	No	Yes	≥1.2 mg/dL	＜20 mg/dL	Intestinal perforation	Open surgery	Primary anastomosis	＜270 min	＜100 ml	≥90 %	No	No	No	No	T1~T2	N0	No	Right-sided colon	＜5 cm	＜5 ng/ml	＜37 U/mL	＜0.05 ng/ml	＜3	＜10 mg/l	＜10 mg/l	No	Internal Dataset
357	Male	≥60	≥25 kg/m2	＜3	＜30g/L	＜3	No	No	No	No	No	No	No	No	No	No	No	Yes	＜1.2 mg/dL	≥20 mg/dL	Intestinal obstruction	Open surgery	Primary anastomosis	≥270 min	＜100 ml	≥90 %	No	No	No	No	T1~T2	N0	No	Right-sided colon	＜5 cm	＜5 ng/ml	＜37 U/mL	＜0.05 ng/ml	＜3	＜10 mg/l	＜10 mg/l	No	Internal Dataset
358	Male	＜60	≥25 kg/m2	＜3	＜30g/L	＜3	No	No	Yes	No	No	No	No	No	No	Yes	No	Yes	＜1.2 mg/dL	≥20 mg/dL	Intestinal obstruction	Open surgery	Primary anastomosis with stoma	＜270 min	＜100 ml	≥90 %	No	No	Yes	Yes	T1~T2	N0	No	Left-sided colon	＜5 cm	＜5 ng/ml	≥37 U/mL	≥0.05 ng/ml	＜3	≥10 mg/l	＜10 mg/l	No	Internal Dataset
359	Male	≥60	＜25 kg/m2	≥3	≥30g/L	＜3	No	No	No	No	No	No	No	No	No	Yes	No	No	＜1.2 mg/dL	＜20 mg/dL	Intestinal obstruction	Open surgery	Primary anastomosis	＜270 min	＜100 ml	≥90 %	No	No	Yes	No	T1~T2	N0	No	Right-sided colon	＜5 cm	≥5 ng/ml	＜37 U/mL	≥0.05 ng/ml	≥3	＜10 mg/l	＜10 mg/l	No	Internal Dataset
360	Male	≥60	≥25 kg/m2	＜3	≥30g/L	≥3	Yes	Yes	No	No	No	No	No	No	No	Yes	No	No	＜1.2 mg/dL	＜20 mg/dL	Intestinal obstruction	Open surgery	Primary anastomosis	≥270 min	＜100 ml	≥90 %	No	No	No	Yes	T1~T2	N0	Yes	Right-sided colon	＜5 cm	≥5 ng/ml	＜37 U/mL	＜0.05 ng/ml	＜3	＜10 mg/l	＜10 mg/l	No	Internal Dataset
361	Female	＜60	≥25 kg/m2	＜3	≥30g/L	＜3	No	No	No	No	No	No	No	No	No	No	No	No	＜1.2 mg/dL	≥20 mg/dL	Intestinal obstruction	Open surgery	Simple stoma	＜270 min	≥100 ml	＜90 %	No	No	No	No	T1~T2	N0	Yes	Right-sided colon	＜5 cm	＜5 ng/ml	≥37 U/mL	＜0.05 ng/ml	≥3	≥10 mg/l	≥10 mg/l	No	Internal Dataset
362	Male	＜60	＜25 kg/m2	＜3	≥30g/L	＜3	No	Yes	No	No	No	No	No	Yes	No	No	No	No	＜1.2 mg/dL	≥20 mg/dL	Intestinal obstruction	Open surgery	Primary anastomosis	＜270 min	≥100 ml	≥90 %	No	No	No	No	T1~T2	N1~N2	No	Right-sided colon	＜5 cm	≥5 ng/ml	＜37 U/mL	＜0.05 ng/ml	＜3	＜10 mg/l	＜10 mg/l	No	Internal Dataset
363	Male	≥60	＜25 kg/m2	≥3	≥30g/L	≥3	No	No	No	No	No	No	No	No	No	No	No	No	＜1.2 mg/dL	＜20 mg/dL	Intestinal obstruction	Open surgery	Hartmann's procedure	≥270 min	＜100 ml	≥90 %	No	No	No	No	T1~T2	N1~N2	No	Right-sided colon	＜5 cm	＜5 ng/ml	＜37 U/mL	＜0.05 ng/ml	≥3	＜10 mg/l	≥10 mg/l	No	Internal Dataset
364	Male	≥60	＜25 kg/m2	＜3	≥30g/L	≥3	No	Yes	No	No	No	No	No	No	No	No	No	No	≥1.2 mg/dL	＜20 mg/dL	Intestinal obstruction	Open surgery	Primary anastomosis	≥270 min	≥100 ml	≥90 %	No	No	No	No	T1~T2	N0	No	Right-sided colon	＜5 cm	＜5 ng/ml	＜37 U/mL	≥0.05 ng/ml	＜3	≥10 mg/l	≥10 mg/l	No	Internal Dataset
365	Male	＜60	＜25 kg/m2	＜3	≥30g/L	＜3	No	No	No	No	No	No	No	No	No	No	No	No	＜1.2 mg/dL	≥20 mg/dL	Intussusception	Laparoscopic surgery	Primary anastomosis with stoma	＜270 min	＜100 ml	≥90 %	Yes	No	No	No	T1~T2	N0	No	Right-sided colon	≥5 cm	≥5 ng/ml	≥37 U/mL	＜0.05 ng/ml	＜3	＜10 mg/l	＜10 mg/l	No	Internal Dataset
366	Male	≥60	＜25 kg/m2	≥3	≥30g/L	≥3	Yes	Yes	No	Yes	No	No	No	No	No	No	No	No	＜1.2 mg/dL	＜20 mg/dL	Intestinal obstruction	Laparoscopic surgery	Primary anastomosis	＜270 min	≥100 ml	≥90 %	Yes	No	No	No	T1~T2	N0	No	Right-sided colon	≥5 cm	≥5 ng/ml	≥37 U/mL	＜0.05 ng/ml	＜3	＜10 mg/l	＜10 mg/l	No	Internal Dataset
367	Male	≥60	＜25 kg/m2	＜3	＜30g/L	≥3	No	No	No	No	No	No	No	No	No	No	No	No	＜1.2 mg/dL	＜20 mg/dL	Intestinal obstruction	Open surgery	Hartmann's procedure	＜270 min	＜100 ml	＜90 %	No	No	No	No	T1~T2	N0	No	Left-sided colon	＜5 cm	＜5 ng/ml	＜37 U/mL	≥0.05 ng/ml	＜3	＜10 mg/l	＜10 mg/l	No	Internal Dataset
368	Male	≥60	＜25 kg/m2	＜3	≥30g/L	＜3	Yes	No	No	No	No	No	No	No	No	No	No	No	＜1.2 mg/dL	＜20 mg/dL	Intestinal obstruction	Open surgery	Primary anastomosis	＜270 min	＜100 ml	≥90 %	No	No	No	No	T1~T2	N0	No	Left-sided colon	＜5 cm	≥5 ng/ml	＜37 U/mL	＜0.05 ng/ml	＜3	＜10 mg/l	＜10 mg/l	No	Internal Dataset
369	Female	≥60	＜25 kg/m2	＜3	＜30g/L	＜3	No	No	No	No	No	No	No	No	No	No	Yes	No	＜1.2 mg/dL	＜20 mg/dL	Intestinal obstruction	Open surgery	Primary anastomosis	＜270 min	≥100 ml	≥90 %	No	No	No	No	T3~T4	N0	No	Right-sided colon	≥5 cm	≥5 ng/ml	＜37 U/mL	＜0.05 ng/ml	＜3	＜10 mg/l	＜10 mg/l	No	Internal Dataset
370	Male	≥60	＜25 kg/m2	＜3	≥30g/L	＜3	No	No	Yes	No	No	No	No	Yes	Yes	No	No	No	＜1.2 mg/dL	＜20 mg/dL	Intestinal obstruction	Open surgery	Primary anastomosis with stoma	＜270 min	≥100 ml	＜90 %	No	No	No	No	T3~T4	N0	No	Left-sided colon	≥5 cm	＜5 ng/ml	＜37 U/mL	＜0.05 ng/ml	＜3	＜10 mg/l	＜10 mg/l	No	Internal Dataset
371	Male	≥60	≥25 kg/m2	＜3	≥30g/L	＜3	No	No	No	No	No	No	No	Yes	No	No	Yes	No	＜1.2 mg/dL	＜20 mg/dL	Intestinal obstruction	Open surgery	Primary anastomosis	≥270 min	≥100 ml	≥90 %	No	No	No	No	T1~T2	N1~N2	No	Left-sided colon	≥5 cm	＜5 ng/ml	＜37 U/mL	≥0.05 ng/ml	＜3	＜10 mg/l	＜10 mg/l	No	Internal Dataset
372	Female	≥60	≥25 kg/m2	＜3	≥30g/L	＜3	No	No	No	No	No	No	No	No	Yes	No	No	No	＜1.2 mg/dL	＜20 mg/dL	Intestinal obstruction	Laparoscopic surgery	Hartmann's procedure	＜270 min	≥100 ml	≥90 %	No	Yes	No	No	T1~T2	N1~N2	No	Left-sided colon	≥5 cm	＜5 ng/ml	＜37 U/mL	＜0.05 ng/ml	＜3	＜10 mg/l	＜10 mg/l	No	Internal Dataset
373	Male	＜60	≥25 kg/m2	＜3	≥30g/L	≥3	No	No	No	No	No	No	No	No	No	No	No	No	＜1.2 mg/dL	＜20 mg/dL	Hemorrhage	Open surgery	Hartmann's procedure	＜270 min	＜100 ml	≥90 %	No	Yes	No	No	T1~T2	N0	No	Left-sided colon	＜5 cm	＜5 ng/ml	＜37 U/mL	≥0.05 ng/ml	＜3	＜10 mg/l	＜10 mg/l	No	Internal Dataset
374	Male	＜60	≥25 kg/m2	＜3	≥30g/L	≥3	No	No	No	No	No	No	No	Yes	No	No	No	No	＜1.2 mg/dL	＜20 mg/dL	Intestinal obstruction	Open surgery	Primary anastomosis	≥270 min	＜100 ml	≥90 %	No	No	No	Yes	T1~T2	N1~N2	No	Right-sided colon	＜5 cm	＜5 ng/ml	＜37 U/mL	≥0.05 ng/ml	＜3	＜10 mg/l	＜10 mg/l	No	Internal Dataset
375	Male	＜60	≥25 kg/m2	≥3	≥30g/L	≥3	No	No	No	Yes	No	No	No	No	No	Yes	No	No	＜1.2 mg/dL	＜20 mg/dL	Intestinal obstruction	Laparoscopic surgery	Primary anastomosis	≥270 min	＜100 ml	≥90 %	No	Yes	No	Yes	T3~T4	N0	No	Left-sided colon	＜5 cm	＜5 ng/ml	＜37 U/mL	≥0.05 ng/ml	＜3	＜10 mg/l	＜10 mg/l	No	Internal Dataset
376	Male	≥60	＜25 kg/m2	≥3	≥30g/L	＜3	No	No	No	No	No	No	No	No	No	Yes	No	No	＜1.2 mg/dL	＜20 mg/dL	Intestinal obstruction	Open surgery	Simple stoma	＜270 min	＜100 ml	≥90 %	No	No	No	Yes	T1~T2	N0	No	Left-sided colon	＜5 cm	＜5 ng/ml	＜37 U/mL	≥0.05 ng/ml	＜3	＜10 mg/l	＜10 mg/l	No	Internal Dataset
377	Female	≥60	≥25 kg/m2	＜3	＜30g/L	≥3	No	No	Yes	Yes	No	No	No	No	No	No	No	No	＜1.2 mg/dL	＜20 mg/dL	Intestinal obstruction	Open surgery	Primary anastomosis	＜270 min	＜100 ml	≥90 %	No	No	No	No	T1~T2	N0	No	Right-sided colon	＜5 cm	＜5 ng/ml	＜37 U/mL	≥0.05 ng/ml	＜3	＜10 mg/l	＜10 mg/l	No	Internal Dataset
378	Female	＜60	＜25 kg/m2	≥3	≥30g/L	≥3	No	No	No	No	No	No	No	No	No	No	No	No	＜1.2 mg/dL	＜20 mg/dL	Hemorrhage	Laparoscopic surgery	Hartmann's procedure	＜270 min	＜100 ml	≥90 %	No	No	No	No	T3~T4	N1~N2	No	Left-sided colon	＜5 cm	＜5 ng/ml	＜37 U/mL	≥0.05 ng/ml	＜3	＜10 mg/l	＜10 mg/l	No	Internal Dataset
379	Male	≥60	＜25 kg/m2	≥3	≥30g/L	＜3	No	No	No	No	No	No	No	No	No	Yes	No	No	＜1.2 mg/dL	＜20 mg/dL	Others	Open surgery	Hartmann's procedure	≥270 min	＜100 ml	≥90 %	No	No	No	No	T1~T2	N1~N2	No	Right-sided colon	＜5 cm	＜5 ng/ml	＜37 U/mL	≥0.05 ng/ml	＜3	＜10 mg/l	＜10 mg/l	No	Internal Dataset
380	Male	＜60	＜25 kg/m2	≥3	＜30g/L	≥3	No	Yes	No	No	No	No	No	Yes	No	Yes	No	No	＜1.2 mg/dL	＜20 mg/dL	Intestinal obstruction	Laparoscopic surgery	Hartmann's procedure	≥270 min	＜100 ml	≥90 %	No	No	No	No	T1~T2	N1~N2	Yes	Right-sided colon	＜5 cm	＜5 ng/ml	＜37 U/mL	＜0.05 ng/ml	＜3	＜10 mg/l	＜10 mg/l	No	Internal Dataset
381	Male	≥60	＜25 kg/m2	＜3	≥30g/L	＜3	No	Yes	No	No	No	No	No	Yes	No	No	No	No	＜1.2 mg/dL	＜20 mg/dL	Intestinal perforation	Open surgery	Primary anastomosis with stoma	＜270 min	＜100 ml	≥90 %	No	No	No	No	T1~T2	N0	No	Right-sided colon	＜5 cm	＜5 ng/ml	＜37 U/mL	≥0.05 ng/ml	≥3	＜10 mg/l	≥10 mg/l	No	Internal Dataset
382	Male	≥60	＜25 kg/m2	≥3	≥30g/L	＜3	No	No	Yes	No	No	No	Yes	No	No	No	No	No	＜1.2 mg/dL	＜20 mg/dL	Intestinal obstruction	Laparoscopic surgery	Primary anastomosis	≥270 min	＜100 ml	≥90 %	No	No	No	No	T1~T2	N0	No	Left-sided colon	＜5 cm	＜5 ng/ml	＜37 U/mL	≥0.05 ng/ml	＜3	＜10 mg/l	＜10 mg/l	No	Internal Dataset
383	Female	≥60	＜25 kg/m2	＜3	≥30g/L	≥3	No	No	No	No	No	No	No	No	No	No	No	No	＜1.2 mg/dL	＜20 mg/dL	Intestinal obstruction	Open surgery	Hartmann's procedure	＜270 min	＜100 ml	≥90 %	No	No	No	No	T1~T2	N0	Yes	Left-sided colon	＜5 cm	＜5 ng/ml	＜37 U/mL	＜0.05 ng/ml	＜3	≥10 mg/l	≥10 mg/l	No	Internal Dataset
384	Female	≥60	＜25 kg/m2	≥3	≥30g/L	≥3	No	Yes	No	No	No	Yes	No	No	No	No	No	No	＜1.2 mg/dL	＜20 mg/dL	Intestinal obstruction	Open surgery	Hartmann's procedure	＜270 min	≥100 ml	≥90 %	No	No	Yes	No	T1~T2	N0	Yes	Right-sided colon	＜5 cm	＜5 ng/ml	＜37 U/mL	≥0.05 ng/ml	≥3	≥10 mg/l	≥10 mg/l	No	Internal Dataset
385	Male	＜60	＜25 kg/m2	≥3	≥30g/L	＜3	Yes	Yes	Yes	No	No	No	No	No	Yes	No	No	No	＜1.2 mg/dL	＜20 mg/dL	Intussusception	Open surgery	Hartmann's procedure	＜270 min	≥100 ml	≥90 %	No	No	No	No	T3~T4	N0	No	Left-sided colon	＜5 cm	＜5 ng/ml	＜37 U/mL	≥0.05 ng/ml	＜3	＜10 mg/l	＜10 mg/l	No	Internal Dataset
386	Male	≥60	≥25 kg/m2	＜3	≥30g/L	＜3	No	No	No	No	No	No	No	Yes	Yes	No	No	No	＜1.2 mg/dL	＜20 mg/dL	Intestinal obstruction	Open surgery	Primary anastomosis	＜270 min	≥100 ml	＜90 %	Yes	No	No	No	T1~T2	N0	No	Right-sided colon	＜5 cm	＜5 ng/ml	＜37 U/mL	＜0.05 ng/ml	≥3	≥10 mg/l	＜10 mg/l	No	Internal Dataset
387	Male	≥60	≥25 kg/m2	＜3	＜30g/L	＜3	Yes	No	No	No	No	Yes	No	Yes	No	No	Yes	No	＜1.2 mg/dL	＜20 mg/dL	Intestinal obstruction	Open surgery	Primary anastomosis	＜270 min	＜100 ml	≥90 %	No	No	No	Yes	T1~T2	N0	No	Right-sided colon	＜5 cm	＜5 ng/ml	＜37 U/mL	≥0.05 ng/ml	＜3	≥10 mg/l	＜10 mg/l	No	Internal Dataset
388	Male	≥60	≥25 kg/m2	＜3	≥30g/L	＜3	No	No	No	No	Yes	Yes	No	Yes	No	No	No	Yes	＜1.2 mg/dL	＜20 mg/dL	Intestinal obstruction	Open surgery	Hartmann's procedure	＜270 min	≥100 ml	≥90 %	No	No	No	No	T1~T2	N0	No	Left-sided colon	＜5 cm	＜5 ng/ml	＜37 U/mL	≥0.05 ng/ml	＜3	≥10 mg/l	≥10 mg/l	No	Internal Dataset
389	Female	≥60	＜25 kg/m2	＜3	＜30g/L	＜3	Yes	No	No	No	Yes	Yes	No	No	Yes	No	Yes	No	＜1.2 mg/dL	＜20 mg/dL	Intestinal obstruction	Open surgery	Primary anastomosis with stoma	＜270 min	＜100 ml	≥90 %	No	No	No	Yes	T1~T2	N0	No	Left-sided colon	＜5 cm	＜5 ng/ml	＜37 U/mL	＜0.05 ng/ml	＜3	＜10 mg/l	≥10 mg/l	No	Internal Dataset
390	Male	≥60	＜25 kg/m2	＜3	＜30g/L	＜3	No	No	No	Yes	No	Yes	No	No	No	No	No	Yes	≥1.2 mg/dL	＜20 mg/dL	Intestinal obstruction	Open surgery	Primary anastomosis	＜270 min	＜100 ml	≥90 %	No	No	No	No	T1~T2	N0	No	Left-sided colon	＜5 cm	＜5 ng/ml	＜37 U/mL	＜0.05 ng/ml	＜3	＜10 mg/l	＜10 mg/l	No	Internal Dataset
391	Male	≥60	≥25 kg/m2	＜3	≥30g/L	＜3	No	No	No	No	No	No	No	No	No	No	No	No	≥1.2 mg/dL	≥20 mg/dL	Intestinal obstruction	Open surgery	Hartmann's procedure	＜270 min	＜100 ml	≥90 %	No	No	No	Yes	T3~T4	N0	No	Right-sided colon	＜5 cm	＜5 ng/ml	＜37 U/mL	＜0.05 ng/ml	＜3	＜10 mg/l	＜10 mg/l	No	Internal Dataset
392	Male	≥60	＜25 kg/m2	≥3	≥30g/L	≥3	No	No	No	Yes	No	Yes	No	No	No	No	No	Yes	＜1.2 mg/dL	＜20 mg/dL	Intestinal obstruction	Open surgery	Hartmann's procedure	＜270 min	＜100 ml	≥90 %	No	No	No	No	T1~T2	N0	No	Right-sided colon	＜5 cm	＜5 ng/ml	＜37 U/mL	＜0.05 ng/ml	＜3	＜10 mg/l	＜10 mg/l	No	Internal Dataset
393	Male	≥60	＜25 kg/m2	＜3	≥30g/L	≥3	No	Yes	No	No	Yes	Yes	No	No	No	No	No	No	≥1.2 mg/dL	＜20 mg/dL	Intestinal obstruction	Open surgery	Hartmann's procedure	＜270 min	≥100 ml	≥90 %	No	No	No	No	T1~T2	N0	No	Right-sided colon	＜5 cm	＜5 ng/ml	＜37 U/mL	＜0.05 ng/ml	＜3	＜10 mg/l	＜10 mg/l	No	Internal Dataset
394	Male	≥60	＜25 kg/m2	＜3	＜30g/L	≥3	No	No	No	No	No	No	No	No	No	No	No	No	≥1.2 mg/dL	≥20 mg/dL	Intestinal obstruction	Open surgery	Primary anastomosis	＜270 min	＜100 ml	≥90 %	No	No	No	No	T1~T2	N0	No	Right-sided colon	＜5 cm	＜5 ng/ml	＜37 U/mL	＜0.05 ng/ml	＜3	＜10 mg/l	＜10 mg/l	No	Internal Dataset
395	Female	＜60	＜25 kg/m2	＜3	≥30g/L	＜3	No	No	No	No	No	No	No	No	No	No	No	No	＜1.2 mg/dL	＜20 mg/dL	Intestinal obstruction	Open surgery	Primary anastomosis with stoma	＜270 min	＜100 ml	≥90 %	No	Yes	No	No	T1~T2	N0	No	Left-sided colon	≥5 cm	＜5 ng/ml	＜37 U/mL	＜0.05 ng/ml	＜3	＜10 mg/l	＜10 mg/l	No	Internal Dataset
396	Male	＜60	＜25 kg/m2	≥3	≥30g/L	≥3	No	Yes	No	No	No	No	No	No	No	No	No	No	≥1.2 mg/dL	≥20 mg/dL	Intestinal obstruction	Open surgery	Primary anastomosis	＜270 min	≥100 ml	≥90 %	Yes	Yes	No	No	T1~T2	N0	No	Right-sided colon	＜5 cm	≥5 ng/ml	≥37 U/mL	＜0.05 ng/ml	＜3	＜10 mg/l	＜10 mg/l	No	Internal Dataset
397	Female	＜60	＜25 kg/m2	＜3	≥30g/L	＜3	No	No	No	No	No	No	No	No	No	No	No	No	≥1.2 mg/dL	≥20 mg/dL	Intestinal obstruction	Open surgery	Hartmann's procedure	＜270 min	≥100 ml	≥90 %	No	No	No	No	T3~T4	N0	No	Left-sided colon	≥5 cm	≥5 ng/ml	≥37 U/mL	＜0.05 ng/ml	＜3	＜10 mg/l	＜10 mg/l	No	Internal Dataset
398	Female	＜60	＜25 kg/m2	＜3	≥30g/L	＜3	No	Yes	No	No	No	No	No	No	Yes	No	No	No	＜1.2 mg/dL	≥20 mg/dL	Intestinal obstruction	Open surgery	Hartmann's procedure	＜270 min	≥100 ml	≥90 %	No	Yes	No	No	T3~T4	N0	Yes	Right-sided colon	≥5 cm	≥5 ng/ml	＜37 U/mL	＜0.05 ng/ml	＜3	＜10 mg/l	＜10 mg/l	No	Internal Dataset
399	Male	≥60	＜25 kg/m2	＜3	≥30g/L	＜3	No	Yes	Yes	No	No	No	No	Yes	No	No	No	No	≥1.2 mg/dL	≥20 mg/dL	Hemorrhage	Laparoscopic surgery	Primary anastomosis	＜270 min	＜100 ml	≥90 %	No	No	No	No	T3~T4	N1~N2	No	Left-sided colon	≥5 cm	＜5 ng/ml	≥37 U/mL	＜0.05 ng/ml	＜3	＜10 mg/l	＜10 mg/l	No	Internal Dataset
400	Female	＜60	≥25 kg/m2	≥3	≥30g/L	＜3	No	Yes	Yes	No	No	No	No	Yes	Yes	No	No	No	≥1.2 mg/dL	＜20 mg/dL	Intestinal obstruction	Open surgery	Hartmann's procedure	≥270 min	＜100 ml	≥90 %	Yes	Yes	No	No	T1~T2	N0	Yes	Right-sided colon	≥5 cm	≥5 ng/ml	≥37 U/mL	＜0.05 ng/ml	＜3	＜10 mg/l	＜10 mg/l	No	Internal Dataset
401	Male	≥60	＜25 kg/m2	＜3	≥30g/L	＜3	No	No	No	No	No	No	No	No	No	No	No	No	＜1.2 mg/dL	≥20 mg/dL	Intestinal obstruction	Open surgery	Simple stoma	＜270 min	＜100 ml	≥90 %	No	No	No	No	T1~T2	N1~N2	No	Right-sided colon	＜5 cm	＜5 ng/ml	≥37 U/mL	＜0.05 ng/ml	＜3	＜10 mg/l	＜10 mg/l	No	Internal Dataset
402	Female	≥60	＜25 kg/m2	≥3	≥30g/L	＜3	No	Yes	No	No	No	No	No	Yes	No	No	No	No	＜1.2 mg/dL	＜20 mg/dL	Intestinal obstruction	Open surgery	Simple stoma	≥270 min	＜100 ml	≥90 %	No	No	No	Yes	T1~T2	N0	No	Right-sided colon	≥5 cm	≥5 ng/ml	≥37 U/mL	＜0.05 ng/ml	＜3	＜10 mg/l	＜10 mg/l	No	Internal Dataset
403	Female	≥60	＜25 kg/m2	＜3	≥30g/L	＜3	No	No	No	No	No	No	No	Yes	Yes	No	No	No	＜1.2 mg/dL	＜20 mg/dL	Intestinal obstruction	Laparoscopic surgery	Hartmann's procedure	＜270 min	＜100 ml	≥90 %	Yes	No	No	No	T1~T2	N0	No	Left-sided colon	≥5 cm	＜5 ng/ml	≥37 U/mL	＜0.05 ng/ml	＜3	＜10 mg/l	＜10 mg/l	No	Internal Dataset
404	Male	＜60	≥25 kg/m2	＜3	≥30g/L	≥3	No	No	No	No	No	No	No	No	No	No	No	No	＜1.2 mg/dL	＜20 mg/dL	Intestinal obstruction	Open surgery	Primary anastomosis	＜270 min	＜100 ml	≥90 %	Yes	No	No	No	T1~T2	N0	No	Left-sided colon	＜5 cm	＜5 ng/ml	＜37 U/mL	＜0.05 ng/ml	＜3	＜10 mg/l	＜10 mg/l	No	Internal Dataset
405	Female	＜60	≥25 kg/m2	＜3	≥30g/L	＜3	No	No	No	Yes	No	No	No	No	No	No	No	No	＜1.2 mg/dL	＜20 mg/dL	Hemorrhage	Open surgery	Hartmann's procedure	≥270 min	＜100 ml	≥90 %	No	No	Yes	Yes	T1~T2	N0	No	Left-sided colon	＜5 cm	＜5 ng/ml	＜37 U/mL	＜0.05 ng/ml	＜3	＜10 mg/l	＜10 mg/l	No	Internal Dataset
406	Male	＜60	≥25 kg/m2	＜3	≥30g/L	＜3	No	No	No	Yes	No	No	Yes	Yes	No	No	No	No	＜1.2 mg/dL	＜20 mg/dL	Intestinal obstruction	Laparoscopic surgery	Primary anastomosis	＜270 min	＜100 ml	≥90 %	No	No	No	No	T3~T4	N0	No	Right-sided colon	≥5 cm	＜5 ng/ml	＜37 U/mL	＜0.05 ng/ml	＜3	＜10 mg/l	＜10 mg/l	No	Internal Dataset
407	Male	≥60	＜25 kg/m2	＜3	≥30g/L	＜3	Yes	No	No	No	No	No	No	No	No	No	No	No	＜1.2 mg/dL	＜20 mg/dL	Intestinal obstruction	Open surgery	Primary anastomosis with stoma	≥270 min	＜100 ml	≥90 %	No	No	No	No	T1~T2	N1~N2	No	Left-sided colon	＜5 cm	＜5 ng/ml	＜37 U/mL	＜0.05 ng/ml	＜3	＜10 mg/l	≥10 mg/l	No	Internal Dataset
408	Female	≥60	≥25 kg/m2	＜3	≥30g/L	＜3	Yes	No	No	Yes	No	No	No	No	Yes	No	Yes	No	＜1.2 mg/dL	＜20 mg/dL	Intestinal obstruction	Laparoscopic surgery	Primary anastomosis	＜270 min	＜100 ml	≥90 %	No	No	No	No	T1~T2	N1~N2	No	Left-sided colon	≥5 cm	＜5 ng/ml	＜37 U/mL	＜0.05 ng/ml	＜3	＜10 mg/l	≥10 mg/l	No	Internal Dataset
409	Female	≥60	＜25 kg/m2	＜3	≥30g/L	＜3	Yes	Yes	No	No	No	No	No	No	No	No	Yes	No	＜1.2 mg/dL	＜20 mg/dL	Intestinal obstruction	Laparoscopic surgery	Hartmann's procedure	＜270 min	＜100 ml	≥90 %	No	No	No	No	T1~T2	N1~N2	No	Left-sided colon	＜5 cm	＜5 ng/ml	＜37 U/mL	≥0.05 ng/ml	≥3	＜10 mg/l	≥10 mg/l	No	Internal Dataset
410	Male	≥60	＜25 kg/m2	＜3	≥30g/L	＜3	No	No	No	No	No	No	No	No	No	No	No	No	＜1.2 mg/dL	＜20 mg/dL	Intestinal obstruction	Open surgery	Primary anastomosis	＜270 min	≥100 ml	≥90 %	No	No	No	Yes	T1~T2	N1~N2	No	Left-sided colon	＜5 cm	＜5 ng/ml	＜37 U/mL	≥0.05 ng/ml	≥3	＜10 mg/l	＜10 mg/l	No	Internal Dataset
411	Male	≥60	＜25 kg/m2	＜3	＜30g/L	＜3	No	No	No	No	No	No	No	No	No	No	No	No	＜1.2 mg/dL	＜20 mg/dL	Intestinal obstruction	Laparoscopic surgery	Simple stoma	＜270 min	≥100 ml	≥90 %	No	Yes	No	No	T1~T2	N0	No	Left-sided colon	＜5 cm	＜5 ng/ml	＜37 U/mL	≥0.05 ng/ml	＜3	≥10 mg/l	≥10 mg/l	No	Internal Dataset
412	Male	≥60	＜25 kg/m2	≥3	≥30g/L	＜3	No	No	No	Yes	No	No	No	No	No	Yes	Yes	No	＜1.2 mg/dL	＜20 mg/dL	Intestinal obstruction	Laparoscopic surgery	Primary anastomosis	＜270 min	≥100 ml	≥90 %	No	No	No	Yes	T3~T4	N1~N2	No	Left-sided colon	＜5 cm	＜5 ng/ml	＜37 U/mL	＜0.05 ng/ml	＜3	≥10 mg/l	＜10 mg/l	No	Internal Dataset
413	Male	≥60	＜25 kg/m2	≥3	≥30g/L	＜3	No	Yes	No	No	No	No	No	No	No	No	No	No	＜1.2 mg/dL	＜20 mg/dL	Intestinal obstruction	Open surgery	Hartmann's procedure	＜270 min	≥100 ml	≥90 %	No	Yes	No	Yes	T3~T4	N1~N2	No	Left-sided colon	＜5 cm	＜5 ng/ml	＜37 U/mL	≥0.05 ng/ml	＜3	≥10 mg/l	＜10 mg/l	No	Internal Dataset
414	Male	≥60	＜25 kg/m2	＜3	＜30g/L	≥3	No	No	No	No	No	No	Yes	No	No	Yes	No	No	＜1.2 mg/dL	＜20 mg/dL	Intestinal obstruction	Open surgery	Primary anastomosis with stoma	≥270 min	≥100 ml	≥90 %	No	No	No	Yes	T3~T4	N1~N2	No	Left-sided colon	＜5 cm	＜5 ng/ml	＜37 U/mL	＜0.05 ng/ml	＜3	≥10 mg/l	＜10 mg/l	No	Internal Dataset
415	Female	≥60	≥25 kg/m2	≥3	＜30g/L	＜3	No	No	No	No	No	No	No	No	No	No	No	No	＜1.2 mg/dL	＜20 mg/dL	Intestinal obstruction	Open surgery	Primary anastomosis	＜270 min	＜100 ml	≥90 %	No	No	No	No	T3~T4	N1~N2	Yes	Right-sided colon	＜5 cm	＜5 ng/ml	＜37 U/mL	＜0.05 ng/ml	＜3	＜10 mg/l	≥10 mg/l	No	Internal Dataset
416	Female	≥60	＜25 kg/m2	＜3	≥30g/L	＜3	No	No	No	No	No	No	No	No	No	No	No	Yes	＜1.2 mg/dL	＜20 mg/dL	Intussusception	Laparoscopic surgery	Primary anastomosis	＜270 min	＜100 ml	≥90 %	No	No	No	No	T1~T2	N1~N2	Yes	Right-sided colon	＜5 cm	＜5 ng/ml	＜37 U/mL	＜0.05 ng/ml	＜3	＜10 mg/l	＜10 mg/l	No	Internal Dataset
417	Female	＜60	＜25 kg/m2	≥3	≥30g/L	＜3	No	Yes	No	No	No	No	No	Yes	No	No	No	No	＜1.2 mg/dL	＜20 mg/dL	Intestinal obstruction	Open surgery	Hartmann's procedure	＜270 min	＜100 ml	＜90 %	No	No	No	No	T1~T2	N0	No	Left-sided colon	＜5 cm	＜5 ng/ml	＜37 U/mL	＜0.05 ng/ml	＜3	＜10 mg/l	＜10 mg/l	No	Internal Dataset
418	Female	＜60	＜25 kg/m2	≥3	≥30g/L	≥3	No	No	Yes	No	No	No	No	Yes	No	No	No	No	＜1.2 mg/dL	＜20 mg/dL	Others	Open surgery	Primary anastomosis	＜270 min	＜100 ml	＜90 %	No	No	No	No	T1~T2	N0	No	Left-sided colon	＜5 cm	＜5 ng/ml	＜37 U/mL	＜0.05 ng/ml	＜3	＜10 mg/l	＜10 mg/l	No	Internal Dataset
419	Female	≥60	＜25 kg/m2	＜3	≥30g/L	≥3	No	Yes	Yes	No	No	No	No	No	Yes	No	No	No	＜1.2 mg/dL	＜20 mg/dL	Intestinal obstruction	Open surgery	Simple stoma	＜270 min	＜100 ml	≥90 %	No	No	No	No	T1~T2	N1~N2	No	Left-sided colon	＜5 cm	＜5 ng/ml	＜37 U/mL	＜0.05 ng/ml	＜3	＜10 mg/l	＜10 mg/l	No	Internal Dataset
420	Male	≥60	≥25 kg/m2	≥3	≥30g/L	＜3	No	No	No	No	No	No	No	Yes	No	No	No	Yes	＜1.2 mg/dL	＜20 mg/dL	Intestinal obstruction	Open surgery	Primary anastomosis	＜270 min	＜100 ml	≥90 %	No	No	No	No	T1~T2	N1~N2	No	Right-sided colon	＜5 cm	＜5 ng/ml	＜37 U/mL	＜0.05 ng/ml	＜3	＜10 mg/l	＜10 mg/l	No	Internal Dataset
421	Female	＜60	≥25 kg/m2	＜3	≥30g/L	≥3	No	No	No	Yes	No	No	No	No	No	No	No	Yes	＜1.2 mg/dL	＜20 mg/dL	Others	Open surgery	Simple stoma	＜270 min	＜100 ml	≥90 %	Yes	No	No	No	T3~T4	N0	Yes	Left-sided colon	＜5 cm	＜5 ng/ml	＜37 U/mL	＜0.05 ng/ml	＜3	＜10 mg/l	＜10 mg/l	No	Internal Dataset
422	Male	＜60	＜25 kg/m2	＜3	≥30g/L	≥3	No	No	Yes	No	No	No	No	Yes	No	No	No	No	＜1.2 mg/dL	＜20 mg/dL	Intestinal obstruction	Open surgery	Primary anastomosis	＜270 min	＜100 ml	≥90 %	Yes	No	No	No	T3~T4	N1~N2	No	Right-sided colon	＜5 cm	＜5 ng/ml	＜37 U/mL	＜0.05 ng/ml	＜3	＜10 mg/l	＜10 mg/l	No	Internal Dataset
423	Male	≥60	≥25 kg/m2	≥3	≥30g/L	＜3	No	No	Yes	Yes	No	Yes	No	Yes	Yes	No	No	No	＜1.2 mg/dL	＜20 mg/dL	Intestinal perforation	Open surgery	Hartmann's procedure	≥270 min	＜100 ml	≥90 %	No	No	No	No	T3~T4	N0	Yes	Right-sided colon	＜5 cm	＜5 ng/ml	＜37 U/mL	＜0.05 ng/ml	＜3	＜10 mg/l	＜10 mg/l	No	Internal Dataset
424	Male	＜60	≥25 kg/m2	＜3	≥30g/L	＜3	No	No	No	Yes	No	No	No	Yes	Yes	No	No	No	＜1.2 mg/dL	＜20 mg/dL	Intestinal obstruction	Laparoscopic surgery	Primary anastomosis with stoma	＜270 min	＜100 ml	≥90 %	No	No	No	No	T1~T2	N1~N2	Yes	Right-sided colon	＜5 cm	＜5 ng/ml	＜37 U/mL	＜0.05 ng/ml	＜3	＜10 mg/l	＜10 mg/l	No	Internal Dataset
425	Male	≥60	＜25 kg/m2	＜3	≥30g/L	＜3	No	No	No	Yes	No	No	No	No	No	Yes	No	No	＜1.2 mg/dL	＜20 mg/dL	Intestinal perforation	Open surgery	Hartmann's procedure	＜270 min	＜100 ml	≥90 %	No	No	No	No	T1~T2	N1~N2	No	Left-sided colon	＜5 cm	＜5 ng/ml	＜37 U/mL	＜0.05 ng/ml	＜3	＜10 mg/l	＜10 mg/l	No	Internal Dataset
426	Male	≥60	＜25 kg/m2	＜3	≥30g/L	＜3	Yes	No	No	Yes	No	Yes	No	No	No	No	No	No	＜1.2 mg/dL	＜20 mg/dL	Intussusception	Open surgery	Hartmann's procedure	＜270 min	≥100 ml	≥90 %	No	No	No	No	T3~T4	N0	No	Left-sided colon	＜5 cm	＜5 ng/ml	＜37 U/mL	＜0.05 ng/ml	＜3	＜10 mg/l	＜10 mg/l	No	Internal Dataset
427	Male	≥60	＜25 kg/m2	＜3	≥30g/L	＜3	Yes	No	No	No	Yes	Yes	No	No	No	No	No	No	＜1.2 mg/dL	＜20 mg/dL	Intestinal obstruction	Open surgery	Hartmann's procedure	≥270 min	＜100 ml	≥90 %	No	Yes	Yes	No	T1~T2	N1~N2	No	Left-sided colon	＜5 cm	＜5 ng/ml	＜37 U/mL	＜0.05 ng/ml	＜3	＜10 mg/l	＜10 mg/l	No	Internal Dataset
428	Male	≥60	＜25 kg/m2	＜3	≥30g/L	＜3	No	No	No	Yes	No	No	No	No	No	Yes	No	No	＜1.2 mg/dL	≥20 mg/dL	Intestinal obstruction	Open surgery	Primary anastomosis with stoma	＜270 min	＜100 ml	≥90 %	No	Yes	No	No	T1~T2	N1~N2	No	Right-sided colon	＜5 cm	＜5 ng/ml	＜37 U/mL	＜0.05 ng/ml	＜3	＜10 mg/l	＜10 mg/l	No	Internal Dataset
429	Female	≥60	＜25 kg/m2	＜3	≥30g/L	＜3	Yes	No	No	No	Yes	No	No	No	No	No	No	No	≥1.2 mg/dL	＜20 mg/dL	Intestinal obstruction	Laparoscopic surgery	Primary anastomosis	≥270 min	＜100 ml	≥90 %	No	No	No	Yes	T1~T2	N1~N2	No	Left-sided colon	≥5 cm	＜5 ng/ml	＜37 U/mL	＜0.05 ng/ml	＜3	＜10 mg/l	＜10 mg/l	No	Internal Dataset
430	Male	＜60	＜25 kg/m2	＜3	＜30g/L	＜3	No	No	No	No	Yes	Yes	No	No	No	Yes	No	No	≥1.2 mg/dL	＜20 mg/dL	Intestinal obstruction	Laparoscopic surgery	Hartmann's procedure	≥270 min	＜100 ml	≥90 %	No	No	No	Yes	T1~T2	N1~N2	No	Right-sided colon	≥5 cm	＜5 ng/ml	＜37 U/mL	＜0.05 ng/ml	＜3	＜10 mg/l	＜10 mg/l	No	Internal Dataset
431	Female	≥60	＜25 kg/m2	＜3	≥30g/L	＜3	No	No	No	No	Yes	No	No	No	No	Yes	No	No	＜1.2 mg/dL	≥20 mg/dL	Intestinal obstruction	Open surgery	Hartmann's procedure	＜270 min	＜100 ml	≥90 %	No	No	No	No	T1~T2	N0	No	Right-sided colon	＜5 cm	＜5 ng/ml	≥37 U/mL	＜0.05 ng/ml	＜3	＜10 mg/l	＜10 mg/l	No	Internal Dataset
432	Male	＜60	＜25 kg/m2	＜3	≥30g/L	＜3	No	No	No	No	No	Yes	No	No	No	No	No	No	≥1.2 mg/dL	≥20 mg/dL	Intestinal obstruction	Open surgery	Primary anastomosis	＜270 min	＜100 ml	≥90 %	No	No	No	Yes	T1~T2	N1~N2	No	Right-sided colon	≥5 cm	＜5 ng/ml	≥37 U/mL	＜0.05 ng/ml	＜3	＜10 mg/l	＜10 mg/l	No	Internal Dataset
433	Female	＜60	＜25 kg/m2	＜3	≥30g/L	≥3	No	Yes	No	No	No	No	No	No	No	No	No	No	＜1.2 mg/dL	＜20 mg/dL	Intestinal obstruction	Open surgery	Primary anastomosis with stoma	＜270 min	≥100 ml	≥90 %	No	No	No	Yes	T3~T4	N0	No	Left-sided colon	＜5 cm	＜5 ng/ml	＜37 U/mL	＜0.05 ng/ml	＜3	＜10 mg/l	＜10 mg/l	No	Internal Dataset
434	Female	≥60	＜25 kg/m2	＜3	＜30g/L	＜3	No	No	No	No	No	No	No	No	No	No	No	No	≥1.2 mg/dL	＜20 mg/dL	Intestinal obstruction	Open surgery	Hartmann's procedure	＜270 min	≥100 ml	≥90 %	No	No	No	Yes	T3~T4	N1~N2	No	Right-sided colon	＜5 cm	≥5 ng/ml	＜37 U/mL	＜0.05 ng/ml	＜3	＜10 mg/l	＜10 mg/l	No	Internal Dataset
435	Female	≥60	＜25 kg/m2	≥3	≥30g/L	＜3	No	No	No	No	No	No	No	No	Yes	No	No	No	＜1.2 mg/dL	≥20 mg/dL	Intestinal obstruction	Open surgery	Simple stoma	＜270 min	＜100 ml	≥90 %	No	No	No	No	T3~T4	N0	No	Right-sided colon	≥5 cm	≥5 ng/ml	＜37 U/mL	＜0.05 ng/ml	＜3	＜10 mg/l	＜10 mg/l	No	Internal Dataset
436	Female	≥60	＜25 kg/m2	≥3	≥30g/L	≥3	No	No	No	No	No	No	No	No	No	No	No	No	＜1.2 mg/dL	≥20 mg/dL	Intestinal obstruction	Laparoscopic surgery	Primary anastomosis	＜270 min	＜100 ml	≥90 %	No	No	No	No	T1~T2	N1~N2	Yes	Right-sided colon	＜5 cm	≥5 ng/ml	＜37 U/mL	＜0.05 ng/ml	＜3	＜10 mg/l	＜10 mg/l	No	Internal Dataset
437	Female	＜60	≥25 kg/m2	＜3	≥30g/L	≥3	No	No	No	Yes	No	No	No	Yes	Yes	No	Yes	No	≥1.2 mg/dL	≥20 mg/dL	Intestinal obstruction	Laparoscopic surgery	Primary anastomosis	＜270 min	≥100 ml	≥90 %	No	No	No	No	T3~T4	N0	Yes	Left-sided colon	＜5 cm	≥5 ng/ml	＜37 U/mL	＜0.05 ng/ml	＜3	＜10 mg/l	＜10 mg/l	No	Internal Dataset
438	Male	≥60	≥25 kg/m2	≥3	≥30g/L	≥3	No	No	No	Yes	No	No	No	No	Yes	No	Yes	No	＜1.2 mg/dL	≥20 mg/dL	Intestinal obstruction	Open surgery	Hartmann's procedure	＜270 min	≥100 ml	≥90 %	No	No	No	Yes	T1~T2	N0	Yes	Right-sided colon	≥5 cm	＜5 ng/ml	＜37 U/mL	＜0.05 ng/ml	≥3	＜10 mg/l	≥10 mg/l	No	Internal Dataset
439	Female	≥60	＜25 kg/m2	＜3	≥30g/L	≥3	No	No	No	Yes	No	No	Yes	Yes	No	No	No	No	＜1.2 mg/dL	＜20 mg/dL	Intestinal obstruction	Open surgery	Hartmann's procedure	＜270 min	＜100 ml	≥90 %	No	No	No	No	T1~T2	N0	No	Left-sided colon	≥5 cm	＜5 ng/ml	＜37 U/mL	≥0.05 ng/ml	＜3	＜10 mg/l	＜10 mg/l	No	Internal Dataset
440	Male	≥60	≥25 kg/m2	≥3	≥30g/L	＜3	No	No	Yes	No	No	No	No	No	No	Yes	No	No	＜1.2 mg/dL	＜20 mg/dL	Intestinal obstruction	Open surgery	Primary anastomosis with stoma	＜270 min	＜100 ml	≥90 %	No	No	No	No	T1~T2	N0	No	Right-sided colon	＜5 cm	＜5 ng/ml	＜37 U/mL	≥0.05 ng/ml	≥3	＜10 mg/l	≥10 mg/l	No	Internal Dataset
441	Male	≥60	＜25 kg/m2	＜3	＜30g/L	≥3	No	No	No	No	No	No	No	Yes	Yes	No	No	No	＜1.2 mg/dL	＜20 mg/dL	Intestinal obstruction	Open surgery	Hartmann's procedure	≥270 min	＜100 ml	≥90 %	No	No	No	No	T1~T2	N1~N2	No	Right-sided colon	＜5 cm	＜5 ng/ml	＜37 U/mL	≥0.05 ng/ml	≥3	＜10 mg/l	＜10 mg/l	No	Internal Dataset
442	Male	≥60	＜25 kg/m2	＜3	＜30g/L	＜3	No	No	No	No	No	No	No	No	No	No	No	No	＜1.2 mg/dL	＜20 mg/dL	Others	Open surgery	Primary anastomosis with stoma	＜270 min	＜100 ml	≥90 %	No	No	No	Yes	T1~T2	N0	No	Left-sided colon	＜5 cm	＜5 ng/ml	＜37 U/mL	≥0.05 ng/ml	≥3	＜10 mg/l	≥10 mg/l	No	Internal Dataset
443	Female	≥60	＜25 kg/m2	＜3	≥30g/L	＜3	No	Yes	Yes	No	No	No	No	No	No	No	No	No	＜1.2 mg/dL	＜20 mg/dL	Intestinal obstruction	Open surgery	Primary anastomosis	≥270 min	≥100 ml	≥90 %	No	No	No	No	T1~T2	N0	No	Right-sided colon	＜5 cm	＜5 ng/ml	＜37 U/mL	＜0.05 ng/ml	≥3	＜10 mg/l	＜10 mg/l	No	Internal Dataset
444	Male	≥60	＜25 kg/m2	＜3	≥30g/L	≥3	Yes	Yes	Yes	No	No	No	No	No	No	No	No	No	＜1.2 mg/dL	＜20 mg/dL	Intestinal obstruction	Open surgery	Primary anastomosis	≥270 min	≥100 ml	≥90 %	No	No	No	Yes	T1~T2	N0	No	Right-sided colon	＜5 cm	＜5 ng/ml	＜37 U/mL	＜0.05 ng/ml	＜3	＜10 mg/l	＜10 mg/l	No	Internal Dataset
445	Male	＜60	＜25 kg/m2	＜3	≥30g/L	＜3	Yes	Yes	No	No	No	No	No	No	No	No	No	No	＜1.2 mg/dL	＜20 mg/dL	Intestinal obstruction	Open surgery	Hartmann's procedure	＜270 min	＜100 ml	≥90 %	No	No	No	No	T1~T2	N0	No	Right-sided colon	＜5 cm	＜5 ng/ml	＜37 U/mL	＜0.05 ng/ml	＜3	＜10 mg/l	＜10 mg/l	No	Internal Dataset
446	Female	＜60	＜25 kg/m2	＜3	≥30g/L	＜3	No	No	No	No	No	No	No	No	No	No	No	No	＜1.2 mg/dL	＜20 mg/dL	Hemorrhage	Open surgery	Primary anastomosis	≥270 min	＜100 ml	≥90 %	No	No	No	No	T1~T2	N0	No	Left-sided colon	＜5 cm	＜5 ng/ml	＜37 U/mL	＜0.05 ng/ml	＜3	＜10 mg/l	＜10 mg/l	No	Internal Dataset
447	Male	≥60	＜25 kg/m2	＜3	≥30g/L	＜3	No	No	No	No	No	No	No	No	No	No	No	No	＜1.2 mg/dL	＜20 mg/dL	Intestinal obstruction	Open surgery	Primary anastomosis	＜270 min	＜100 ml	≥90 %	No	No	No	No	T1~T2	N1~N2	No	Right-sided colon	＜5 cm	＜5 ng/ml	＜37 U/mL	＜0.05 ng/ml	＜3	＜10 mg/l	＜10 mg/l	No	Internal Dataset
448	Male	≥60	＜25 kg/m2	≥3	≥30g/L	＜3	No	No	No	No	No	No	No	No	No	No	No	No	＜1.2 mg/dL	＜20 mg/dL	Intestinal obstruction	Open surgery	Primary anastomosis with stoma	＜270 min	＜100 ml	≥90 %	No	No	No	No	T1~T2	N0	No	Left-sided colon	＜5 cm	＜5 ng/ml	＜37 U/mL	＜0.05 ng/ml	＜3	＜10 mg/l	＜10 mg/l	No	Internal Dataset
449	Male	≥60	＜25 kg/m2	＜3	≥30g/L	＜3	No	No	No	No	No	No	No	No	No	No	No	No	＜1.2 mg/dL	＜20 mg/dL	Intestinal obstruction	Open surgery	Primary anastomosis	＜270 min	≥100 ml	≥90 %	No	No	No	No	T3~T4	N0	No	Right-sided colon	＜5 cm	＜5 ng/ml	＜37 U/mL	＜0.05 ng/ml	＜3	＜10 mg/l	＜10 mg/l	No	Internal Dataset
450	Male	≥60	＜25 kg/m2	＜3	≥30g/L	≥3	No	No	No	Yes	No	No	No	No	Yes	No	No	No	＜1.2 mg/dL	＜20 mg/dL	Intestinal obstruction	Open surgery	Hartmann's procedure	＜270 min	＜100 ml	≥90 %	Yes	No	No	No	T3~T4	N1~N2	No	Right-sided colon	＜5 cm	＜5 ng/ml	＜37 U/mL	＜0.05 ng/ml	＜3	＜10 mg/l	＜10 mg/l	No	Internal Dataset
451	Female	≥60	≥25 kg/m2	≥3	≥30g/L	≥3	No	No	No	No	No	No	No	No	No	No	No	No	＜1.2 mg/dL	＜20 mg/dL	Others	Open surgery	Primary anastomosis	≥270 min	＜100 ml	≥90 %	No	Yes	No	No	T3~T4	N1~N2	No	Right-sided colon	＜5 cm	＜5 ng/ml	＜37 U/mL	＜0.05 ng/ml	＜3	＜10 mg/l	＜10 mg/l	No	Internal Dataset
452	Male	≥60	＜25 kg/m2	＜3	≥30g/L	≥3	Yes	No	No	Yes	No	No	No	No	Yes	No	No	No	＜1.2 mg/dL	＜20 mg/dL	Intestinal obstruction	Open surgery	Primary anastomosis	≥270 min	＜100 ml	≥90 %	Yes	Yes	No	No	T3~T4	N1~N2	No	Right-sided colon	＜5 cm	＜5 ng/ml	＜37 U/mL	＜0.05 ng/ml	＜3	＜10 mg/l	＜10 mg/l	No	Internal Dataset
453	Male	≥60	＜25 kg/m2	≥3	≥30g/L	＜3	No	Yes	No	Yes	No	No	No	No	No	No	No	No	＜1.2 mg/dL	＜20 mg/dL	Intestinal obstruction	Open surgery	Primary anastomosis	＜270 min	＜100 ml	≥90 %	Yes	No	No	No	T1~T2	N0	No	Right-sided colon	＜5 cm	＜5 ng/ml	＜37 U/mL	＜0.05 ng/ml	＜3	＜10 mg/l	＜10 mg/l	No	Internal Dataset
454	Male	≥60	＜25 kg/m2	＜3	≥30g/L	≥3	No	No	No	Yes	No	No	No	No	No	No	No	Yes	＜1.2 mg/dL	＜20 mg/dL	Intestinal perforation	Laparoscopic surgery	Primary anastomosis	＜270 min	≥100 ml	≥90 %	No	No	No	No	T1~T2	N1~N2	No	Left-sided colon	＜5 cm	＜5 ng/ml	＜37 U/mL	＜0.05 ng/ml	＜3	＜10 mg/l	＜10 mg/l	No	Internal Dataset
455	Male	≥60	≥25 kg/m2	＜3	≥30g/L	＜3	No	No	No	No	No	No	No	No	Yes	No	No	No	＜1.2 mg/dL	＜20 mg/dL	Intestinal perforation	Laparoscopic surgery	Primary anastomosis	＜270 min	＜100 ml	＜90 %	No	No	No	Yes	T1~T2	N1~N2	No	Left-sided colon	＜5 cm	＜5 ng/ml	＜37 U/mL	＜0.05 ng/ml	＜3	＜10 mg/l	＜10 mg/l	No	Internal Dataset
456	Female	＜60	＜25 kg/m2	＜3	≥30g/L	＜3	No	No	No	No	No	No	No	No	No	No	No	No	＜1.2 mg/dL	＜20 mg/dL	Intestinal obstruction	Open surgery	Hartmann's procedure	＜270 min	＜100 ml	＜90 %	No	No	No	Yes	T1~T2	N0	No	Right-sided colon	＜5 cm	＜5 ng/ml	＜37 U/mL	＜0.05 ng/ml	＜3	＜10 mg/l	＜10 mg/l	No	Internal Dataset
457	Male	≥60	＜25 kg/m2	≥3	≥30g/L	＜3	No	No	No	No	No	No	No	No	No	No	No	No	＜1.2 mg/dL	＜20 mg/dL	Intestinal perforation	Laparoscopic surgery	Primary anastomosis	＜270 min	＜100 ml	≥90 %	No	No	Yes	Yes	T3~T4	N1~N2	No	Right-sided colon	＜5 cm	＜5 ng/ml	＜37 U/mL	＜0.05 ng/ml	＜3	＜10 mg/l	＜10 mg/l	No	Internal Dataset
458	Female	≥60	≥25 kg/m2	＜3	≥30g/L	＜3	No	Yes	No	No	No	No	No	Yes	No	No	No	Yes	＜1.2 mg/dL	＜20 mg/dL	Intestinal obstruction	Open surgery	Primary anastomosis	＜270 min	＜100 ml	≥90 %	No	No	No	Yes	T3~T4	N0	No	Left-sided colon	＜5 cm	＜5 ng/ml	＜37 U/mL	＜0.05 ng/ml	＜3	＜10 mg/l	＜10 mg/l	No	Internal Dataset
459	Female	≥60	＜25 kg/m2	＜3	≥30g/L	≥3	No	No	No	No	No	No	No	No	No	No	No	Yes	＜1.2 mg/dL	＜20 mg/dL	Intestinal obstruction	Open surgery	Primary anastomosis with stoma	＜270 min	＜100 ml	≥90 %	No	No	No	Yes	T1~T2	N0	No	Left-sided colon	＜5 cm	＜5 ng/ml	＜37 U/mL	＜0.05 ng/ml	＜3	＜10 mg/l	＜10 mg/l	No	Internal Dataset
460	Male	＜60	＜25 kg/m2	＜3	＜30g/L	≥3	No	No	Yes	No	No	No	No	No	No	No	No	No	＜1.2 mg/dL	＜20 mg/dL	Intestinal perforation	Open surgery	Primary anastomosis	＜270 min	＜100 ml	≥90 %	No	Yes	No	No	T1~T2	N1~N2	Yes	Right-sided colon	≥5 cm	＜5 ng/ml	＜37 U/mL	＜0.05 ng/ml	＜3	＜10 mg/l	＜10 mg/l	No	Internal Dataset
461	Female	≥60	＜25 kg/m2	＜3	≥30g/L	＜3	No	No	No	No	No	No	No	Yes	Yes	No	No	No	＜1.2 mg/dL	＜20 mg/dL	Intestinal obstruction	Open surgery	Hartmann's procedure	≥270 min	＜100 ml	≥90 %	No	No	No	No	T1~T2	N1~N2	No	Left-sided colon	≥5 cm	＜5 ng/ml	＜37 U/mL	＜0.05 ng/ml	＜3	＜10 mg/l	＜10 mg/l	No	Internal Dataset
462	Male	≥60	＜25 kg/m2	＜3	≥30g/L	＜3	No	Yes	Yes	No	No	No	No	Yes	No	No	No	No	＜1.2 mg/dL	＜20 mg/dL	Intestinal obstruction	Open surgery	Simple stoma	＜270 min	＜100 ml	≥90 %	No	No	No	No	T1~T2	N0	Yes	Right-sided colon	≥5 cm	＜5 ng/ml	＜37 U/mL	＜0.05 ng/ml	＜3	＜10 mg/l	＜10 mg/l	No	Internal Dataset
463	Male	＜60	＜25 kg/m2	＜3	＜30g/L	＜3	No	Yes	No	No	No	No	No	No	Yes	No	No	No	＜1.2 mg/dL	＜20 mg/dL	Intestinal obstruction	Open surgery	Primary anastomosis	＜270 min	≥100 ml	≥90 %	No	No	No	No	T1~T2	N0	No	Left-sided colon	≥5 cm	＜5 ng/ml	＜37 U/mL	＜0.05 ng/ml	＜3	＜10 mg/l	＜10 mg/l	No	Internal Dataset
464	Male	≥60	≥25 kg/m2	＜3	＜30g/L	＜3	No	No	No	No	No	No	No	No	Yes	No	No	No	≥1.2 mg/dL	＜20 mg/dL	Intestinal obstruction	Open surgery	Hartmann's procedure	＜270 min	≥100 ml	≥90 %	No	No	No	No	T1~T2	N0	No	Right-sided colon	＜5 cm	＜5 ng/ml	＜37 U/mL	＜0.05 ng/ml	＜3	＜10 mg/l	＜10 mg/l	No	Internal Dataset
465	Male	＜60	＜25 kg/m2	＜3	≥30g/L	＜3	No	No	Yes	No	No	No	No	No	No	No	No	No	＜1.2 mg/dL	≥20 mg/dL	Intestinal obstruction	Open surgery	Hartmann's procedure	＜270 min	＜100 ml	≥90 %	No	No	No	Yes	T1~T2	N1~N2	No	Right-sided colon	≥5 cm	＜5 ng/ml	＜37 U/mL	＜0.05 ng/ml	＜3	＜10 mg/l	＜10 mg/l	No	Internal Dataset
466	Female	≥60	＜25 kg/m2	≥3	＜30g/L	＜3	No	No	No	Yes	No	No	No	No	No	No	No	No	＜1.2 mg/dL	＜20 mg/dL	Intestinal obstruction	Open surgery	Primary anastomosis	＜270 min	≥100 ml	≥90 %	No	No	No	No	T3~T4	N1~N2	Yes	Left-sided colon	＜5 cm	＜5 ng/ml	＜37 U/mL	＜0.05 ng/ml	＜3	＜10 mg/l	＜10 mg/l	No	Internal Dataset
467	Female	＜60	≥25 kg/m2	≥3	≥30g/L	≥3	No	No	Yes	Yes	No	No	No	No	No	Yes	No	No	＜1.2 mg/dL	≥20 mg/dL	Intestinal obstruction	Open surgery	Hartmann's procedure	＜270 min	＜100 ml	≥90 %	No	No	No	Yes	T3~T4	N0	No	Left-sided colon	＜5 cm	＜5 ng/ml	＜37 U/mL	＜0.05 ng/ml	＜3	＜10 mg/l	＜10 mg/l	No	Internal Dataset
468	Male	≥60	＜25 kg/m2	≥3	＜30g/L	≥3	No	No	No	No	Yes	No	No	No	No	No	No	No	≥1.2 mg/dL	＜20 mg/dL	Intestinal obstruction	Open surgery	Primary anastomosis with stoma	＜270 min	＜100 ml	≥90 %	No	No	No	No	T1~T2	N0	No	Right-sided colon	≥5 cm	＜5 ng/ml	≥37 U/mL	＜0.05 ng/ml	＜3	＜10 mg/l	＜10 mg/l	No	Internal Dataset
469	Male	≥60	＜25 kg/m2	＜3	≥30g/L	≥3	Yes	No	No	Yes	Yes	No	No	No	No	Yes	No	No	＜1.2 mg/dL	＜20 mg/dL	Intestinal obstruction	Open surgery	Primary anastomosis	＜270 min	＜100 ml	≥90 %	No	No	No	No	T1~T2	N0	No	Left-sided colon	＜5 cm	≥5 ng/ml	≥37 U/mL	＜0.05 ng/ml	＜3	＜10 mg/l	＜10 mg/l	No	Internal Dataset
470	Female	＜60	＜25 kg/m2	＜3	＜30g/L	≥3	Yes	No	No	No	No	No	No	No	No	Yes	No	No	≥1.2 mg/dL	≥20 mg/dL	Intestinal obstruction	Open surgery	Hartmann's procedure	＜270 min	＜100 ml	≥90 %	No	No	No	No	T1~T2	N1~N2	No	Left-sided colon	＜5 cm	＜5 ng/ml	≥37 U/mL	＜0.05 ng/ml	＜3	＜10 mg/l	＜10 mg/l	No	Internal Dataset
471	Male	＜60	＜25 kg/m2	＜3	≥30g/L	＜3	No	No	No	Yes	No	No	No	No	Yes	No	No	No	＜1.2 mg/dL	≥20 mg/dL	Intussusception	Open surgery	Primary anastomosis	＜270 min	＜100 ml	≥90 %	No	No	No	Yes	T1~T2	N1~N2	No	Right-sided colon	≥5 cm	＜5 ng/ml	＜37 U/mL	＜0.05 ng/ml	＜3	＜10 mg/l	＜10 mg/l	No	Internal Dataset
472	Female	＜60	＜25 kg/m2	＜3	≥30g/L	＜3	No	No	No	No	Yes	Yes	No	No	No	No	No	No	≥1.2 mg/dL	≥20 mg/dL	Intestinal obstruction	Open surgery	Simple stoma	＜270 min	＜100 ml	≥90 %	No	No	No	No	T1~T2	N0	No	Left-sided colon	≥5 cm	＜5 ng/ml	＜37 U/mL	＜0.05 ng/ml	＜3	＜10 mg/l	＜10 mg/l	No	Internal Dataset
473	Male	≥60	＜25 kg/m2	＜3	≥30g/L	＜3	No	No	No	No	Yes	Yes	No	No	Yes	Yes	No	No	＜1.2 mg/dL	＜20 mg/dL	Intestinal obstruction	Open surgery	Primary anastomosis	＜270 min	＜100 ml	≥90 %	No	No	No	No	T1~T2	N0	No	Right-sided colon	＜5 cm	≥5 ng/ml	＜37 U/mL	≥0.05 ng/ml	≥3	＜10 mg/l	＜10 mg/l	No	Internal Dataset
474	Male	≥60	≥25 kg/m2	＜3	≥30g/L	＜3	Yes	No	No	No	No	Yes	Yes	No	No	Yes	No	No	≥1.2 mg/dL	＜20 mg/dL	Intestinal obstruction	Open surgery	Hartmann's procedure	＜270 min	＜100 ml	≥90 %	No	No	No	No	T3~T4	N0	No	Right-sided colon	≥5 cm	＜5 ng/ml	＜37 U/mL	＜0.05 ng/ml	≥3	≥10 mg/l	＜10 mg/l	No	Internal Dataset
475	Male	＜60	≥25 kg/m2	＜3	≥30g/L	≥3	Yes	Yes	No	No	Yes	Yes	Yes	No	No	No	No	No	＜1.2 mg/dL	＜20 mg/dL	Intestinal obstruction	Open surgery	Primary anastomosis	≥270 min	＜100 ml	≥90 %	No	No	No	No	T3~T4	N1~N2	No	Right-sided colon	＜5 cm	＜5 ng/ml	＜37 U/mL	＜0.05 ng/ml	≥3	＜10 mg/l	≥10 mg/l	No	Internal Dataset
476	Male	≥60	＜25 kg/m2	＜3	≥30g/L	≥3	Yes	Yes	No	No	No	No	Yes	Yes	No	No	No	No	＜1.2 mg/dL	＜20 mg/dL	Intestinal obstruction	Open surgery	Primary anastomosis with stoma	≥270 min	＜100 ml	≥90 %	No	No	No	No	T3~T4	N1~N2	No	Left-sided colon	＜5 cm	＜5 ng/ml	＜37 U/mL	≥0.05 ng/ml	＜3	＜10 mg/l	≥10 mg/l	No	Internal Dataset
477	Male	≥60	＜25 kg/m2	≥3	≥30g/L	＜3	Yes	No	No	No	No	No	No	Yes	Yes	No	No	No	＜1.2 mg/dL	＜20 mg/dL	Others	Open surgery	Primary anastomosis	＜270 min	≥100 ml	≥90 %	No	No	No	No	T1~T2	N1~N2	No	Right-sided colon	＜5 cm	≥5 ng/ml	≥37 U/mL	≥0.05 ng/ml	＜3	≥10 mg/l	≥10 mg/l	No	Internal Dataset
478	Male	≥60	＜25 kg/m2	≥3	≥30g/L	≥3	No	Yes	No	No	No	No	No	No	No	No	No	No	＜1.2 mg/dL	＜20 mg/dL	Intestinal obstruction	Laparoscopic surgery	Primary anastomosis	≥270 min	＜100 ml	≥90 %	Yes	No	No	No	T1~T2	N0	No	Left-sided colon	＜5 cm	＜5 ng/ml	＜37 U/mL	≥0.05 ng/ml	≥3	≥10 mg/l	＜10 mg/l	No	Internal Dataset
479	Female	≥60	≥25 kg/m2	＜3	≥30g/L	＜3	No	No	No	No	No	No	No	Yes	No	No	No	No	＜1.2 mg/dL	＜20 mg/dL	Intestinal obstruction	Laparoscopic surgery	Hartmann's procedure	≥270 min	＜100 ml	≥90 %	Yes	No	No	No	T1~T2	N0	No	Left-sided colon	＜5 cm	＜5 ng/ml	＜37 U/mL	＜0.05 ng/ml	＜3	＜10 mg/l	≥10 mg/l	No	Internal Dataset
480	Male	≥60	≥25 kg/m2	＜3	＜30g/L	≥3	No	No	No	Yes	No	No	No	Yes	No	Yes	No	No	＜1.2 mg/dL	＜20 mg/dL	Hemorrhage	Laparoscopic surgery	Primary anastomosis	≥270 min	＜100 ml	≥90 %	Yes	No	No	No	T1~T2	N1~N2	No	Left-sided colon	＜5 cm	＜5 ng/ml	＜37 U/mL	＜0.05 ng/ml	＜3	＜10 mg/l	＜10 mg/l	No	Internal Dataset
481	Male	≥60	＜25 kg/m2	＜3	≥30g/L	≥3	No	Yes	Yes	No	No	No	No	No	No	Yes	No	No	＜1.2 mg/dL	＜20 mg/dL	Intestinal obstruction	Open surgery	Primary anastomosis with stoma	＜270 min	≥100 ml	≥90 %	No	No	No	No	T1~T2	N0	No	Left-sided colon	＜5 cm	＜5 ng/ml	＜37 U/mL	＜0.05 ng/ml	＜3	＜10 mg/l	＜10 mg/l	No	Internal Dataset
482	Male	≥60	＜25 kg/m2	≥3	≥30g/L	≥3	No	No	No	Yes	No	No	No	No	No	No	No	Yes	＜1.2 mg/dL	＜20 mg/dL	Intestinal obstruction	Open surgery	Primary anastomosis	＜270 min	＜100 ml	≥90 %	No	No	No	No	T3~T4	N0	No	Right-sided colon	＜5 cm	＜5 ng/ml	＜37 U/mL	＜0.05 ng/ml	＜3	＜10 mg/l	＜10 mg/l	No	Internal Dataset
483	Male	≥60	≥25 kg/m2	＜3	≥30g/L	≥3	No	Yes	No	No	No	No	No	No	No	No	No	No	＜1.2 mg/dL	＜20 mg/dL	Intestinal obstruction	Open surgery	Hartmann's procedure	＜270 min	＜100 ml	≥90 %	No	No	No	No	T3~T4	N0	No	Right-sided colon	＜5 cm	＜5 ng/ml	＜37 U/mL	＜0.05 ng/ml	＜3	＜10 mg/l	＜10 mg/l	No	Internal Dataset
484	Male	≥60	＜25 kg/m2	≥3	＜30g/L	≥3	No	No	Yes	Yes	No	No	No	No	No	No	No	Yes	＜1.2 mg/dL	＜20 mg/dL	Intestinal obstruction	Open surgery	Primary anastomosis	＜270 min	≥100 ml	≥90 %	No	No	No	Yes	T1~T2	N0	No	Right-sided colon	＜5 cm	＜5 ng/ml	＜37 U/mL	＜0.05 ng/ml	＜3	＜10 mg/l	＜10 mg/l	No	Internal Dataset
485	Male	≥60	＜25 kg/m2	≥3	≥30g/L	≥3	No	No	No	Yes	No	No	No	No	No	No	No	No	＜1.2 mg/dL	＜20 mg/dL	Intestinal obstruction	Open surgery	Primary anastomosis with stoma	＜270 min	＜100 ml	≥90 %	No	No	No	No	T1~T2	N0	No	Left-sided colon	＜5 cm	＜5 ng/ml	＜37 U/mL	＜0.05 ng/ml	＜3	＜10 mg/l	＜10 mg/l	No	Internal Dataset
486	Male	≥60	＜25 kg/m2	＜3	≥30g/L	≥3	No	No	Yes	No	No	No	No	No	Yes	No	No	No	＜1.2 mg/dL	＜20 mg/dL	Intestinal obstruction	Open surgery	Primary anastomosis	＜270 min	＜100 ml	≥90 %	No	No	No	No	T1~T2	N0	No	Right-sided colon	＜5 cm	＜5 ng/ml	＜37 U/mL	＜0.05 ng/ml	＜3	＜10 mg/l	＜10 mg/l	No	Internal Dataset
487	Female	≥60	＜25 kg/m2	≥3	＜30g/L	＜3	No	No	No	No	No	No	No	No	Yes	No	No	No	＜1.2 mg/dL	＜20 mg/dL	Intestinal obstruction	Open surgery	Hartmann's procedure	＜270 min	＜100 ml	≥90 %	No	No	No	Yes	T3~T4	N1~N2	No	Right-sided colon	＜5 cm	＜5 ng/ml	＜37 U/mL	＜0.05 ng/ml	＜3	＜10 mg/l	＜10 mg/l	No	Internal Dataset
488	Male	≥60	＜25 kg/m2	＜3	≥30g/L	≥3	No	No	No	No	No	No	No	No	No	No	No	No	＜1.2 mg/dL	＜20 mg/dL	Intestinal obstruction	Open surgery	Simple stoma	＜270 min	≥100 ml	≥90 %	No	No	No	Yes	T1~T2	N0	No	Left-sided colon	＜5 cm	＜5 ng/ml	＜37 U/mL	＜0.05 ng/ml	＜3	＜10 mg/l	＜10 mg/l	No	Internal Dataset
489	Female	≥60	＜25 kg/m2	＜3	≥30g/L	＜3	No	No	No	No	No	No	No	No	Yes	No	No	No	＜1.2 mg/dL	＜20 mg/dL	Intestinal obstruction	Open surgery	Hartmann's procedure	＜270 min	＜100 ml	≥90 %	No	No	No	Yes	T1~T2	N0	No	Right-sided colon	＜5 cm	＜5 ng/ml	＜37 U/mL	＜0.05 ng/ml	＜3	＜10 mg/l	＜10 mg/l	No	Internal Dataset
490	Male	≥60	＜25 kg/m2	＜3	≥30g/L	＜3	No	Yes	No	No	No	No	No	No	No	No	Yes	No	＜1.2 mg/dL	＜20 mg/dL	Intestinal obstruction	Open surgery	Hartmann's procedure	＜270 min	＜100 ml	＜90 %	No	No	No	No	T3~T4	N1~N2	No	Left-sided colon	＜5 cm	＜5 ng/ml	＜37 U/mL	＜0.05 ng/ml	＜3	＜10 mg/l	＜10 mg/l	No	Internal Dataset
491	Male	＜60	＜25 kg/m2	＜3	≥30g/L	＜3	No	No	No	No	No	No	No	No	Yes	No	No	No	＜1.2 mg/dL	＜20 mg/dL	Intestinal obstruction	Open surgery	Hartmann's procedure	＜270 min	＜100 ml	＜90 %	No	Yes	No	Yes	T3~T4	N1~N2	No	Right-sided colon	＜5 cm	＜5 ng/ml	＜37 U/mL	＜0.05 ng/ml	＜3	＜10 mg/l	＜10 mg/l	No	Internal Dataset
492	Female	＜60	≥25 kg/m2	＜3	≥30g/L	＜3	No	Yes	No	No	No	No	No	Yes	No	No	Yes	No	＜1.2 mg/dL	＜20 mg/dL	Intestinal obstruction	Open surgery	Primary anastomosis	＜270 min	＜100 ml	＜90 %	No	No	No	Yes	T3~T4	N1~N2	No	Left-sided colon	＜5 cm	＜5 ng/ml	＜37 U/mL	＜0.05 ng/ml	＜3	＜10 mg/l	＜10 mg/l	No	Internal Dataset
493	Female	＜60	≥25 kg/m2	＜3	≥30g/L	＜3	No	No	Yes	Yes	No	No	No	Yes	No	No	No	No	＜1.2 mg/dL	＜20 mg/dL	Intestinal obstruction	Open surgery	Primary anastomosis with stoma	≥270 min	＜100 ml	≥90 %	No	No	Yes	No	T1~T2	N0	No	Left-sided colon	＜5 cm	＜5 ng/ml	＜37 U/mL	＜0.05 ng/ml	＜3	＜10 mg/l	＜10 mg/l	No	Internal Dataset
494	Male	＜60	＜25 kg/m2	＜3	≥30g/L	≥3	No	No	No	Yes	No	No	No	No	No	No	No	No	＜1.2 mg/dL	＜20 mg/dL	Intestinal obstruction	Open surgery	Primary anastomosis	≥270 min	＜100 ml	≥90 %	No	No	No	No	T1~T2	N1~N2	No	Right-sided colon	＜5 cm	＜5 ng/ml	＜37 U/mL	＜0.05 ng/ml	＜3	＜10 mg/l	＜10 mg/l	No	Internal Dataset
495	Male	≥60	≥25 kg/m2	＜3	≥30g/L	≥3	No	Yes	Yes	Yes	No	No	Yes	Yes	No	No	No	No	＜1.2 mg/dL	＜20 mg/dL	Intestinal perforation	Open surgery	Simple stoma	≥270 min	＜100 ml	≥90 %	No	No	No	No	T1~T2	N0	No	Right-sided colon	＜5 cm	＜5 ng/ml	＜37 U/mL	＜0.05 ng/ml	＜3	＜10 mg/l	＜10 mg/l	No	Internal Dataset
496	Male	≥60	＜25 kg/m2	≥3	≥30g/L	≥3	No	Yes	Yes	No	No	No	Yes	No	No	No	Yes	No	＜1.2 mg/dL	＜20 mg/dL	Intestinal obstruction	Open surgery	Primary anastomosis	＜270 min	＜100 ml	≥90 %	No	No	No	Yes	T1~T2	N0	No	Right-sided colon	＜5 cm	＜5 ng/ml	＜37 U/mL	＜0.05 ng/ml	＜3	＜10 mg/l	＜10 mg/l	No	Internal Dataset
497	Female	≥60	≥25 kg/m2	≥3	≥30g/L	≥3	No	Yes	No	Yes	Yes	No	No	Yes	No	No	No	No	＜1.2 mg/dL	＜20 mg/dL	Intestinal obstruction	Open surgery	Primary anastomosis with stoma	≥270 min	≥100 ml	≥90 %	No	No	No	No	T1~T2	N0	No	Left-sided colon	＜5 cm	＜5 ng/ml	＜37 U/mL	＜0.05 ng/ml	＜3	＜10 mg/l	＜10 mg/l	No	Internal Dataset
498	Female	＜60	＜25 kg/m2	≥3	≥30g/L	＜3	No	No	No	No	No	No	No	Yes	No	No	No	No	＜1.2 mg/dL	＜20 mg/dL	Intestinal obstruction	Open surgery	Primary anastomosis	≥270 min	＜100 ml	≥90 %	No	No	No	No	T1~T2	N0	No	Right-sided colon	≥5 cm	＜5 ng/ml	＜37 U/mL	＜0.05 ng/ml	＜3	＜10 mg/l	＜10 mg/l	No	Internal Dataset
499	Male	≥60	＜25 kg/m2	＜3	≥30g/L	＜3	Yes	No	Yes	No	No	No	No	No	No	No	No	No	＜1.2 mg/dL	＜20 mg/dL	Intestinal obstruction	Open surgery	Hartmann's procedure	＜270 min	＜100 ml	≥90 %	Yes	No	No	Yes	T1~T2	N0	Yes	Left-sided colon	＜5 cm	＜5 ng/ml	＜37 U/mL	＜0.05 ng/ml	＜3	＜10 mg/l	＜10 mg/l	No	Internal Dataset
500	Female	≥60	＜25 kg/m2	＜3	≥30g/L	≥3	Yes	No	Yes	No	Yes	No	Yes	No	No	Yes	No	No	＜1.2 mg/dL	＜20 mg/dL	Intussusception	Open surgery	Hartmann's procedure	＜270 min	＜100 ml	≥90 %	No	No	No	Yes	T1~T2	N0	No	Right-sided colon	≥5 cm	＜5 ng/ml	＜37 U/mL	＜0.05 ng/ml	＜3	＜10 mg/l	＜10 mg/l	No	Internal Dataset
501	Female	≥60	＜25 kg/m2	＜3	≥30g/L	＜3	No	No	Yes	No	Yes	Yes	No	No	No	Yes	No	No	＜1.2 mg/dL	＜20 mg/dL	Intestinal obstruction	Open surgery	Primary anastomosis	＜270 min	≥100 ml	≥90 %	Yes	Yes	No	Yes	T1~T2	N0	Yes	Left-sided colon	≥5 cm	＜5 ng/ml	＜37 U/mL	＜0.05 ng/ml	＜3	＜10 mg/l	＜10 mg/l	No	Internal Dataset
502	Female	≥60	＜25 kg/m2	≥3	≥30g/L	＜3	No	Yes	No	No	No	Yes	No	No	No	Yes	No	No	＜1.2 mg/dL	＜20 mg/dL	Intestinal obstruction	Open surgery	Primary anastomosis with stoma	≥270 min	≥100 ml	≥90 %	Yes	No	No	No	T1~T2	N0	No	Left-sided colon	＜5 cm	＜5 ng/ml	＜37 U/mL	＜0.05 ng/ml	＜3	＜10 mg/l	＜10 mg/l	No	Internal Dataset
503	Male	≥60	＜25 kg/m2	≥3	＜30g/L	＜3	No	No	Yes	No	No	No	No	No	No	No	No	No	≥1.2 mg/dL	＜20 mg/dL	Intestinal obstruction	Open surgery	Primary anastomosis	≥270 min	≥100 ml	≥90 %	Yes	No	No	No	T1~T2	N0	No	Left-sided colon	＜5 cm	＜5 ng/ml	＜37 U/mL	＜0.05 ng/ml	＜3	＜10 mg/l	＜10 mg/l	No	Internal Dataset
504	Female	＜60	＜25 kg/m2	＜3	＜30g/L	＜3	No	No	No	No	No	No	No	No	Yes	No	No	No	≥1.2 mg/dL	＜20 mg/dL	Intestinal obstruction	Open surgery	Primary anastomosis	＜270 min	＜100 ml	≥90 %	No	No	No	No	T1~T2	N0	No	Right-sided colon	＜5 cm	＜5 ng/ml	＜37 U/mL	＜0.05 ng/ml	＜3	＜10 mg/l	＜10 mg/l	No	Internal Dataset
505	Male	≥60	≥25 kg/m2	＜3	≥30g/L	＜3	No	Yes	No	No	No	No	No	No	Yes	No	No	No	＜1.2 mg/dL	＜20 mg/dL	Intussusception	Open surgery	Hartmann's procedure	＜270 min	≥100 ml	≥90 %	Yes	No	No	No	T1~T2	N0	No	Left-sided colon	＜5 cm	＜5 ng/ml	＜37 U/mL	＜0.05 ng/ml	＜3	＜10 mg/l	＜10 mg/l	No	Internal Dataset
506	Male	≥60	＜25 kg/m2	≥3	≥30g/L	＜3	No	Yes	No	No	No	No	Yes	No	Yes	No	No	Yes	≥1.2 mg/dL	＜20 mg/dL	Intestinal obstruction	Laparoscopic surgery	Primary anastomosis	＜270 min	＜100 ml	≥90 %	No	No	No	No	T1~T2	N1~N2	No	Left-sided colon	≥5 cm	＜5 ng/ml	≥37 U/mL	＜0.05 ng/ml	＜3	＜10 mg/l	＜10 mg/l	No	Internal Dataset
507	Female	≥60	＜25 kg/m2	＜3	≥30g/L	＜3	No	No	No	No	No	No	No	No	Yes	No	No	No	＜1.2 mg/dL	≥20 mg/dL	Intestinal obstruction	Open surgery	Hartmann's procedure	＜270 min	＜100 ml	≥90 %	No	No	No	No	T1~T2	N0	No	Left-sided colon	≥5 cm	＜5 ng/ml	＜37 U/mL	＜0.05 ng/ml	＜3	＜10 mg/l	＜10 mg/l	No	Internal Dataset
508	Male	≥60	＜25 kg/m2	＜3	≥30g/L	≥3	No	No	No	No	No	No	No	No	No	No	Yes	No	≥1.2 mg/dL	≥20 mg/dL	Intestinal obstruction	Laparoscopic surgery	Primary anastomosis with stoma	＜270 min	＜100 ml	≥90 %	No	No	No	No	T1~T2	N1~N2	No	Left-sided colon	≥5 cm	≥5 ng/ml	＜37 U/mL	＜0.05 ng/ml	＜3	≥10 mg/l	≥10 mg/l	No	Internal Dataset
509	Female	≥60	≥25 kg/m2	＜3	≥30g/L	≥3	No	Yes	No	No	No	No	No	No	No	No	No	No	≥1.2 mg/dL	＜20 mg/dL	Intestinal obstruction	Open surgery	Primary anastomosis	＜270 min	＜100 ml	≥90 %	No	No	No	No	T1~T2	N0	No	Right-sided colon	≥5 cm	≥5 ng/ml	＜37 U/mL	＜0.05 ng/ml	≥3	≥10 mg/l	≥10 mg/l	No	Internal Dataset
510	Male	≥60	＜25 kg/m2	＜3	≥30g/L	≥3	No	No	No	No	No	No	No	No	No	No	Yes	No	＜1.2 mg/dL	≥20 mg/dL	Intestinal obstruction	Open surgery	Hartmann's procedure	＜270 min	≥100 ml	≥90 %	No	No	No	No	T1~T2	N0	No	Right-sided colon	＜5 cm	＜5 ng/ml	≥37 U/mL	≥0.05 ng/ml	≥3	≥10 mg/l	≥10 mg/l	No	Internal Dataset
511	Male	≥60	＜25 kg/m2	＜3	≥30g/L	＜3	No	No	No	Yes	No	No	No	No	No	No	No	Yes	＜1.2 mg/dL	＜20 mg/dL	Intestinal obstruction	Open surgery	Primary anastomosis	＜270 min	＜100 ml	≥90 %	No	No	No	No	T1~T2	N0	No	Right-sided colon	＜5 cm	≥5 ng/ml	≥37 U/mL	≥0.05 ng/ml	≥3	＜10 mg/l	＜10 mg/l	No	Internal Dataset
512	Male	≥60	≥25 kg/m2	＜3	≥30g/L	≥3	Yes	No	No	Yes	No	No	No	No	No	No	No	Yes	＜1.2 mg/dL	＜20 mg/dL	Intestinal obstruction	Open surgery	Simple stoma	＜270 min	＜100 ml	≥90 %	No	No	No	No	T1~T2	N0	No	Right-sided colon	＜5 cm	＜5 ng/ml	＜37 U/mL	≥0.05 ng/ml	＜3	＜10 mg/l	≥10 mg/l	No	Internal Dataset
513	Male	≥60	＜25 kg/m2	＜3	≥30g/L	≥3	No	No	No	Yes	No	No	No	No	No	No	No	No	＜1.2 mg/dL	＜20 mg/dL	Intestinal obstruction	Laparoscopic surgery	Primary anastomosis	＜270 min	＜100 ml	≥90 %	No	No	No	No	T1~T2	N0	No	Right-sided colon	＜5 cm	≥5 ng/ml	≥37 U/mL	＜0.05 ng/ml	＜3	＜10 mg/l	＜10 mg/l	No	Internal Dataset
514	Male	≥60	＜25 kg/m2	＜3	≥30g/L	＜3	No	No	No	No	No	No	No	Yes	Yes	No	No	No	＜1.2 mg/dL	＜20 mg/dL	Intestinal obstruction	Laparoscopic surgery	Hartmann's procedure	＜270 min	＜100 ml	≥90 %	No	No	No	No	T1~T2	N0	No	Right-sided colon	＜5 cm	≥5 ng/ml	≥37 U/mL	＜0.05 ng/ml	＜3	＜10 mg/l	＜10 mg/l	No	Internal Dataset
515	Male	≥60	＜25 kg/m2	＜3	＜30g/L	≥3	No	No	No	No	No	No	No	No	No	No	No	No	＜1.2 mg/dL	＜20 mg/dL	Intestinal obstruction	Open surgery	Primary anastomosis with stoma	＜270 min	＜100 ml	≥90 %	No	No	No	No	T3~T4	N0	No	Right-sided colon	＜5 cm	＜5 ng/ml	＜37 U/mL	＜0.05 ng/ml	＜3	＜10 mg/l	＜10 mg/l	No	Internal Dataset
516	Female	≥60	＜25 kg/m2	≥3	≥30g/L	≥3	No	No	No	No	No	No	No	Yes	No	No	No	No	＜1.2 mg/dL	＜20 mg/dL	Intestinal obstruction	Open surgery	Primary anastomosis	＜270 min	＜100 ml	＜90 %	No	No	No	Yes	T1~T2	N0	No	Left-sided colon	＜5 cm	＜5 ng/ml	＜37 U/mL	＜0.05 ng/ml	＜3	＜10 mg/l	＜10 mg/l	No	Internal Dataset
517	Male	≥60	＜25 kg/m2	≥3	＜30g/L	＜3	No	Yes	Yes	Yes	No	No	No	Yes	Yes	No	No	No	＜1.2 mg/dL	＜20 mg/dL	Intestinal obstruction	Open surgery	Primary anastomosis with stoma	＜270 min	＜100 ml	＜90 %	No	No	No	No	T1~T2	N0	No	Right-sided colon	＜5 cm	＜5 ng/ml	＜37 U/mL	＜0.05 ng/ml	＜3	＜10 mg/l	＜10 mg/l	No	Internal Dataset
518	Female	≥60	＜25 kg/m2	＜3	＜30g/L	≥3	No	Yes	No	No	No	No	No	No	Yes	No	No	No	＜1.2 mg/dL	＜20 mg/dL	Intestinal obstruction	Open surgery	Primary anastomosis	＜270 min	＜100 ml	＜90 %	No	No	No	Yes	T1~T2	N0	No	Right-sided colon	＜5 cm	＜5 ng/ml	＜37 U/mL	＜0.05 ng/ml	＜3	＜10 mg/l	＜10 mg/l	No	Internal Dataset
519	Male	＜60	＜25 kg/m2	≥3	＜30g/L	＜3	No	Yes	Yes	Yes	No	No	No	No	No	No	No	No	＜1.2 mg/dL	＜20 mg/dL	Intestinal obstruction	Open surgery	Hartmann's procedure	＜270 min	＜100 ml	≥90 %	No	No	No	Yes	T1~T2	N0	No	Right-sided colon	＜5 cm	＜5 ng/ml	＜37 U/mL	＜0.05 ng/ml	＜3	＜10 mg/l	＜10 mg/l	No	Internal Dataset
520	Male	＜60	＜25 kg/m2	≥3	＜30g/L	＜3	No	No	Yes	Yes	No	No	No	No	No	No	No	No	＜1.2 mg/dL	＜20 mg/dL	Hemorrhage	Open surgery	Primary anastomosis	＜270 min	＜100 ml	≥90 %	No	No	No	No	T1~T2	N0	No	Right-sided colon	＜5 cm	＜5 ng/ml	＜37 U/mL	＜0.05 ng/ml	＜3	＜10 mg/l	＜10 mg/l	No	Internal Dataset
521	Male	＜60	≥25 kg/m2	＜3	≥30g/L	＜3	No	Yes	Yes	No	No	No	No	No	No	No	No	No	＜1.2 mg/dL	＜20 mg/dL	Intestinal obstruction	Open surgery	Simple stoma	≥270 min	≥100 ml	≥90 %	No	No	No	No	T1~T2	N1~N2	No	Left-sided colon	＜5 cm	＜5 ng/ml	＜37 U/mL	＜0.05 ng/ml	＜3	＜10 mg/l	＜10 mg/l	No	Internal Dataset
522	Male	＜60	＜25 kg/m2	≥3	≥30g/L	＜3	No	No	No	No	No	No	No	No	No	No	No	No	＜1.2 mg/dL	＜20 mg/dL	Intestinal obstruction	Open surgery	Hartmann's procedure	＜270 min	＜100 ml	≥90 %	No	No	No	No	T1~T2	N0	No	Left-sided colon	＜5 cm	＜5 ng/ml	＜37 U/mL	＜0.05 ng/ml	＜3	＜10 mg/l	＜10 mg/l	No	Internal Dataset
523	Male	≥60	＜25 kg/m2	≥3	＜30g/L	＜3	No	No	No	No	No	No	No	No	No	No	No	No	＜1.2 mg/dL	＜20 mg/dL	Intestinal perforation	Open surgery	Primary anastomosis	≥270 min	≥100 ml	≥90 %	No	Yes	No	No	T1~T2	N0	No	Right-sided colon	＜5 cm	＜5 ng/ml	＜37 U/mL	＜0.05 ng/ml	＜3	＜10 mg/l	＜10 mg/l	No	Internal Dataset
524	Female	≥60	≥25 kg/m2	≥3	≥30g/L	＜3	No	No	No	No	No	No	No	No	No	No	No	No	＜1.2 mg/dL	＜20 mg/dL	Intestinal perforation	Open surgery	Primary anastomosis with stoma	≥270 min	≥100 ml	≥90 %	No	Yes	No	No	T1~T2	N0	No	Right-sided colon	＜5 cm	＜5 ng/ml	＜37 U/mL	＜0.05 ng/ml	＜3	＜10 mg/l	＜10 mg/l	No	Internal Dataset
525	Male	≥60	＜25 kg/m2	＜3	≥30g/L	＜3	No	No	No	No	No	No	No	No	No	No	No	No	＜1.2 mg/dL	＜20 mg/dL	Intestinal obstruction	Open surgery	Hartmann's procedure	≥270 min	＜100 ml	≥90 %	No	Yes	No	No	T3~T4	N1~N2	No	Left-sided colon	＜5 cm	＜5 ng/ml	＜37 U/mL	＜0.05 ng/ml	＜3	＜10 mg/l	＜10 mg/l	No	Internal Dataset
526	Male	≥60	＜25 kg/m2	＜3	＜30g/L	＜3	No	Yes	No	No	No	No	No	No	No	No	No	No	＜1.2 mg/dL	＜20 mg/dL	Intestinal obstruction	Open surgery	Hartmann's procedure	＜270 min	＜100 ml	≥90 %	No	No	Yes	No	T3~T4	N0	No	Right-sided colon	＜5 cm	＜5 ng/ml	＜37 U/mL	＜0.05 ng/ml	＜3	＜10 mg/l	＜10 mg/l	No	Internal Dataset
527	Male	＜60	＜25 kg/m2	＜3	≥30g/L	≥3	No	No	No	No	No	No	No	No	Yes	No	No	No	＜1.2 mg/dL	＜20 mg/dL	Intestinal obstruction	Open surgery	Hartmann's procedure	＜270 min	＜100 ml	≥90 %	No	No	No	No	T3~T4	N1~N2	Yes	Left-sided colon	＜5 cm	＜5 ng/ml	＜37 U/mL	＜0.05 ng/ml	＜3	＜10 mg/l	＜10 mg/l	No	Internal Dataset
528	Female	≥60	＜25 kg/m2	＜3	＜30g/L	＜3	No	No	No	Yes	No	No	No	No	Yes	No	No	No	＜1.2 mg/dL	＜20 mg/dL	Intestinal obstruction	Open surgery	Primary anastomosis with stoma	＜270 min	＜100 ml	≥90 %	No	No	No	No	T3~T4	N1~N2	Yes	Right-sided colon	≥5 cm	＜5 ng/ml	＜37 U/mL	＜0.05 ng/ml	＜3	＜10 mg/l	＜10 mg/l	No	Internal Dataset
529	Female	≥60	≥25 kg/m2	＜3	≥30g/L	≥3	No	No	No	No	No	No	No	No	No	No	No	No	＜1.2 mg/dL	＜20 mg/dL	Intestinal obstruction	Open surgery	Primary anastomosis	≥270 min	＜100 ml	≥90 %	No	No	No	No	T3~T4	N1~N2	Yes	Right-sided colon	≥5 cm	＜5 ng/ml	＜37 U/mL	＜0.05 ng/ml	＜3	＜10 mg/l	＜10 mg/l	No	Internal Dataset
530	Female	≥60	≥25 kg/m2	＜3	≥30g/L	≥3	No	No	No	No	No	No	No	No	No	No	No	No	＜1.2 mg/dL	＜20 mg/dL	Intestinal obstruction	Open surgery	Hartmann's procedure	＜270 min	＜100 ml	≥90 %	No	No	No	No	T3~T4	N1~N2	No	Right-sided colon	≥5 cm	＜5 ng/ml	＜37 U/mL	＜0.05 ng/ml	＜3	＜10 mg/l	＜10 mg/l	No	Internal Dataset
531	Male	≥60	＜25 kg/m2	≥3	≥30g/L	＜3	Yes	No	No	Yes	No	No	No	No	No	Yes	No	No	＜1.2 mg/dL	＜20 mg/dL	Intestinal obstruction	Open surgery	Simple stoma	≥270 min	≥100 ml	≥90 %	No	Yes	Yes	No	T3~T4	N1~N2	No	Left-sided colon	＜5 cm	＜5 ng/ml	＜37 U/mL	＜0.05 ng/ml	＜3	＜10 mg/l	＜10 mg/l	No	Internal Dataset
532	Female	≥60	＜25 kg/m2	＜3	＜30g/L	≥3	Yes	Yes	No	Yes	No	No	No	No	No	No	No	No	＜1.2 mg/dL	＜20 mg/dL	Intestinal obstruction	Open surgery	Primary anastomosis	＜270 min	＜100 ml	≥90 %	No	No	No	Yes	T3~T4	N1~N2	No	Right-sided colon	＜5 cm	＜5 ng/ml	＜37 U/mL	＜0.05 ng/ml	＜3	＜10 mg/l	＜10 mg/l	No	Internal Dataset
533	Female	≥60	≥25 kg/m2	＜3	≥30g/L	＜3	No	No	No	Yes	No	No	No	No	No	Yes	No	No	＜1.2 mg/dL	＜20 mg/dL	Intestinal obstruction	Open surgery	Primary anastomosis	＜270 min	≥100 ml	≥90 %	No	No	No	No	T1~T2	N0	No	Right-sided colon	＜5 cm	＜5 ng/ml	＜37 U/mL	＜0.05 ng/ml	＜3	＜10 mg/l	＜10 mg/l	No	Internal Dataset
534	Female	≥60	＜25 kg/m2	≥3	≥30g/L	≥3	No	Yes	No	No	No	No	No	Yes	No	No	Yes	No	＜1.2 mg/dL	＜20 mg/dL	Intestinal obstruction	Open surgery	Simple stoma	＜270 min	＜100 ml	≥90 %	No	No	No	No	T1~T2	N0	No	Right-sided colon	≥5 cm	＜5 ng/ml	＜37 U/mL	＜0.05 ng/ml	＜3	＜10 mg/l	＜10 mg/l	No	Internal Dataset
535	Female	≥60	＜25 kg/m2	≥3	≥30g/L	≥3	No	No	No	No	No	No	No	No	No	Yes	No	No	＜1.2 mg/dL	＜20 mg/dL	Intestinal obstruction	Open surgery	Primary anastomosis	＜270 min	＜100 ml	≥90 %	No	No	No	Yes	T1~T2	N1~N2	No	Left-sided colon	＜5 cm	＜5 ng/ml	＜37 U/mL	＜0.05 ng/ml	＜3	＜10 mg/l	＜10 mg/l	No	Internal Dataset
536	Female	＜60	＜25 kg/m2	≥3	≥30g/L	＜3	No	No	No	No	No	No	Yes	Yes	No	No	No	No	＜1.2 mg/dL	＜20 mg/dL	Intestinal obstruction	Open surgery	Primary anastomosis with stoma	＜270 min	≥100 ml	≥90 %	No	No	No	Yes	T1~T2	N0	No	Left-sided colon	≥5 cm	＜5 ng/ml	＜37 U/mL	＜0.05 ng/ml	＜3	＜10 mg/l	＜10 mg/l	No	Internal Dataset
537	Male	＜60	≥25 kg/m2	＜3	≥30g/L	≥3	No	No	No	No	No	No	Yes	Yes	No	Yes	No	No	≥1.2 mg/dL	≥20 mg/dL	Intestinal obstruction	Laparoscopic surgery	Hartmann's procedure	＜270 min	＜100 ml	≥90 %	No	No	No	No	T1~T2	N0	No	Right-sided colon	≥5 cm	＜5 ng/ml	＜37 U/mL	＜0.05 ng/ml	＜3	＜10 mg/l	＜10 mg/l	No	Internal Dataset
538	Female	＜60	＜25 kg/m2	＜3	≥30g/L	＜3	No	No	No	No	No	Yes	No	No	No	No	No	No	＜1.2 mg/dL	＜20 mg/dL	Hemorrhage	Open surgery	Hartmann's procedure	＜270 min	≥100 ml	≥90 %	No	No	No	No	T1~T2	N0	No	Left-sided colon	≥5 cm	≥5 ng/ml	＜37 U/mL	＜0.05 ng/ml	＜3	＜10 mg/l	＜10 mg/l	No	Internal Dataset
539	Female	≥60	≥25 kg/m2	≥3	≥30g/L	＜3	Yes	No	No	No	Yes	No	No	No	Yes	No	No	No	＜1.2 mg/dL	＜20 mg/dL	Intestinal obstruction	Open surgery	Primary anastomosis	＜270 min	＜100 ml	≥90 %	No	No	No	Yes	T1~T2	N0	No	Left-sided colon	≥5 cm	≥5 ng/ml	＜37 U/mL	＜0.05 ng/ml	＜3	＜10 mg/l	＜10 mg/l	No	Internal Dataset
540	Male	≥60	＜25 kg/m2	≥3	≥30g/L	＜3	Yes	No	Yes	No	Yes	No	No	No	No	No	No	No	≥1.2 mg/dL	＜20 mg/dL	Intestinal obstruction	Open surgery	Simple stoma	＜270 min	＜100 ml	≥90 %	No	No	No	No	T1~T2	N0	No	Left-sided colon	＜5 cm	＜5 ng/ml	＜37 U/mL	＜0.05 ng/ml	＜3	＜10 mg/l	＜10 mg/l	No	Internal Dataset
541	Female	＜60	＜25 kg/m2	≥3	＜30g/L	＜3	Yes	No	Yes	No	No	No	No	No	Yes	No	No	No	＜1.2 mg/dL	＜20 mg/dL	Intestinal obstruction	Open surgery	Primary anastomosis	＜270 min	＜100 ml	≥90 %	No	No	No	Yes	T1~T2	N0	No	Left-sided colon	＜5 cm	≥5 ng/ml	＜37 U/mL	＜0.05 ng/ml	＜3	＜10 mg/l	＜10 mg/l	No	Internal Dataset
542	Male	≥60	＜25 kg/m2	＜3	≥30g/L	＜3	No	No	No	No	Yes	No	No	No	Yes	No	No	No	＜1.2 mg/dL	≥20 mg/dL	Intestinal obstruction	Open surgery	Hartmann's procedure	＜270 min	＜100 ml	≥90 %	No	No	No	Yes	T1~T2	N0	No	Right-sided colon	＜5 cm	≥5 ng/ml	＜37 U/mL	＜0.05 ng/ml	＜3	＜10 mg/l	＜10 mg/l	No	Internal Dataset
543	Male	≥60	＜25 kg/m2	≥3	＜30g/L	＜3	No	No	No	No	Yes	Yes	No	No	No	No	No	Yes	＜1.2 mg/dL	≥20 mg/dL	Hemorrhage	Laparoscopic surgery	Hartmann's procedure	＜270 min	＜100 ml	≥90 %	No	No	No	Yes	T1~T2	N0	No	Left-sided colon	＜5 cm	＜5 ng/ml	≥37 U/mL	＜0.05 ng/ml	＜3	＜10 mg/l	≥10 mg/l	No	Internal Dataset
544	Male	≥60	＜25 kg/m2	＜3	＜30g/L	＜3	No	Yes	Yes	No	No	Yes	No	No	No	No	No	No	≥1.2 mg/dL	≥20 mg/dL	Intestinal obstruction	Open surgery	Primary anastomosis	≥270 min	＜100 ml	≥90 %	No	No	No	No	T1~T2	N0	No	Right-sided colon	＜5 cm	≥5 ng/ml	＜37 U/mL	＜0.05 ng/ml	＜3	＜10 mg/l	≥10 mg/l	No	Internal Dataset
545	Male	＜60	≥25 kg/m2	＜3	＜30g/L	≥3	No	No	No	Yes	No	No	No	No	Yes	No	No	Yes	≥1.2 mg/dL	＜20 mg/dL	Intestinal obstruction	Open surgery	Primary anastomosis with stoma	≥270 min	＜100 ml	≥90 %	No	No	No	No	T1~T2	N0	No	Right-sided colon	＜5 cm	＜5 ng/ml	＜37 U/mL	≥0.05 ng/ml	≥3	≥10 mg/l	＜10 mg/l	No	Internal Dataset
546	Female	≥60	≥25 kg/m2	＜3	＜30g/L	≥3	No	No	Yes	No	No	No	No	No	No	No	No	No	＜1.2 mg/dL	≥20 mg/dL	Intestinal obstruction	Laparoscopic surgery	Primary anastomosis	≥270 min	＜100 ml	≥90 %	No	No	No	No	T1~T2	N1~N2	No	Right-sided colon	＜5 cm	≥5 ng/ml	＜37 U/mL	＜0.05 ng/ml	＜3	≥10 mg/l	＜10 mg/l	No	Internal Dataset
547	Male	≥60	＜25 kg/m2	＜3	≥30g/L	≥3	No	No	Yes	Yes	No	No	No	No	No	No	No	No	≥1.2 mg/dL	≥20 mg/dL	Intestinal perforation	Open surgery	Hartmann's procedure	＜270 min	＜100 ml	＜90 %	No	No	No	No	T3~T4	N1~N2	No	Right-sided colon	＜5 cm	＜5 ng/ml	＜37 U/mL	≥0.05 ng/ml	＜3	≥10 mg/l	＜10 mg/l	No	Internal Dataset
548	Female	≥60	≥25 kg/m2	＜3	≥30g/L	≥3	No	No	No	No	No	No	Yes	Yes	No	No	No	No	＜1.2 mg/dL	＜20 mg/dL	Intestinal obstruction	Open surgery	Primary anastomosis	≥270 min	＜100 ml	＜90 %	Yes	No	No	No	T1~T2	N0	No	Right-sided colon	＜5 cm	≥5 ng/ml	＜37 U/mL	≥0.05 ng/ml	≥3	＜10 mg/l	≥10 mg/l	No	Internal Dataset
549	Male	≥60	≥25 kg/m2	＜3	≥30g/L	＜3	No	No	No	Yes	No	No	No	No	No	No	No	No	＜1.2 mg/dL	＜20 mg/dL	Intestinal obstruction	Open surgery	Primary anastomosis with stoma	＜270 min	＜100 ml	≥90 %	No	No	No	No	T1~T2	N0	No	Left-sided colon	＜5 cm	＜5 ng/ml	＜37 U/mL	＜0.05 ng/ml	＜3	≥10 mg/l	＜10 mg/l	No	Internal Dataset
550	Male	≥60	＜25 kg/m2	＜3	≥30g/L	＜3	No	No	No	No	No	No	No	Yes	No	No	No	No	＜1.2 mg/dL	＜20 mg/dL	Intestinal obstruction	Open surgery	Primary anastomosis	＜270 min	＜100 ml	＜90 %	No	No	No	No	T1~T2	N1~N2	No	Right-sided colon	＜5 cm	＜5 ng/ml	＜37 U/mL	＜0.05 ng/ml	＜3	＜10 mg/l	＜10 mg/l	No	Internal Dataset
551	Female	≥60	≥25 kg/m2	≥3	≥30g/L	＜3	No	No	No	No	No	No	No	No	No	No	No	No	＜1.2 mg/dL	＜20 mg/dL	Intestinal perforation	Open surgery	Hartmann's procedure	＜270 min	＜100 ml	＜90 %	No	No	No	No	T1~T2	N0	No	Left-sided colon	＜5 cm	＜5 ng/ml	＜37 U/mL	＜0.05 ng/ml	＜3	＜10 mg/l	＜10 mg/l	No	Internal Dataset
552	Female	≥60	≥25 kg/m2	≥3	≥30g/L	＜3	No	No	No	No	No	No	No	No	No	No	No	No	＜1.2 mg/dL	＜20 mg/dL	Intestinal perforation	Open surgery	Primary anastomosis with stoma	＜270 min	＜100 ml	≥90 %	No	No	No	Yes	T1~T2	N0	No	Right-sided colon	＜5 cm	＜5 ng/ml	＜37 U/mL	＜0.05 ng/ml	＜3	＜10 mg/l	＜10 mg/l	No	Internal Dataset
553	Male	≥60	＜25 kg/m2	＜3	≥30g/L	＜3	Yes	No	No	No	No	No	No	No	No	No	No	No	＜1.2 mg/dL	＜20 mg/dL	Intestinal obstruction	Open surgery	Primary anastomosis with stoma	＜270 min	＜100 ml	≥90 %	No	No	No	No	T1~T2	N0	No	Left-sided colon	＜5 cm	＜5 ng/ml	＜37 U/mL	＜0.05 ng/ml	＜3	＜10 mg/l	＜10 mg/l	No	Internal Dataset
554	Male	＜60	＜25 kg/m2	≥3	≥30g/L	＜3	No	No	No	No	No	No	No	No	Yes	No	Yes	No	＜1.2 mg/dL	＜20 mg/dL	Intestinal obstruction	Open surgery	Hartmann's procedure	＜270 min	＜100 ml	≥90 %	No	Yes	Yes	No	T1~T2	N0	No	Left-sided colon	≥5 cm	＜5 ng/ml	＜37 U/mL	＜0.05 ng/ml	＜3	＜10 mg/l	＜10 mg/l	No	Internal Dataset
555	Male	＜60	＜25 kg/m2	≥3	≥30g/L	＜3	No	No	No	No	No	No	No	No	Yes	No	No	No	＜1.2 mg/dL	＜20 mg/dL	Intestinal obstruction	Laparoscopic surgery	Primary anastomosis	＜270 min	≥100 ml	≥90 %	No	Yes	Yes	Yes	T3~T4	N0	No	Left-sided colon	＜5 cm	＜5 ng/ml	＜37 U/mL	＜0.05 ng/ml	＜3	＜10 mg/l	＜10 mg/l	No	Internal Dataset
556	Female	≥60	＜25 kg/m2	＜3	≥30g/L	＜3	No	No	No	No	No	No	No	No	Yes	No	Yes	No	＜1.2 mg/dL	＜20 mg/dL	Intestinal obstruction	Open surgery	Simple stoma	＜270 min	≥100 ml	≥90 %	No	No	No	Yes	T1~T2	N0	No	Left-sided colon	＜5 cm	＜5 ng/ml	＜37 U/mL	＜0.05 ng/ml	＜3	＜10 mg/l	＜10 mg/l	No	Internal Dataset
557	Male	＜60	＜25 kg/m2	＜3	≥30g/L	＜3	No	Yes	No	No	No	No	No	No	No	No	No	No	＜1.2 mg/dL	＜20 mg/dL	Intussusception	Open surgery	Primary anastomosis	＜270 min	≥100 ml	≥90 %	No	Yes	No	Yes	T3~T4	N0	No	Left-sided colon	≥5 cm	＜5 ng/ml	＜37 U/mL	＜0.05 ng/ml	＜3	＜10 mg/l	＜10 mg/l	No	Internal Dataset
558	Male	≥60	＜25 kg/m2	≥3	≥30g/L	＜3	No	Yes	No	No	No	No	No	No	No	No	No	No	＜1.2 mg/dL	＜20 mg/dL	Intestinal obstruction	Laparoscopic surgery	Hartmann's procedure	＜270 min	≥100 ml	≥90 %	No	No	Yes	Yes	T1~T2	N0	No	Right-sided colon	＜5 cm	＜5 ng/ml	＜37 U/mL	＜0.05 ng/ml	＜3	＜10 mg/l	＜10 mg/l	No	Internal Dataset
559	Female	＜60	≥25 kg/m2	≥3	≥30g/L	＜3	No	No	No	Yes	No	No	No	No	No	No	No	No	＜1.2 mg/dL	＜20 mg/dL	Intestinal obstruction	Open surgery	Primary anastomosis	＜270 min	＜100 ml	≥90 %	No	No	No	No	T1~T2	N0	Yes	Left-sided colon	＜5 cm	＜5 ng/ml	＜37 U/mL	＜0.05 ng/ml	＜3	＜10 mg/l	＜10 mg/l	No	Internal Dataset
560	Male	≥60	＜25 kg/m2	＜3	≥30g/L	＜3	No	Yes	Yes	Yes	No	No	No	No	No	No	No	No	＜1.2 mg/dL	＜20 mg/dL	Intestinal obstruction	Open surgery	Hartmann's procedure	≥270 min	＜100 ml	≥90 %	No	Yes	No	Yes	T1~T2	N0	Yes	Right-sided colon	≥5 cm	＜5 ng/ml	＜37 U/mL	＜0.05 ng/ml	＜3	＜10 mg/l	＜10 mg/l	No	Internal Dataset
561	Female	＜60	≥25 kg/m2	＜3	≥30g/L	＜3	No	No	No	Yes	No	No	No	Yes	No	No	No	No	＜1.2 mg/dL	＜20 mg/dL	Intestinal obstruction	Open surgery	Primary anastomosis	＜270 min	＜100 ml	≥90 %	No	Yes	No	Yes	T1~T2	N0	Yes	Right-sided colon	＜5 cm	＜5 ng/ml	＜37 U/mL	＜0.05 ng/ml	＜3	＜10 mg/l	＜10 mg/l	No	Internal Dataset
562	Male	≥60	＜25 kg/m2	＜3	≥30g/L	≥3	No	No	No	No	No	No	Yes	No	No	No	No	No	＜1.2 mg/dL	＜20 mg/dL	Intestinal obstruction	Open surgery	Primary anastomosis	＜270 min	＜100 ml	≥90 %	No	Yes	No	No	T1~T2	N0	No	Right-sided colon	＜5 cm	＜5 ng/ml	＜37 U/mL	＜0.05 ng/ml	＜3	＜10 mg/l	＜10 mg/l	No	Internal Dataset
563	Female	≥60	＜25 kg/m2	＜3	＜30g/L	≥3	No	No	No	No	No	No	No	Yes	No	No	No	No	＜1.2 mg/dL	＜20 mg/dL	Intestinal obstruction	Open surgery	Primary anastomosis with stoma	≥270 min	＜100 ml	≥90 %	No	Yes	No	No	T1~T2	N0	Yes	Left-sided colon	＜5 cm	＜5 ng/ml	＜37 U/mL	＜0.05 ng/ml	＜3	＜10 mg/l	＜10 mg/l	No	Internal Dataset
564	Male	≥60	＜25 kg/m2	＜3	≥30g/L	≥3	No	No	No	No	No	No	No	No	No	No	No	No	＜1.2 mg/dL	＜20 mg/dL	Intestinal obstruction	Open surgery	Primary anastomosis	≥270 min	＜100 ml	≥90 %	No	No	No	No	T1~T2	N0	Yes	Right-sided colon	＜5 cm	＜5 ng/ml	＜37 U/mL	＜0.05 ng/ml	＜3	＜10 mg/l	＜10 mg/l	No	Internal Dataset
565	Female	≥60	≥25 kg/m2	＜3	≥30g/L	＜3	No	No	No	No	No	No	No	No	No	Yes	No	No	＜1.2 mg/dL	＜20 mg/dL	Hemorrhage	Open surgery	Primary anastomosis	≥270 min	＜100 ml	≥90 %	No	No	No	No	T1~T2	N0	Yes	Left-sided colon	≥5 cm	＜5 ng/ml	＜37 U/mL	＜0.05 ng/ml	＜3	＜10 mg/l	＜10 mg/l	No	Internal Dataset
566	Female	≥60	≥25 kg/m2	＜3	≥30g/L	≥3	No	No	No	No	No	No	No	No	No	Yes	No	No	＜1.2 mg/dL	＜20 mg/dL	Intestinal obstruction	Open surgery	Primary anastomosis	＜270 min	＜100 ml	≥90 %	No	No	No	No	T1~T2	N0	No	Right-sided colon	＜5 cm	≥5 ng/ml	≥37 U/mL	＜0.05 ng/ml	＜3	＜10 mg/l	＜10 mg/l	No	Internal Dataset
567	Male	≥60	＜25 kg/m2	＜3	≥30g/L	≥3	No	No	No	No	No	No	No	No	No	No	No	No	＜1.2 mg/dL	＜20 mg/dL	Intestinal obstruction	Open surgery	Hartmann's procedure	＜270 min	＜100 ml	≥90 %	No	No	No	No	T3~T4	N1~N2	No	Right-sided colon	≥5 cm	＜5 ng/ml	≥37 U/mL	＜0.05 ng/ml	＜3	＜10 mg/l	＜10 mg/l	No	Internal Dataset
568	Male	≥60	≥25 kg/m2	＜3	≥30g/L	≥3	No	No	No	No	No	No	No	No	Yes	No	No	No	＜1.2 mg/dL	＜20 mg/dL	Intestinal obstruction	Open surgery	Primary anastomosis	≥270 min	＜100 ml	≥90 %	No	No	No	No	T3~T4	N1~N2	No	Right-sided colon	＜5 cm	≥5 ng/ml	≥37 U/mL	＜0.05 ng/ml	＜3	＜10 mg/l	＜10 mg/l	No	Internal Dataset
569	Male	≥60	≥25 kg/m2	＜3	≥30g/L	＜3	No	No	No	No	Yes	No	No	No	Yes	No	No	No	＜1.2 mg/dL	＜20 mg/dL	Intestinal obstruction	Open surgery	Primary anastomosis	＜270 min	＜100 ml	≥90 %	No	No	No	No	T3~T4	N1~N2	No	Left-sided colon	＜5 cm	＜5 ng/ml	＜37 U/mL	＜0.05 ng/ml	＜3	＜10 mg/l	＜10 mg/l	No	Internal Dataset
570	Male	≥60	≥25 kg/m2	＜3	≥30g/L	≥3	No	Yes	No	No	No	No	No	No	No	No	No	No	＜1.2 mg/dL	＜20 mg/dL	Intestinal obstruction	Open surgery	Hartmann's procedure	＜270 min	≥100 ml	≥90 %	No	No	No	No	T3~T4	N1~N2	No	Right-sided colon	＜5 cm	＜5 ng/ml	≥37 U/mL	＜0.05 ng/ml	＜3	＜10 mg/l	＜10 mg/l	No	Internal Dataset
571	Male	＜60	＜25 kg/m2	＜3	≥30g/L	＜3	Yes	No	No	No	No	No	No	No	No	No	No	Yes	＜1.2 mg/dL	＜20 mg/dL	Intestinal obstruction	Open surgery	Hartmann's procedure	＜270 min	≥100 ml	≥90 %	No	No	No	No	T3~T4	N1~N2	No	Right-sided colon	＜5 cm	≥5 ng/ml	＜37 U/mL	＜0.05 ng/ml	＜3	＜10 mg/l	＜10 mg/l	No	Internal Dataset
572	Male	≥60	＜25 kg/m2	≥3	＜30g/L	＜3	No	No	No	No	No	Yes	No	No	No	No	No	Yes	＜1.2 mg/dL	＜20 mg/dL	Intestinal obstruction	Open surgery	Primary anastomosis	≥270 min	＜100 ml	≥90 %	No	No	No	No	T1~T2	N0	No	Left-sided colon	＜5 cm	≥5 ng/ml	≥37 U/mL	＜0.05 ng/ml	＜3	＜10 mg/l	＜10 mg/l	No	Internal Dataset
573	Female	≥60	＜25 kg/m2	＜3	≥30g/L	＜3	Yes	Yes	No	No	Yes	Yes	No	No	No	No	No	No	＜1.2 mg/dL	＜20 mg/dL	Intestinal obstruction	Open surgery	Primary anastomosis	＜270 min	＜100 ml	≥90 %	No	No	No	No	T3~T4	N0	No	Left-sided colon	＜5 cm	≥5 ng/ml	≥37 U/mL	＜0.05 ng/ml	＜3	＜10 mg/l	＜10 mg/l	No	Internal Dataset
574	Female	≥60	＜25 kg/m2	≥3	＜30g/L	＜3	No	No	No	Yes	Yes	No	Yes	No	No	No	No	No	＜1.2 mg/dL	＜20 mg/dL	Intestinal obstruction	Open surgery	Primary anastomosis with stoma	＜270 min	＜100 ml	≥90 %	No	No	No	No	T1~T2	N0	No	Right-sided colon	＜5 cm	≥5 ng/ml	＜37 U/mL	＜0.05 ng/ml	＜3	＜10 mg/l	＜10 mg/l	No	Internal Dataset
575	Female	≥60	＜25 kg/m2	≥3	≥30g/L	＜3	No	Yes	No	No	No	No	Yes	Yes	No	No	No	No	＜1.2 mg/dL	＜20 mg/dL	Intestinal obstruction	Open surgery	Primary anastomosis	≥270 min	＜100 ml	≥90 %	No	No	No	No	T3~T4	N0	No	Left-sided colon	＜5 cm	＜5 ng/ml	≥37 U/mL	＜0.05 ng/ml	＜3	＜10 mg/l	＜10 mg/l	No	Internal Dataset
576	Male	≥60	＜25 kg/m2	≥3	＜30g/L	＜3	No	No	No	Yes	No	No	Yes	No	Yes	No	No	No	＜1.2 mg/dL	＜20 mg/dL	Intestinal obstruction	Open surgery	Primary anastomosis	≥270 min	≥100 ml	≥90 %	No	No	No	No	T1~T2	N0	No	Left-sided colon	＜5 cm	≥5 ng/ml	≥37 U/mL	＜0.05 ng/ml	＜3	＜10 mg/l	＜10 mg/l	No	Internal Dataset
577	Male	≥60	＜25 kg/m2	＜3	≥30g/L	＜3	No	Yes	No	Yes	No	No	No	No	No	No	Yes	Yes	＜1.2 mg/dL	＜20 mg/dL	Hemorrhage	Open surgery	Simple stoma	＜270 min	＜100 ml	≥90 %	No	No	No	No	T3~T4	N0	No	Left-sided colon	＜5 cm	＜5 ng/ml	＜37 U/mL	＜0.05 ng/ml	＜3	＜10 mg/l	＜10 mg/l	No	Internal Dataset
578	Male	≥60	＜25 kg/m2	＜3	＜30g/L	＜3	Yes	No	No	No	No	No	Yes	Yes	No	No	No	Yes	＜1.2 mg/dL	＜20 mg/dL	Intestinal obstruction	Open surgery	Primary anastomosis	＜270 min	≥100 ml	≥90 %	No	No	No	No	T3~T4	N0	No	Left-sided colon	＜5 cm	＜5 ng/ml	＜37 U/mL	＜0.05 ng/ml	＜3	＜10 mg/l	＜10 mg/l	No	Internal Dataset
579	Male	＜60	＜25 kg/m2	≥3	≥30g/L	≥3	No	No	No	Yes	No	No	Yes	No	No	No	No	Yes	＜1.2 mg/dL	＜20 mg/dL	Intestinal obstruction	Open surgery	Primary anastomosis	＜270 min	＜100 ml	≥90 %	No	Yes	No	Yes	T3~T4	N0	No	Left-sided colon	＜5 cm	＜5 ng/ml	＜37 U/mL	＜0.05 ng/ml	＜3	＜10 mg/l	＜10 mg/l	No	Internal Dataset
580	Male	≥60	≥25 kg/m2	＜3	＜30g/L	≥3	No	No	Yes	Yes	No	No	No	No	No	No	No	No	≥1.2 mg/dL	≥20 mg/dL	Intestinal obstruction	Open surgery	Primary anastomosis with stoma	＜270 min	＜100 ml	≥90 %	No	Yes	No	No	T3~T4	N0	No	Left-sided colon	＜5 cm	＜5 ng/ml	＜37 U/mL	＜0.05 ng/ml	＜3	＜10 mg/l	＜10 mg/l	No	Internal Dataset
581	Male	＜60	＜25 kg/m2	＜3	≥30g/L	≥3	No	No	Yes	No	No	No	Yes	No	No	No	No	No	＜1.2 mg/dL	＜20 mg/dL	Intestinal obstruction	Open surgery	Primary anastomosis	＜270 min	＜100 ml	≥90 %	No	No	No	No	T3~T4	N0	No	Left-sided colon	＜5 cm	＜5 ng/ml	＜37 U/mL	＜0.05 ng/ml	＜3	＜10 mg/l	＜10 mg/l	No	Internal Dataset
582	Male	≥60	≥25 kg/m2	＜3	≥30g/L	≥3	No	No	Yes	No	No	No	No	No	No	No	No	No	＜1.2 mg/dL	≥20 mg/dL	Intestinal obstruction	Open surgery	Hartmann's procedure	＜270 min	＜100 ml	＜90 %	No	No	No	No	T3~T4	N0	No	Left-sided colon	＜5 cm	＜5 ng/ml	＜37 U/mL	＜0.05 ng/ml	＜3	＜10 mg/l	＜10 mg/l	No	Internal Dataset
583	Female	≥60	＜25 kg/m2	＜3	≥30g/L	＜3	No	No	No	No	No	No	No	No	Yes	No	No	No	≥1.2 mg/dL	≥20 mg/dL	Intestinal obstruction	Open surgery	Primary anastomosis	＜270 min	＜100 ml	＜90 %	No	No	No	Yes	T1~T2	N0	No	Left-sided colon	＜5 cm	＜5 ng/ml	＜37 U/mL	＜0.05 ng/ml	＜3	＜10 mg/l	＜10 mg/l	No	Internal Dataset
584	Male	＜60	≥25 kg/m2	＜3	≥30g/L	＜3	No	Yes	No	No	No	No	No	No	No	No	No	No	＜1.2 mg/dL	≥20 mg/dL	Intestinal obstruction	Open surgery	Primary anastomosis	＜270 min	＜100 ml	≥90 %	No	No	Yes	No	T1~T2	N0	No	Left-sided colon	＜5 cm	＜5 ng/ml	＜37 U/mL	＜0.05 ng/ml	＜3	≥10 mg/l	≥10 mg/l	No	Internal Dataset
585	Female	＜60	≥25 kg/m2	＜3	≥30g/L	＜3	No	Yes	Yes	No	No	No	No	No	Yes	No	No	No	＜1.2 mg/dL	＜20 mg/dL	Intestinal obstruction	Laparoscopic surgery	Simple stoma	＜270 min	＜100 ml	≥90 %	No	No	No	Yes	T1~T2	N0	No	Left-sided colon	＜5 cm	＜5 ng/ml	＜37 U/mL	≥0.05 ng/ml	＜3	＜10 mg/l	＜10 mg/l	No	Internal Dataset
586	Male	≥60	＜25 kg/m2	＜3	≥30g/L	＜3	No	No	No	No	No	No	No	No	Yes	No	No	No	＜1.2 mg/dL	＜20 mg/dL	Intestinal obstruction	Open surgery	Primary anastomosis	＜270 min	＜100 ml	≥90 %	No	Yes	No	No	T1~T2	N0	No	Right-sided colon	＜5 cm	＜5 ng/ml	＜37 U/mL	＜0.05 ng/ml	≥3	＜10 mg/l	＜10 mg/l	No	Internal Dataset
587	Male	≥60	＜25 kg/m2	＜3	≥30g/L	＜3	No	No	Yes	No	No	No	No	No	Yes	Yes	No	No	＜1.2 mg/dL	＜20 mg/dL	Intestinal obstruction	Laparoscopic surgery	Hartmann's procedure	≥270 min	＜100 ml	≥90 %	No	No	No	Yes	T3~T4	N1~N2	No	Left-sided colon	＜5 cm	＜5 ng/ml	＜37 U/mL	＜0.05 ng/ml	＜3	≥10 mg/l	≥10 mg/l	No	Internal Dataset
588	Male	≥60	≥25 kg/m2	＜3	≥30g/L	＜3	No	Yes	No	No	No	No	No	No	No	Yes	No	No	＜1.2 mg/dL	＜20 mg/dL	Intestinal obstruction	Open surgery	Primary anastomosis	＜270 min	＜100 ml	≥90 %	No	No	No	Yes	T3~T4	N0	No	Left-sided colon	＜5 cm	＜5 ng/ml	＜37 U/mL	＜0.05 ng/ml	＜3	＜10 mg/l	＜10 mg/l	No	Internal Dataset
589	Female	≥60	＜25 kg/m2	＜3	≥30g/L	≥3	No	No	No	No	No	No	No	No	No	No	No	No	＜1.2 mg/dL	＜20 mg/dL	Intestinal obstruction	Open surgery	Primary anastomosis	＜270 min	＜100 ml	≥90 %	No	No	No	Yes	T3~T4	N0	No	Right-sided colon	＜5 cm	＜5 ng/ml	＜37 U/mL	＜0.05 ng/ml	＜3	＜10 mg/l	＜10 mg/l	No	Internal Dataset
590	Male	≥60	＜25 kg/m2	≥3	≥30g/L	＜3	Yes	No	No	No	No	No	No	No	Yes	Yes	No	No	＜1.2 mg/dL	＜20 mg/dL	Hemorrhage	Open surgery	Hartmann's procedure	≥270 min	＜100 ml	≥90 %	No	No	No	No	T1~T2	N0	No	Left-sided colon	＜5 cm	＜5 ng/ml	＜37 U/mL	＜0.05 ng/ml	＜3	＜10 mg/l	＜10 mg/l	No	Internal Dataset
591	Female	≥60	＜25 kg/m2	＜3	＜30g/L	≥3	Yes	No	No	No	No	No	No	No	No	No	No	No	＜1.2 mg/dL	＜20 mg/dL	Intestinal obstruction	Open surgery	Primary anastomosis	≥270 min	＜100 ml	≥90 %	No	No	No	Yes	T3~T4	N1~N2	No	Left-sided colon	＜5 cm	＜5 ng/ml	＜37 U/mL	＜0.05 ng/ml	＜3	＜10 mg/l	＜10 mg/l	No	Internal Dataset
592	Female	≥60	＜25 kg/m2	≥3	＜30g/L	≥3	Yes	No	No	No	No	No	No	No	No	No	No	No	＜1.2 mg/dL	＜20 mg/dL	Intussusception	Open surgery	Simple stoma	＜270 min	＜100 ml	≥90 %	No	No	No	No	T1~T2	N0	No	Left-sided colon	≥5 cm	＜5 ng/ml	＜37 U/mL	＜0.05 ng/ml	＜3	＜10 mg/l	＜10 mg/l	No	Internal Dataset
593	Female	≥60	＜25 kg/m2	＜3	＜30g/L	≥3	No	No	No	No	No	No	No	Yes	No	Yes	No	No	＜1.2 mg/dL	＜20 mg/dL	Intestinal obstruction	Open surgery	Primary anastomosis	＜270 min	＜100 ml	≥90 %	No	No	No	No	T1~T2	N0	No	Left-sided colon	≥5 cm	＜5 ng/ml	＜37 U/mL	＜0.05 ng/ml	＜3	＜10 mg/l	＜10 mg/l	No	Internal Dataset
594	Male	≥60	＜25 kg/m2	＜3	≥30g/L	＜3	No	No	No	Yes	No	No	No	Yes	No	No	No	No	＜1.2 mg/dL	＜20 mg/dL	Intestinal obstruction	Open surgery	Primary anastomosis	≥270 min	≥100 ml	≥90 %	No	No	No	No	T1~T2	N0	No	Right-sided colon	＜5 cm	＜5 ng/ml	＜37 U/mL	＜0.05 ng/ml	＜3	＜10 mg/l	＜10 mg/l	No	Internal Dataset
595	Male	≥60	≥25 kg/m2	≥3	＜30g/L	＜3	Yes	No	No	Yes	No	No	No	No	No	No	No	No	＜1.2 mg/dL	＜20 mg/dL	Intestinal obstruction	Open surgery	Hartmann's procedure	＜270 min	＜100 ml	≥90 %	No	No	No	No	T1~T2	N0	No	Right-sided colon	＜5 cm	＜5 ng/ml	＜37 U/mL	＜0.05 ng/ml	＜3	＜10 mg/l	＜10 mg/l	No	Internal Dataset
596	Male	≥60	＜25 kg/m2	＜3	＜30g/L	＜3	Yes	No	No	No	No	No	Yes	No	No	No	Yes	No	＜1.2 mg/dL	＜20 mg/dL	Intestinal obstruction	Open surgery	Primary anastomosis	＜270 min	≥100 ml	≥90 %	No	No	No	No	T1~T2	N0	No	Left-sided colon	＜5 cm	≥5 ng/ml	≥37 U/mL	＜0.05 ng/ml	＜3	＜10 mg/l	＜10 mg/l	No	Internal Dataset
597	Male	≥60	＜25 kg/m2	≥3	≥30g/L	＜3	No	No	No	No	No	No	No	No	No	No	No	No	＜1.2 mg/dL	＜20 mg/dL	Intestinal obstruction	Open surgery	Primary anastomosis	＜270 min	＜100 ml	≥90 %	No	No	No	No	T1~T2	N0	No	Right-sided colon	≥5 cm	＜5 ng/ml	≥37 U/mL	＜0.05 ng/ml	＜3	＜10 mg/l	＜10 mg/l	No	Internal Dataset
598	Male	＜60	≥25 kg/m2	＜3	≥30g/L	＜3	No	Yes	Yes	No	Yes	Yes	No	Yes	No	No	Yes	No	＜1.2 mg/dL	＜20 mg/dL	Intussusception	Open surgery	Primary anastomosis with stoma	＜270 min	＜100 ml	≥90 %	No	No	No	No	T1~T2	N0	No	Right-sided colon	＜5 cm	≥5 ng/ml	≥37 U/mL	＜0.05 ng/ml	＜3	＜10 mg/l	＜10 mg/l	No	Internal Dataset
599	Male	＜60	＜25 kg/m2	≥3	≥30g/L	＜3	No	No	No	No	No	No	No	No	No	No	No	No	＜1.2 mg/dL	＜20 mg/dL	Intestinal obstruction	Open surgery	Primary anastomosis	＜270 min	＜100 ml	≥90 %	No	No	No	No	T1~T2	N0	Yes	Right-sided colon	＜5 cm	＜5 ng/ml	＜37 U/mL	＜0.05 ng/ml	＜3	＜10 mg/l	＜10 mg/l	No	Internal Dataset
600	Female	≥60	＜25 kg/m2	＜3	≥30g/L	＜3	No	No	Yes	No	Yes	Yes	No	No	No	No	No	No	＜1.2 mg/dL	＜20 mg/dL	Intestinal obstruction	Open surgery	Hartmann's procedure	＜270 min	＜100 ml	≥90 %	No	No	No	No	T1~T2	N0	No	Left-sided colon	＜5 cm	＜5 ng/ml	＜37 U/mL	＜0.05 ng/ml	＜3	＜10 mg/l	＜10 mg/l	No	Internal Dataset
601	Female	≥60	＜25 kg/m2	＜3	≥30g/L	＜3	No	Yes	No	Yes	Yes	No	No	No	Yes	No	No	No	＜1.2 mg/dL	＜20 mg/dL	Intestinal obstruction	Open surgery	Primary anastomosis	≥270 min	＜100 ml	≥90 %	No	Yes	Yes	No	T1~T2	N0	No	Left-sided colon	＜5 cm	＜5 ng/ml	＜37 U/mL	＜0.05 ng/ml	＜3	＜10 mg/l	＜10 mg/l	No	Internal Dataset
602	Male	＜60	＜25 kg/m2	＜3	≥30g/L	＜3	No	No	No	Yes	No	No	No	No	Yes	No	No	No	＜1.2 mg/dL	＜20 mg/dL	Intestinal perforation	Open surgery	Simple stoma	≥270 min	＜100 ml	≥90 %	No	No	No	No	T1~T2	N1~N2	Yes	Left-sided colon	＜5 cm	＜5 ng/ml	＜37 U/mL	＜0.05 ng/ml	＜3	＜10 mg/l	＜10 mg/l	No	Internal Dataset
603	Female	≥60	＜25 kg/m2	≥3	≥30g/L	＜3	No	No	Yes	Yes	No	Yes	No	No	No	No	No	No	＜1.2 mg/dL	＜20 mg/dL	Intestinal obstruction	Open surgery	Primary anastomosis	＜270 min	＜100 ml	≥90 %	No	No	No	No	T1~T2	N0	No	Left-sided colon	＜5 cm	＜5 ng/ml	＜37 U/mL	＜0.05 ng/ml	＜3	＜10 mg/l	＜10 mg/l	No	Internal Dataset
604	Male	≥60	＜25 kg/m2	＜3	≥30g/L	≥3	No	Yes	Yes	No	Yes	Yes	No	No	No	No	No	No	＜1.2 mg/dL	＜20 mg/dL	Intestinal obstruction	Open surgery	Hartmann's procedure	≥270 min	≥100 ml	≥90 %	No	No	No	No	T1~T2	N1~N2	No	Left-sided colon	≥5 cm	＜5 ng/ml	＜37 U/mL	＜0.05 ng/ml	＜3	＜10 mg/l	＜10 mg/l	No	Internal Dataset
605	Male	≥60	＜25 kg/m2	＜3	≥30g/L	≥3	No	No	No	No	No	No	No	No	Yes	No	No	No	＜1.2 mg/dL	＜20 mg/dL	Intestinal perforation	Open surgery	Primary anastomosis	≥270 min	≥100 ml	≥90 %	No	No	No	Yes	T1~T2	N0	Yes	Right-sided colon	≥5 cm	≥5 ng/ml	≥37 U/mL	＜0.05 ng/ml	＜3	＜10 mg/l	＜10 mg/l	No	Internal Dataset
606	Male	≥60	≥25 kg/m2	＜3	≥30g/L	＜3	No	No	Yes	No	Yes	Yes	No	Yes	Yes	No	No	No	≥1.2 mg/dL	＜20 mg/dL	Intestinal obstruction	Open surgery	Hartmann's procedure	＜270 min	≥100 ml	≥90 %	No	No	No	No	T1~T2	N0	No	Left-sided colon	＜5 cm	≥5 ng/ml	≥37 U/mL	＜0.05 ng/ml	＜3	＜10 mg/l	≥10 mg/l	No	Internal Dataset
607	Male	≥60	≥25 kg/m2	≥3	≥30g/L	＜3	No	Yes	Yes	Yes	Yes	No	No	No	Yes	No	Yes	No	＜1.2 mg/dL	≥20 mg/dL	Intestinal obstruction	Open surgery	Primary anastomosis	≥270 min	≥100 ml	＜90 %	No	Yes	No	No	T1~T2	N1~N2	No	Left-sided colon	＜5 cm	＜5 ng/ml	≥37 U/mL	＜0.05 ng/ml	≥3	≥10 mg/l	＜10 mg/l	Yes	External Dataset
608	Male	≥60	＜25 kg/m2	＜3	＜30g/L	≥3	Yes	No	No	No	Yes	Yes	Yes	No	No	Yes	Yes	No	≥1.2 mg/dL	≥20 mg/dL	Intestinal perforation	Open surgery	Primary anastomosis with stoma	＜270 min	≥100 ml	＜90 %	No	Yes	Yes	No	T1~T2	N0	No	Right-sided colon	＜5 cm	≥5 ng/ml	＜37 U/mL	≥0.05 ng/ml	＜3	≥10 mg/l	≥10 mg/l	Yes	External Dataset
609	Female	≥60	＜25 kg/m2	＜3	＜30g/L	＜3	No	No	No	No	No	No	No	No	Yes	No	No	No	＜1.2 mg/dL	＜20 mg/dL	Intestinal obstruction	Laparoscopic surgery	Primary anastomosis	＜270 min	＜100 ml	≥90 %	No	Yes	Yes	No	T1~T2	N1~N2	No	Right-sided colon	＜5 cm	＜5 ng/ml	＜37 U/mL	≥0.05 ng/ml	≥3	≥10 mg/l	≥10 mg/l	Yes	External Dataset
610	Male	≥60	≥25 kg/m2	＜3	＜30g/L	≥3	Yes	No	Yes	No	No	No	No	Yes	Yes	Yes	No	Yes	＜1.2 mg/dL	＜20 mg/dL	Intestinal obstruction	Laparoscopic surgery	Primary anastomosis	＜270 min	≥100 ml	＜90 %	No	Yes	No	No	T3~T4	N1~N2	Yes	Left-sided colon	≥5 cm	≥5 ng/ml	≥37 U/mL	＜0.05 ng/ml	≥3	≥10 mg/l	≥10 mg/l	Yes	External Dataset
611	Female	＜60	＜25 kg/m2	＜3	≥30g/L	≥3	No	No	No	No	No	No	No	Yes	Yes	Yes	No	No	≥1.2 mg/dL	＜20 mg/dL	Intestinal obstruction	Laparoscopic surgery	Simple stoma	≥270 min	＜100 ml	≥90 %	No	No	Yes	No	T3~T4	N0	No	Right-sided colon	≥5 cm	＜5 ng/ml	≥37 U/mL	≥0.05 ng/ml	≥3	＜10 mg/l	≥10 mg/l	Yes	External Dataset
612	Female	≥60	＜25 kg/m2	≥3	≥30g/L	＜3	No	No	No	Yes	No	No	No	Yes	Yes	Yes	No	No	≥1.2 mg/dL	≥20 mg/dL	Hemorrhage	Laparoscopic surgery	Hartmann's procedure	≥270 min	≥100 ml	＜90 %	Yes	Yes	No	Yes	T1~T2	N1~N2	No	Left-sided colon	＜5 cm	＜5 ng/ml	＜37 U/mL	＜0.05 ng/ml	≥3	≥10 mg/l	≥10 mg/l	Yes	External Dataset
613	Male	≥60	≥25 kg/m2	≥3	≥30g/L	≥3	Yes	No	No	No	No	No	No	Yes	Yes	No	No	No	≥1.2 mg/dL	＜20 mg/dL	Intestinal obstruction	Open surgery	Primary anastomosis	≥270 min	＜100 ml	＜90 %	Yes	No	Yes	Yes	T1~T2	N0	No	Right-sided colon	＜5 cm	＜5 ng/ml	＜37 U/mL	≥0.05 ng/ml	＜3	≥10 mg/l	＜10 mg/l	Yes	External Dataset
614	Male	＜60	＜25 kg/m2	＜3	＜30g/L	＜3	No	No	No	No	No	No	No	No	Yes	No	No	No	＜1.2 mg/dL	＜20 mg/dL	Intestinal obstruction	Laparoscopic surgery	Primary anastomosis with stoma	≥270 min	＜100 ml	＜90 %	No	Yes	Yes	Yes	T3~T4	N1~N2	No	Left-sided colon	＜5 cm	＜5 ng/ml	＜37 U/mL	≥0.05 ng/ml	≥3	≥10 mg/l	≥10 mg/l	Yes	External Dataset
615	Female	≥60	≥25 kg/m2	≥3	≥30g/L	＜3	No	No	No	No	No	No	No	No	No	No	No	No	＜1.2 mg/dL	＜20 mg/dL	Intestinal obstruction	Open surgery	Primary anastomosis	＜270 min	＜100 ml	≥90 %	Yes	No	No	No	T1~T2	N1~N2	No	Left-sided colon	≥5 cm	＜5 ng/ml	＜37 U/mL	≥0.05 ng/ml	≥3	≥10 mg/l	≥10 mg/l	Yes	External Dataset
616	Female	＜60	≥25 kg/m2	≥3	＜30g/L	＜3	No	No	No	No	No	No	No	Yes	No	No	No	No	＜1.2 mg/dL	＜20 mg/dL	Intussusception	Laparoscopic surgery	Hartmann's procedure	＜270 min	＜100 ml	≥90 %	No	No	Yes	No	T1~T2	N0	No	Left-sided colon	＜5 cm	＜5 ng/ml	＜37 U/mL	≥0.05 ng/ml	≥3	＜10 mg/l	≥10 mg/l	Yes	External Dataset
617	Female	≥60	＜25 kg/m2	＜3	＜30g/L	＜3	No	No	No	No	No	No	No	Yes	Yes	Yes	No	No	＜1.2 mg/dL	＜20 mg/dL	Intestinal obstruction	Laparoscopic surgery	Simple stoma	≥270 min	＜100 ml	＜90 %	No	Yes	Yes	No	T1~T2	N1~N2	No	Left-sided colon	＜5 cm	＜5 ng/ml	＜37 U/mL	＜0.05 ng/ml	≥3	≥10 mg/l	＜10 mg/l	Yes	External Dataset
618	Male	＜60	＜25 kg/m2	＜3	≥30g/L	＜3	No	No	No	No	No	No	Yes	Yes	Yes	Yes	No	No	＜1.2 mg/dL	＜20 mg/dL	Others	Laparoscopic surgery	Primary anastomosis	≥270 min	＜100 ml	＜90 %	No	Yes	Yes	No	T1~T2	N0	No	Left-sided colon	＜5 cm	＜5 ng/ml	＜37 U/mL	≥0.05 ng/ml	≥3	＜10 mg/l	≥10 mg/l	Yes	External Dataset
619	Female	＜60	＜25 kg/m2	＜3	＜30g/L	＜3	No	No	No	No	No	No	No	Yes	No	Yes	No	No	＜1.2 mg/dL	＜20 mg/dL	Intussusception	Open surgery	Simple stoma	≥270 min	＜100 ml	≥90 %	No	No	Yes	No	T1~T2	N0	No	Left-sided colon	＜5 cm	＜5 ng/ml	＜37 U/mL	≥0.05 ng/ml	≥3	＜10 mg/l	＜10 mg/l	Yes	External Dataset
620	Male	≥60	＜25 kg/m2	＜3	＜30g/L	＜3	No	No	No	No	No	No	Yes	Yes	No	Yes	No	No	＜1.2 mg/dL	＜20 mg/dL	Intestinal obstruction	Laparoscopic surgery	Primary anastomosis	＜270 min	＜100 ml	＜90 %	No	Yes	Yes	No	T3~T4	N1~N2	No	Left-sided colon	≥5 cm	＜5 ng/ml	＜37 U/mL	≥0.05 ng/ml	＜3	＜10 mg/l	≥10 mg/l	Yes	External Dataset
621	Male	≥60	＜25 kg/m2	＜3	＜30g/L	＜3	No	No	No	No	No	No	No	No	Yes	Yes	No	No	＜1.2 mg/dL	＜20 mg/dL	Hemorrhage	Laparoscopic surgery	Primary anastomosis with stoma	＜270 min	＜100 ml	≥90 %	No	Yes	No	No	T1~T2	N1~N2	No	Right-sided colon	＜5 cm	＜5 ng/ml	＜37 U/mL	＜0.05 ng/ml	＜3	≥10 mg/l	≥10 mg/l	Yes	External Dataset
622	Male	≥60	＜25 kg/m2	＜3	＜30g/L	＜3	No	No	No	No	No	No	No	Yes	No	No	No	No	＜1.2 mg/dL	＜20 mg/dL	Intestinal obstruction	Laparoscopic surgery	Hartmann's procedure	≥270 min	＜100 ml	＜90 %	No	No	Yes	No	T3~T4	N0	No	Left-sided colon	≥5 cm	＜5 ng/ml	＜37 U/mL	≥0.05 ng/ml	＜3	＜10 mg/l	＜10 mg/l	Yes	External Dataset
623	Female	＜60	＜25 kg/m2	＜3	≥30g/L	＜3	No	No	No	No	No	No	No	Yes	No	No	Yes	No	＜1.2 mg/dL	＜20 mg/dL	Intestinal obstruction	Laparoscopic surgery	Primary anastomosis with stoma	≥270 min	＜100 ml	＜90 %	No	Yes	No	No	T1~T2	N0	No	Left-sided colon	＜5 cm	＜5 ng/ml	＜37 U/mL	≥0.05 ng/ml	＜3	＜10 mg/l	≥10 mg/l	Yes	External Dataset
624	Female	＜60	＜25 kg/m2	＜3	＜30g/L	＜3	No	Yes	Yes	No	No	No	Yes	No	No	No	No	No	＜1.2 mg/dL	＜20 mg/dL	Intestinal obstruction	Open surgery	Primary anastomosis	≥270 min	＜100 ml	＜90 %	No	Yes	Yes	No	T1~T2	N1~N2	No	Left-sided colon	＜5 cm	＜5 ng/ml	＜37 U/mL	＜0.05 ng/ml	≥3	≥10 mg/l	≥10 mg/l	Yes	External Dataset
625	Female	＜60	＜25 kg/m2	＜3	≥30g/L	＜3	No	Yes	Yes	Yes	No	No	Yes	No	No	No	No	No	＜1.2 mg/dL	＜20 mg/dL	Intestinal obstruction	Open surgery	Primary anastomosis	＜270 min	＜100 ml	≥90 %	No	No	Yes	No	T1~T2	N1~N2	No	Right-sided colon	＜5 cm	＜5 ng/ml	＜37 U/mL	≥0.05 ng/ml	＜3	＜10 mg/l	＜10 mg/l	Yes	External Dataset
626	Male	≥60	≥25 kg/m2	＜3	＜30g/L	＜3	No	No	Yes	Yes	Yes	Yes	Yes	Yes	No	No	Yes	No	＜1.2 mg/dL	＜20 mg/dL	Others	Open surgery	Primary anastomosis	＜270 min	≥100 ml	＜90 %	No	No	Yes	No	T1~T2	N0	No	Right-sided colon	＜5 cm	＜5 ng/ml	＜37 U/mL	＜0.05 ng/ml	＜3	＜10 mg/l	≥10 mg/l	Yes	External Dataset
627	Female	≥60	≥25 kg/m2	＜3	＜30g/L	＜3	No	Yes	Yes	No	Yes	No	Yes	No	No	No	No	No	＜1.2 mg/dL	＜20 mg/dL	Intestinal obstruction	Laparoscopic surgery	Primary anastomosis	＜270 min	≥100 ml	＜90 %	No	Yes	No	No	T3~T4	N0	No	Right-sided colon	＜5 cm	＜5 ng/ml	＜37 U/mL	＜0.05 ng/ml	≥3	≥10 mg/l	≥10 mg/l	Yes	External Dataset
628	Male	≥60	＜25 kg/m2	≥3	＜30g/L	≥3	No	No	No	No	Yes	No	No	Yes	No	No	No	No	＜1.2 mg/dL	＜20 mg/dL	Intestinal obstruction	Open surgery	Primary anastomosis with stoma	＜270 min	≥100 ml	≥90 %	No	No	Yes	No	T1~T2	N1~N2	No	Right-sided colon	＜5 cm	＜5 ng/ml	＜37 U/mL	≥0.05 ng/ml	≥3	≥10 mg/l	≥10 mg/l	Yes	External Dataset
629	Male	＜60	≥25 kg/m2	＜3	＜30g/L	＜3	No	No	No	No	Yes	No	No	Yes	No	No	No	No	＜1.2 mg/dL	＜20 mg/dL	Intestinal perforation	Laparoscopic surgery	Primary anastomosis	＜270 min	＜100 ml	≥90 %	No	Yes	Yes	No	T3~T4	N0	No	Right-sided colon	＜5 cm	＜5 ng/ml	＜37 U/mL	≥0.05 ng/ml	＜3	≥10 mg/l	≥10 mg/l	Yes	External Dataset
630	Female	≥60	＜25 kg/m2	＜3	≥30g/L	＜3	Yes	No	No	No	No	No	No	Yes	No	No	No	No	＜1.2 mg/dL	＜20 mg/dL	Intestinal obstruction	Laparoscopic surgery	Hartmann's procedure	＜270 min	≥100 ml	≥90 %	No	No	Yes	No	T3~T4	N0	No	Left-sided colon	＜5 cm	≥5 ng/ml	≥37 U/mL	≥0.05 ng/ml	＜3	≥10 mg/l	＜10 mg/l	Yes	External Dataset
631	Female	≥60	＜25 kg/m2	＜3	≥30g/L	＜3	No	No	No	No	No	No	No	Yes	No	No	No	No	＜1.2 mg/dL	≥20 mg/dL	Intestinal obstruction	Laparoscopic surgery	Primary anastomosis with stoma	＜270 min	＜100 ml	＜90 %	No	No	Yes	No	T3~T4	N1~N2	Yes	Right-sided colon	＜5 cm	≥5 ng/ml	≥37 U/mL	≥0.05 ng/ml	＜3	≥10 mg/l	≥10 mg/l	Yes	External Dataset
632	Female	＜60	≥25 kg/m2	＜3	＜30g/L	≥3	Yes	No	No	No	No	No	No	Yes	No	No	No	No	≥1.2 mg/dL	≥20 mg/dL	Intestinal obstruction	Laparoscopic surgery	Primary anastomosis	＜270 min	＜100 ml	＜90 %	No	Yes	Yes	No	T1~T2	N1~N2	No	Right-sided colon	＜5 cm	≥5 ng/ml	＜37 U/mL	≥0.05 ng/ml	≥3	≥10 mg/l	≥10 mg/l	Yes	External Dataset
633	Male	≥60	≥25 kg/m2	＜3	≥30g/L	＜3	No	No	No	No	No	No	No	Yes	No	No	No	Yes	＜1.2 mg/dL	＜20 mg/dL	Intestinal obstruction	Laparoscopic surgery	Primary anastomosis	≥270 min	≥100 ml	＜90 %	No	Yes	No	No	T1~T2	N1~N2	Yes	Right-sided colon	＜5 cm	＜5 ng/ml	≥37 U/mL	＜0.05 ng/ml	＜3	≥10 mg/l	＜10 mg/l	Yes	External Dataset
634	Female	＜60	≥25 kg/m2	＜3	＜30g/L	＜3	No	No	No	No	No	No	No	No	No	No	No	No	≥1.2 mg/dL	≥20 mg/dL	Intestinal obstruction	Laparoscopic surgery	Primary anastomosis	＜270 min	＜100 ml	＜90 %	No	Yes	Yes	No	T1~T2	N0	No	Left-sided colon	＜5 cm	＜5 ng/ml	≥37 U/mL	＜0.05 ng/ml	＜3	＜10 mg/l	≥10 mg/l	Yes	External Dataset
635	Male	＜60	≥25 kg/m2	＜3	＜30g/L	＜3	Yes	No	No	No	No	No	No	Yes	No	No	No	Yes	≥1.2 mg/dL	＜20 mg/dL	Intestinal obstruction	Open surgery	Primary anastomosis	＜270 min	＜100 ml	≥90 %	Yes	Yes	No	No	T3~T4	N1~N2	No	Left-sided colon	＜5 cm	＜5 ng/ml	＜37 U/mL	≥0.05 ng/ml	＜3	≥10 mg/l	≥10 mg/l	Yes	External Dataset
636	Female	≥60	≥25 kg/m2	＜3	＜30g/L	≥3	No	No	No	No	No	No	No	No	No	No	No	No	＜1.2 mg/dL	≥20 mg/dL	Intestinal obstruction	Open surgery	Primary anastomosis	≥270 min	＜100 ml	＜90 %	No	No	No	No	T1~T2	N1~N2	No	Left-sided colon	＜5 cm	≥5 ng/ml	＜37 U/mL	≥0.05 ng/ml	≥3	≥10 mg/l	≥10 mg/l	Yes	External Dataset
637	Male	＜60	≥25 kg/m2	＜3	＜30g/L	＜3	No	No	No	No	No	No	No	No	Yes	No	No	Yes	≥1.2 mg/dL	≥20 mg/dL	Intestinal obstruction	Laparoscopic surgery	Primary anastomosis with stoma	≥270 min	＜100 ml	＜90 %	Yes	No	Yes	No	T1~T2	N1~N2	No	Right-sided colon	≥5 cm	≥5 ng/ml	≥37 U/mL	≥0.05 ng/ml	＜3	≥10 mg/l	≥10 mg/l	Yes	External Dataset
638	Female	≥60	＜25 kg/m2	≥3	＜30g/L	≥3	No	No	No	No	No	No	No	Yes	Yes	No	No	No	＜1.2 mg/dL	＜20 mg/dL	Intestinal obstruction	Laparoscopic surgery	Primary anastomosis	≥270 min	＜100 ml	＜90 %	No	Yes	Yes	Yes	T3~T4	N1~N2	No	Left-sided colon	＜5 cm	＜5 ng/ml	＜37 U/mL	＜0.05 ng/ml	≥3	≥10 mg/l	≥10 mg/l	Yes	External Dataset
639	Male	≥60	＜25 kg/m2	≥3	＜30g/L	＜3	Yes	No	No	No	No	No	No	Yes	No	Yes	Yes	No	＜1.2 mg/dL	＜20 mg/dL	Intestinal obstruction	Laparoscopic surgery	Primary anastomosis	≥270 min	＜100 ml	＜90 %	No	No	No	Yes	T1~T2	N0	No	Left-sided colon	≥5 cm	＜5 ng/ml	＜37 U/mL	≥0.05 ng/ml	≥3	＜10 mg/l	≥10 mg/l	Yes	External Dataset
640	Female	≥60	＜25 kg/m2	＜3	＜30g/L	＜3	Yes	No	No	No	No	No	No	No	No	No	No	No	＜1.2 mg/dL	＜20 mg/dL	Intestinal obstruction	Open surgery	Primary anastomosis	＜270 min	＜100 ml	≥90 %	No	Yes	Yes	Yes	T1~T2	N0	Yes	Left-sided colon	＜5 cm	＜5 ng/ml	＜37 U/mL	＜0.05 ng/ml	＜3	≥10 mg/l	≥10 mg/l	Yes	External Dataset
641	Male	≥60	＜25 kg/m2	≥3	＜30g/L	≥3	Yes	No	No	No	No	No	Yes	No	Yes	Yes	No	No	＜1.2 mg/dL	＜20 mg/dL	Intestinal obstruction	Open surgery	Primary anastomosis with stoma	≥270 min	＜100 ml	＜90 %	No	Yes	Yes	No	T1~T2	N0	No	Left-sided colon	≥5 cm	＜5 ng/ml	＜37 U/mL	≥0.05 ng/ml	≥3	＜10 mg/l	≥10 mg/l	Yes	External Dataset
642	Female	＜60	＜25 kg/m2	＜3	＜30g/L	＜3	No	No	Yes	No	No	No	No	No	No	Yes	No	No	＜1.2 mg/dL	＜20 mg/dL	Intestinal obstruction	Laparoscopic surgery	Primary anastomosis	＜270 min	＜100 ml	＜90 %	Yes	Yes	Yes	No	T1~T2	N0	No	Right-sided colon	＜5 cm	＜5 ng/ml	＜37 U/mL	≥0.05 ng/ml	≥3	≥10 mg/l	≥10 mg/l	Yes	External Dataset
643	Female	≥60	＜25 kg/m2	＜3	＜30g/L	＜3	Yes	No	Yes	Yes	No	No	No	Yes	Yes	Yes	No	No	＜1.2 mg/dL	＜20 mg/dL	Intestinal obstruction	Laparoscopic surgery	Primary anastomosis	＜270 min	＜100 ml	＜90 %	No	Yes	Yes	No	T1~T2	N0	No	Right-sided colon	＜5 cm	＜5 ng/ml	＜37 U/mL	≥0.05 ng/ml	≥3	≥10 mg/l	≥10 mg/l	Yes	External Dataset
644	Male	≥60	＜25 kg/m2	≥3	≥30g/L	＜3	Yes	Yes	No	Yes	No	No	No	No	No	Yes	No	No	＜1.2 mg/dL	＜20 mg/dL	Intestinal obstruction	Laparoscopic surgery	Primary anastomosis	＜270 min	＜100 ml	≥90 %	No	No	Yes	No	T1~T2	N0	No	Left-sided colon	＜5 cm	＜5 ng/ml	＜37 U/mL	≥0.05 ng/ml	≥3	≥10 mg/l	≥10 mg/l	Yes	External Dataset
645	Female	≥60	＜25 kg/m2	＜3	＜30g/L	≥3	Yes	Yes	No	No	No	No	No	No	Yes	No	No	No	＜1.2 mg/dL	＜20 mg/dL	Intestinal obstruction	Laparoscopic surgery	Primary anastomosis	＜270 min	＜100 ml	＜90 %	No	Yes	No	No	T1~T2	N0	No	Left-sided colon	≥5 cm	＜5 ng/ml	＜37 U/mL	≥0.05 ng/ml	≥3	≥10 mg/l	≥10 mg/l	Yes	External Dataset
646	Male	＜60	＜25 kg/m2	＜3	＜30g/L	≥3	Yes	No	No	Yes	No	No	No	No	No	No	No	No	＜1.2 mg/dL	＜20 mg/dL	Intestinal obstruction	Open surgery	Hartmann's procedure	＜270 min	＜100 ml	＜90 %	No	Yes	Yes	No	T1~T2	N0	No	Left-sided colon	≥5 cm	＜5 ng/ml	＜37 U/mL	≥0.05 ng/ml	≥3	＜10 mg/l	≥10 mg/l	Yes	External Dataset
647	Female	≥60	＜25 kg/m2	≥3	＜30g/L	≥3	No	Yes	No	Yes	Yes	Yes	No	No	No	No	No	No	＜1.2 mg/dL	＜20 mg/dL	Intestinal obstruction	Open surgery	Hartmann's procedure	＜270 min	＜100 ml	＜90 %	No	Yes	Yes	No	T1~T2	N0	No	Right-sided colon	＜5 cm	＜5 ng/ml	＜37 U/mL	≥0.05 ng/ml	＜3	≥10 mg/l	＜10 mg/l	Yes	External Dataset
648	Male	＜60	＜25 kg/m2	＜3	≥30g/L	≥3	No	No	Yes	No	Yes	No	No	No	No	No	No	No	＜1.2 mg/dL	＜20 mg/dL	Intestinal obstruction	Laparoscopic surgery	Primary anastomosis	＜270 min	＜100 ml	＜90 %	No	Yes	No	No	T1~T2	N0	No	Left-sided colon	＜5 cm	＜5 ng/ml	＜37 U/mL	≥0.05 ng/ml	＜3	＜10 mg/l	＜10 mg/l	Yes	External Dataset
649	Male	＜60	＜25 kg/m2	＜3	≥30g/L	≥3	Yes	No	No	No	No	No	No	No	No	No	No	No	＜1.2 mg/dL	＜20 mg/dL	Intestinal obstruction	Laparoscopic surgery	Simple stoma	＜270 min	＜100 ml	＜90 %	No	No	Yes	No	T3~T4	N0	No	Left-sided colon	＜5 cm	＜5 ng/ml	＜37 U/mL	≥0.05 ng/ml	≥3	≥10 mg/l	≥10 mg/l	Yes	External Dataset
650	Female	＜60	＜25 kg/m2	＜3	＜30g/L	＜3	Yes	Yes	No	Yes	No	No	No	No	No	No	No	No	＜1.2 mg/dL	＜20 mg/dL	Intestinal obstruction	Laparoscopic surgery	Primary anastomosis	＜270 min	＜100 ml	＜90 %	No	No	Yes	No	T3~T4	N0	No	Left-sided colon	＜5 cm	＜5 ng/ml	＜37 U/mL	≥0.05 ng/ml	≥3	≥10 mg/l	≥10 mg/l	Yes	External Dataset
651	Female	≥60	≥25 kg/m2	≥3	＜30g/L	≥3	No	No	No	No	No	Yes	No	No	No	No	No	No	＜1.2 mg/dL	＜20 mg/dL	Intestinal obstruction	Open surgery	Primary anastomosis	＜270 min	≥100 ml	＜90 %	No	Yes	No	No	T3~T4	N0	No	Right-sided colon	＜5 cm	＜5 ng/ml	＜37 U/mL	≥0.05 ng/ml	≥3	≥10 mg/l	≥10 mg/l	Yes	External Dataset
652	Male	＜60	≥25 kg/m2	＜3	≥30g/L	＜3	Yes	No	No	No	No	Yes	No	No	No	No	No	No	＜1.2 mg/dL	＜20 mg/dL	Intestinal obstruction	Open surgery	Hartmann's procedure	＜270 min	＜100 ml	＜90 %	No	Yes	Yes	No	T1~T2	N0	No	Right-sided colon	＜5 cm	＜5 ng/ml	＜37 U/mL	≥0.05 ng/ml	≥3	≥10 mg/l	≥10 mg/l	Yes	External Dataset
653	Male	≥60	＜25 kg/m2	≥3	≥30g/L	≥3	Yes	No	No	No	Yes	No	No	No	No	No	No	No	＜1.2 mg/dL	＜20 mg/dL	Intestinal obstruction	Open surgery	Hartmann's procedure	＜270 min	≥100 ml	＜90 %	No	Yes	Yes	No	T1~T2	N0	No	Right-sided colon	＜5 cm	＜5 ng/ml	＜37 U/mL	≥0.05 ng/ml	≥3	≥10 mg/l	≥10 mg/l	Yes	External Dataset
654	Female	＜60	≥25 kg/m2	≥3	≥30g/L	＜3	No	No	No	No	No	No	No	No	No	No	No	No	＜1.2 mg/dL	＜20 mg/dL	Intestinal obstruction	Laparoscopic surgery	Primary anastomosis	＜270 min	≥100 ml	＜90 %	No	No	Yes	No	T3~T4	N0	No	Left-sided colon	＜5 cm	＜5 ng/ml	＜37 U/mL	≥0.05 ng/ml	＜3	＜10 mg/l	＜10 mg/l	Yes	External Dataset
655	Male	≥60	≥25 kg/m2	＜3	≥30g/L	≥3	Yes	No	No	No	No	No	Yes	No	No	No	No	No	＜1.2 mg/dL	＜20 mg/dL	Intestinal obstruction	Open surgery	Primary anastomosis with stoma	＜270 min	＜100 ml	＜90 %	No	Yes	Yes	No	T1~T2	N0	No	Right-sided colon	＜5 cm	＜5 ng/ml	＜37 U/mL	≥0.05 ng/ml	＜3	≥10 mg/l	≥10 mg/l	Yes	External Dataset
656	Male	≥60	≥25 kg/m2	＜3	≥30g/L	＜3	No	No	No	No	No	No	No	Yes	No	No	No	No	＜1.2 mg/dL	＜20 mg/dL	Intestinal obstruction	Laparoscopic surgery	Primary anastomosis	＜270 min	＜100 ml	＜90 %	No	No	No	No	T1~T2	N0	No	Left-sided colon	＜5 cm	＜5 ng/ml	＜37 U/mL	≥0.05 ng/ml	≥3	≥10 mg/l	≥10 mg/l	Yes	External Dataset
657	Female	≥60	＜25 kg/m2	＜3	≥30g/L	＜3	No	No	No	No	No	No	No	No	No	No	No	No	＜1.2 mg/dL	＜20 mg/dL	Intestinal obstruction	Laparoscopic surgery	Primary anastomosis	≥270 min	＜100 ml	≥90 %	No	Yes	No	No	T3~T4	N0	No	Left-sided colon	＜5 cm	＜5 ng/ml	＜37 U/mL	≥0.05 ng/ml	≥3	≥10 mg/l	≥10 mg/l	Yes	External Dataset
658	Female	＜60	≥25 kg/m2	＜3	≥30g/L	＜3	No	No	No	No	No	No	No	Yes	No	No	No	No	＜1.2 mg/dL	＜20 mg/dL	Intestinal obstruction	Open surgery	Primary anastomosis	＜270 min	＜100 ml	≥90 %	No	No	Yes	No	T1~T2	N0	No	Left-sided colon	＜5 cm	＜5 ng/ml	＜37 U/mL	≥0.05 ng/ml	≥3	≥10 mg/l	≥10 mg/l	No	External Dataset
659	Female	≥60	＜25 kg/m2	＜3	≥30g/L	＜3	No	No	No	No	No	No	Yes	Yes	No	No	No	No	＜1.2 mg/dL	＜20 mg/dL	Intestinal obstruction	Open surgery	Primary anastomosis	＜270 min	＜100 ml	≥90 %	No	Yes	Yes	No	T3~T4	N0	No	Left-sided colon	＜5 cm	≥5 ng/ml	≥37 U/mL	≥0.05 ng/ml	≥3	≥10 mg/l	≥10 mg/l	No	External Dataset
660	Female	≥60	≥25 kg/m2	＜3	≥30g/L	＜3	No	No	No	No	No	No	No	No	No	No	No	No	＜1.2 mg/dL	＜20 mg/dL	Intestinal obstruction	Open surgery	Primary anastomosis	≥270 min	＜100 ml	＜90 %	No	No	Yes	No	T1~T2	N0	No	Right-sided colon	＜5 cm	≥5 ng/ml	＜37 U/mL	＜0.05 ng/ml	＜3	＜10 mg/l	＜10 mg/l	No	External Dataset
661	Male	≥60	＜25 kg/m2	＜3	≥30g/L	＜3	No	No	No	No	No	No	No	No	No	No	No	No	＜1.2 mg/dL	＜20 mg/dL	Intestinal perforation	Open surgery	Primary anastomosis	＜270 min	＜100 ml	＜90 %	No	Yes	No	No	T1~T2	N0	No	Right-sided colon	＜5 cm	≥5 ng/ml	＜37 U/mL	≥0.05 ng/ml	≥3	＜10 mg/l	＜10 mg/l	No	External Dataset
662	Female	≥60	＜25 kg/m2	＜3	≥30g/L	＜3	No	No	No	No	No	No	No	No	No	No	Yes	No	＜1.2 mg/dL	＜20 mg/dL	Intestinal obstruction	Open surgery	Primary anastomosis with stoma	≥270 min	＜100 ml	＜90 %	No	No	No	No	T1~T2	N0	No	Left-sided colon	＜5 cm	＜5 ng/ml	≥37 U/mL	≥0.05 ng/ml	＜3	＜10 mg/l	＜10 mg/l	No	External Dataset
663	Female	＜60	＜25 kg/m2	＜3	≥30g/L	＜3	No	No	No	No	No	No	No	No	No	No	No	No	＜1.2 mg/dL	＜20 mg/dL	Intestinal obstruction	Open surgery	Primary anastomosis	＜270 min	＜100 ml	≥90 %	No	Yes	Yes	Yes	T1~T2	N0	No	Right-sided colon	＜5 cm	＜5 ng/ml	≥37 U/mL	≥0.05 ng/ml	≥3	＜10 mg/l	＜10 mg/l	No	External Dataset
664	Male	＜60	＜25 kg/m2	＜3	≥30g/L	＜3	No	No	No	No	No	No	No	No	No	No	Yes	No	＜1.2 mg/dL	＜20 mg/dL	Intestinal obstruction	Open surgery	Primary anastomosis	≥270 min	＜100 ml	≥90 %	No	No	No	Yes	T1~T2	N0	No	Left-sided colon	＜5 cm	≥5 ng/ml	＜37 U/mL	≥0.05 ng/ml	≥3	＜10 mg/l	＜10 mg/l	No	External Dataset
665	Male	＜60	＜25 kg/m2	＜3	≥30g/L	＜3	No	No	No	No	No	No	No	No	No	No	Yes	Yes	＜1.2 mg/dL	＜20 mg/dL	Intestinal obstruction	Open surgery	Hartmann's procedure	≥270 min	＜100 ml	≥90 %	No	No	No	No	T1~T2	N0	No	Left-sided colon	＜5 cm	≥5 ng/ml	≥37 U/mL	≥0.05 ng/ml	＜3	＜10 mg/l	＜10 mg/l	No	External Dataset
666	Female	≥60	＜25 kg/m2	＜3	≥30g/L	＜3	No	No	No	No	No	No	No	No	No	No	Yes	No	＜1.2 mg/dL	≥20 mg/dL	Intestinal obstruction	Open surgery	Hartmann's procedure	＜270 min	＜100 ml	≥90 %	No	No	No	No	T1~T2	N0	Yes	Left-sided colon	＜5 cm	＜5 ng/ml	≥37 U/mL	＜0.05 ng/ml	≥3	＜10 mg/l	＜10 mg/l	No	External Dataset
667	Male	≥60	＜25 kg/m2	＜3	≥30g/L	＜3	No	No	No	No	No	No	No	No	No	No	No	No	＜1.2 mg/dL	≥20 mg/dL	Intestinal obstruction	Open surgery	Primary anastomosis	≥270 min	＜100 ml	≥90 %	No	No	No	Yes	T1~T2	N0	Yes	Left-sided colon	＜5 cm	＜5 ng/ml	＜37 U/mL	≥0.05 ng/ml	≥3	＜10 mg/l	＜10 mg/l	No	External Dataset
668	Male	＜60	＜25 kg/m2	≥3	≥30g/L	＜3	No	No	No	No	No	No	No	No	Yes	No	No	No	＜1.2 mg/dL	＜20 mg/dL	Intestinal obstruction	Laparoscopic surgery	Primary anastomosis	＜270 min	＜100 ml	≥90 %	No	No	No	No	T1~T2	N0	No	Left-sided colon	＜5 cm	＜5 ng/ml	＜37 U/mL	＜0.05 ng/ml	＜3	＜10 mg/l	＜10 mg/l	No	External Dataset
669	Female	≥60	＜25 kg/m2	≥3	≥30g/L	＜3	No	Yes	No	No	No	No	No	No	No	Yes	Yes	Yes	≥1.2 mg/dL	＜20 mg/dL	Intestinal obstruction	Laparoscopic surgery	Primary anastomosis with stoma	＜270 min	＜100 ml	≥90 %	No	No	No	Yes	T1~T2	N0	Yes	Right-sided colon	≥5 cm	＜5 ng/ml	＜37 U/mL	＜0.05 ng/ml	＜3	＜10 mg/l	＜10 mg/l	No	External Dataset
670	Female	≥60	＜25 kg/m2	＜3	≥30g/L	＜3	No	Yes	Yes	Yes	Yes	No	No	No	Yes	No	No	No	＜1.2 mg/dL	＜20 mg/dL	Hemorrhage	Laparoscopic surgery	Primary anastomosis	＜270 min	＜100 ml	≥90 %	No	No	No	Yes	T1~T2	N0	No	Right-sided colon	＜5 cm	＜5 ng/ml	＜37 U/mL	＜0.05 ng/ml	＜3	＜10 mg/l	＜10 mg/l	No	External Dataset
671	Male	＜60	＜25 kg/m2	≥3	≥30g/L	＜3	No	Yes	Yes	No	Yes	No	No	No	Yes	No	No	No	＜1.2 mg/dL	＜20 mg/dL	Intestinal obstruction	Laparoscopic surgery	Primary anastomosis	＜270 min	＜100 ml	≥90 %	No	No	No	No	T1~T2	N0	No	Left-sided colon	＜5 cm	＜5 ng/ml	＜37 U/mL	＜0.05 ng/ml	＜3	＜10 mg/l	≥10 mg/l	No	External Dataset
672	Female	＜60	≥25 kg/m2	≥3	≥30g/L	≥3	Yes	No	Yes	No	No	No	No	No	No	No	No	No	＜1.2 mg/dL	＜20 mg/dL	Intestinal obstruction	Laparoscopic surgery	Simple stoma	＜270 min	＜100 ml	≥90 %	No	No	No	No	T1~T2	N0	No	Left-sided colon	＜5 cm	＜5 ng/ml	＜37 U/mL	＜0.05 ng/ml	＜3	＜10 mg/l	≥10 mg/l	No	External Dataset
673	Male	≥60	≥25 kg/m2	≥3	≥30g/L	≥3	Yes	No	Yes	No	No	No	No	No	No	No	No	No	＜1.2 mg/dL	＜20 mg/dL	Intestinal obstruction	Laparoscopic surgery	Primary anastomosis with stoma	＜270 min	＜100 ml	≥90 %	No	No	No	Yes	T1~T2	N0	No	Left-sided colon	＜5 cm	＜5 ng/ml	＜37 U/mL	＜0.05 ng/ml	＜3	＜10 mg/l	＜10 mg/l	No	External Dataset
674	Male	≥60	＜25 kg/m2	≥3	≥30g/L	＜3	Yes	No	No	No	No	Yes	No	No	Yes	No	No	No	＜1.2 mg/dL	＜20 mg/dL	Intestinal obstruction	Open surgery	Primary anastomosis	＜270 min	＜100 ml	≥90 %	No	No	No	No	T1~T2	N0	No	Left-sided colon	＜5 cm	＜5 ng/ml	＜37 U/mL	＜0.05 ng/ml	＜3	＜10 mg/l	≥10 mg/l	No	External Dataset
675	Male	≥60	＜25 kg/m2	≥3	≥30g/L	≥3	Yes	No	Yes	Yes	No	Yes	No	No	Yes	Yes	No	No	＜1.2 mg/dL	＜20 mg/dL	Intestinal obstruction	Open surgery	Hartmann's procedure	＜270 min	＜100 ml	≥90 %	No	No	No	No	T1~T2	N0	No	Left-sided colon	＜5 cm	＜5 ng/ml	＜37 U/mL	＜0.05 ng/ml	＜3	＜10 mg/l	＜10 mg/l	No	External Dataset
676	Female	≥60	≥25 kg/m2	≥3	≥30g/L	≥3	Yes	Yes	No	Yes	No	No	No	No	No	No	No	No	＜1.2 mg/dL	＜20 mg/dL	Intestinal obstruction	Open surgery	Hartmann's procedure	＜270 min	＜100 ml	≥90 %	No	No	No	Yes	T1~T2	N0	No	Right-sided colon	＜5 cm	＜5 ng/ml	＜37 U/mL	＜0.05 ng/ml	＜3	＜10 mg/l	≥10 mg/l	No	External Dataset
677	Female	＜60	≥25 kg/m2	≥3	≥30g/L	＜3	Yes	No	No	No	No	No	No	No	No	No	No	No	＜1.2 mg/dL	＜20 mg/dL	Intestinal perforation	Open surgery	Primary anastomosis	＜270 min	＜100 ml	≥90 %	No	No	No	Yes	T1~T2	N0	No	Left-sided colon	≥5 cm	＜5 ng/ml	＜37 U/mL	＜0.05 ng/ml	＜3	＜10 mg/l	＜10 mg/l	No	External Dataset
678	Female	＜60	＜25 kg/m2	＜3	＜30g/L	＜3	Yes	No	No	No	No	No	No	No	No	No	No	No	＜1.2 mg/dL	＜20 mg/dL	Intussusception	Open surgery	Simple stoma	＜270 min	＜100 ml	≥90 %	No	Yes	No	No	T1~T2	N0	No	Left-sided colon	＜5 cm	＜5 ng/ml	＜37 U/mL	＜0.05 ng/ml	＜3	＜10 mg/l	＜10 mg/l	No	External Dataset
679	Female	≥60	≥25 kg/m2	＜3	＜30g/L	＜3	No	No	No	No	No	No	No	No	No	No	No	No	＜1.2 mg/dL	＜20 mg/dL	Intestinal obstruction	Open surgery	Primary anastomosis	＜270 min	＜100 ml	≥90 %	No	Yes	No	No	T3~T4	N1~N2	No	Left-sided colon	≥5 cm	＜5 ng/ml	＜37 U/mL	＜0.05 ng/ml	＜3	＜10 mg/l	＜10 mg/l	No	External Dataset
680	Female	≥60	≥25 kg/m2	≥3	＜30g/L	≥3	Yes	No	No	No	No	No	No	No	No	No	No	No	＜1.2 mg/dL	＜20 mg/dL	Intestinal obstruction	Open surgery	Hartmann's procedure	＜270 min	＜100 ml	＜90 %	Yes	No	Yes	No	T3~T4	N0	No	Left-sided colon	＜5 cm	＜5 ng/ml	＜37 U/mL	＜0.05 ng/ml	＜3	＜10 mg/l	≥10 mg/l	No	External Dataset
681	Male	≥60	≥25 kg/m2	≥3	≥30g/L	＜3	No	No	No	No	No	No	No	No	No	No	No	No	＜1.2 mg/dL	＜20 mg/dL	Intestinal obstruction	Open surgery	Hartmann's procedure	＜270 min	＜100 ml	≥90 %	No	No	Yes	No	T1~T2	N1~N2	No	Left-sided colon	＜5 cm	＜5 ng/ml	＜37 U/mL	＜0.05 ng/ml	＜3	＜10 mg/l	＜10 mg/l	No	External Dataset
682	Male	＜60	≥25 kg/m2	＜3	＜30g/L	＜3	No	No	No	No	No	No	No	No	No	No	No	No	＜1.2 mg/dL	＜20 mg/dL	Intestinal obstruction	Open surgery	Primary anastomosis	＜270 min	＜100 ml	≥90 %	Yes	No	No	No	T1~T2	N1~N2	Yes	Left-sided colon	＜5 cm	＜5 ng/ml	＜37 U/mL	≥0.05 ng/ml	＜3	≥10 mg/l	＜10 mg/l	No	External Dataset
683	Female	＜60	＜25 kg/m2	≥3	≥30g/L	＜3	No	No	No	No	No	No	No	No	No	No	No	No	＜1.2 mg/dL	＜20 mg/dL	Hemorrhage	Open surgery	Primary anastomosis	≥270 min	＜100 ml	≥90 %	No	No	Yes	No	T3~T4	N1~N2	No	Left-sided colon	＜5 cm	＜5 ng/ml	＜37 U/mL	≥0.05 ng/ml	≥3	≥10 mg/l	≥10 mg/l	No	External Dataset
684	Female	≥60	＜25 kg/m2	＜3	≥30g/L	＜3	No	No	No	No	No	No	No	No	No	No	No	No	＜1.2 mg/dL	＜20 mg/dL	Intestinal obstruction	Open surgery	Primary anastomosis with stoma	＜270 min	≥100 ml	≥90 %	No	No	Yes	No	T3~T4	N1~N2	Yes	Left-sided colon	＜5 cm	＜5 ng/ml	＜37 U/mL	≥0.05 ng/ml	＜3	＜10 mg/l	＜10 mg/l	No	External Dataset
685	Male	≥60	＜25 kg/m2	＜3	≥30g/L	＜3	No	No	No	No	No	No	No	No	No	No	No	No	＜1.2 mg/dL	＜20 mg/dL	Intussusception	Open surgery	Primary anastomosis	≥270 min	＜100 ml	≥90 %	No	Yes	No	No	T1~T2	N1~N2	No	Left-sided colon	＜5 cm	＜5 ng/ml	＜37 U/mL	≥0.05 ng/ml	≥3	≥10 mg/l	≥10 mg/l	No	External Dataset
686	Female	≥60	＜25 kg/m2	≥3	≥30g/L	＜3	No	No	No	No	No	No	No	No	No	No	No	No	＜1.2 mg/dL	＜20 mg/dL	Intestinal perforation	Open surgery	Hartmann's procedure	＜270 min	≥100 ml	≥90 %	No	No	No	No	T3~T4	N0	No	Left-sided colon	＜5 cm	＜5 ng/ml	＜37 U/mL	＜0.05 ng/ml	＜3	＜10 mg/l	＜10 mg/l	No	External Dataset
687	Male	≥60	＜25 kg/m2	≥3	≥30g/L	＜3	No	No	No	No	No	No	No	No	No	No	No	No	＜1.2 mg/dL	＜20 mg/dL	Intestinal obstruction	Open surgery	Hartmann's procedure	≥270 min	≥100 ml	≥90 %	No	No	No	No	T1~T2	N1~N2	No	Left-sided colon	＜5 cm	＜5 ng/ml	≥37 U/mL	＜0.05 ng/ml	＜3	＜10 mg/l	＜10 mg/l	No	External Dataset
688	Female	≥60	＜25 kg/m2	＜3	≥30g/L	＜3	No	No	No	No	No	No	No	Yes	No	No	No	No	＜1.2 mg/dL	＜20 mg/dL	Intestinal obstruction	Open surgery	Primary anastomosis	≥270 min	＜100 ml	≥90 %	No	No	No	No	T1~T2	N1~N2	No	Right-sided colon	＜5 cm	＜5 ng/ml	≥37 U/mL	≥0.05 ng/ml	＜3	＜10 mg/l	＜10 mg/l	No	External Dataset
689	Male	≥60	＜25 kg/m2	＜3	≥30g/L	＜3	No	No	No	No	No	No	No	No	No	No	No	No	＜1.2 mg/dL	＜20 mg/dL	Others	Open surgery	Primary anastomosis with stoma	＜270 min	≥100 ml	≥90 %	Yes	No	No	No	T3~T4	N0	No	Left-sided colon	＜5 cm	≥5 ng/ml	≥37 U/mL	≥0.05 ng/ml	＜3	＜10 mg/l	＜10 mg/l	No	External Dataset
690	Female	＜60	≥25 kg/m2	≥3	≥30g/L	＜3	No	No	No	No	No	No	No	Yes	No	No	No	No	＜1.2 mg/dL	＜20 mg/dL	Intestinal obstruction	Open surgery	Primary anastomosis	≥270 min	＜100 ml	≥90 %	Yes	No	No	No	T1~T2	N0	No	Right-sided colon	＜5 cm	＜5 ng/ml	≥37 U/mL	≥0.05 ng/ml	＜3	＜10 mg/l	＜10 mg/l	No	External Dataset
691	Female	≥60	＜25 kg/m2	≥3	≥30g/L	＜3	No	No	No	No	No	No	Yes	No	No	No	No	No	≥1.2 mg/dL	＜20 mg/dL	Intestinal obstruction	Open surgery	Primary anastomosis	≥270 min	≥100 ml	≥90 %	No	No	No	No	T1~T2	N0	No	Right-sided colon	＜5 cm	＜5 ng/ml	≥37 U/mL	＜0.05 ng/ml	＜3	＜10 mg/l	＜10 mg/l	No	External Dataset
692	Male	≥60	≥25 kg/m2	≥3	≥30g/L	＜3	No	No	No	No	No	No	Yes	No	No	Yes	No	No	≥1.2 mg/dL	＜20 mg/dL	Intestinal obstruction	Open surgery	Primary anastomosis	＜270 min	＜100 ml	≥90 %	No	No	No	No	T3~T4	N0	No	Right-sided colon	＜5 cm	＜5 ng/ml	＜37 U/mL	＜0.05 ng/ml	＜3	＜10 mg/l	＜10 mg/l	No	External Dataset
693	Female	＜60	＜25 kg/m2	＜3	≥30g/L	＜3	No	No	No	No	No	No	No	Yes	No	No	No	No	≥1.2 mg/dL	＜20 mg/dL	Hemorrhage	Laparoscopic surgery	Primary anastomosis	＜270 min	≥100 ml	≥90 %	No	No	No	No	T3~T4	N1~N2	No	Left-sided colon	＜5 cm	＜5 ng/ml	＜37 U/mL	＜0.05 ng/ml	＜3	＜10 mg/l	＜10 mg/l	No	External Dataset
694	Female	＜60	≥25 kg/m2	≥3	≥30g/L	＜3	No	No	No	No	No	No	Yes	No	No	No	No	No	＜1.2 mg/dL	≥20 mg/dL	Intestinal obstruction	Open surgery	Primary anastomosis	＜270 min	≥100 ml	≥90 %	No	No	No	No	T1~T2	N1~N2	No	Right-sided colon	＜5 cm	≥5 ng/ml	≥37 U/mL	＜0.05 ng/ml	＜3	＜10 mg/l	＜10 mg/l	No	External Dataset
695	Male	≥60	≥25 kg/m2	＜3	≥30g/L	＜3	No	No	Yes	No	No	No	No	No	No	No	No	No	≥1.2 mg/dL	＜20 mg/dL	Intestinal perforation	Open surgery	Primary anastomosis	＜270 min	≥100 ml	≥90 %	No	No	No	No	T1~T2	N0	No	Right-sided colon	＜5 cm	≥5 ng/ml	＜37 U/mL	＜0.05 ng/ml	＜3	＜10 mg/l	＜10 mg/l	No	External Dataset
696	Male	＜60	＜25 kg/m2	＜3	＜30g/L	＜3	No	No	Yes	No	Yes	No	No	No	No	No	Yes	No	＜1.2 mg/dL	＜20 mg/dL	Intestinal obstruction	Open surgery	Primary anastomosis with stoma	＜270 min	≥100 ml	≥90 %	No	No	No	No	T1~T2	N0	No	Left-sided colon	＜5 cm	＜5 ng/ml	＜37 U/mL	＜0.05 ng/ml	＜3	＜10 mg/l	＜10 mg/l	No	External Dataset
697	Male	≥60	＜25 kg/m2	＜3	≥30g/L	＜3	No	No	Yes	Yes	Yes	No	No	No	No	No	Yes	Yes	＜1.2 mg/dL	＜20 mg/dL	Intestinal obstruction	Open surgery	Hartmann's procedure	＜270 min	≥100 ml	≥90 %	No	No	No	No	T1~T2	N0	No	Right-sided colon	＜5 cm	＜5 ng/ml	＜37 U/mL	＜0.05 ng/ml	＜3	＜10 mg/l	＜10 mg/l	No	External Dataset
698	Female	≥60	≥25 kg/m2	＜3	≥30g/L	＜3	No	No	No	Yes	Yes	No	No	No	No	No	No	No	＜1.2 mg/dL	＜20 mg/dL	Intestinal obstruction	Open surgery	Hartmann's procedure	＜270 min	＜100 ml	≥90 %	No	No	No	No	T1~T2	N0	No	Right-sided colon	＜5 cm	≥5 ng/ml	≥37 U/mL	＜0.05 ng/ml	＜3	＜10 mg/l	＜10 mg/l	No	External Dataset
699	Female	≥60	≥25 kg/m2	＜3	≥30g/L	＜3	No	Yes	No	No	No	No	No	No	No	No	No	No	＜1.2 mg/dL	＜20 mg/dL	Intestinal obstruction	Laparoscopic surgery	Simple stoma	＜270 min	＜100 ml	≥90 %	No	No	No	No	T1~T2	N0	No	Left-sided colon	＜5 cm	＜5 ng/ml	≥37 U/mL	＜0.05 ng/ml	＜3	＜10 mg/l	＜10 mg/l	No	External Dataset
700	Male	≥60	＜25 kg/m2	＜3	＜30g/L	＜3	No	Yes	Yes	Yes	No	No	No	No	No	No	No	No	＜1.2 mg/dL	＜20 mg/dL	Intestinal obstruction	Open surgery	Primary anastomosis	＜270 min	＜100 ml	≥90 %	No	No	No	No	T1~T2	N0	No	Left-sided colon	＜5 cm	＜5 ng/ml	＜37 U/mL	＜0.05 ng/ml	＜3	＜10 mg/l	＜10 mg/l	No	External Dataset
701	Male	≥60	＜25 kg/m2	＜3	≥30g/L	＜3	No	No	Yes	No	No	No	No	No	No	No	No	No	＜1.2 mg/dL	＜20 mg/dL	Intestinal obstruction	Open surgery	Primary anastomosis	＜270 min	＜100 ml	≥90 %	No	No	No	No	T1~T2	N0	No	Right-sided colon	≥5 cm	＜5 ng/ml	＜37 U/mL	＜0.05 ng/ml	＜3	＜10 mg/l	＜10 mg/l	No	External Dataset
702	Male	≥60	≥25 kg/m2	＜3	≥30g/L	＜3	No	Yes	No	No	No	No	No	No	No	No	No	No	＜1.2 mg/dL	＜20 mg/dL	Others	Open surgery	Simple stoma	＜270 min	＜100 ml	＜90 %	No	No	No	No	T1~T2	N0	No	Left-sided colon	≥5 cm	＜5 ng/ml	＜37 U/mL	＜0.05 ng/ml	＜3	＜10 mg/l	＜10 mg/l	No	External Dataset
703	Female	≥60	＜25 kg/m2	＜3	＜30g/L	＜3	Yes	Yes	Yes	Yes	No	No	No	No	No	No	No	No	＜1.2 mg/dL	＜20 mg/dL	Intestinal obstruction	Laparoscopic surgery	Hartmann's procedure	＜270 min	＜100 ml	≥90 %	No	No	No	No	T1~T2	N0	No	Left-sided colon	＜5 cm	＜5 ng/ml	＜37 U/mL	＜0.05 ng/ml	＜3	＜10 mg/l	≥10 mg/l	No	External Dataset
704	Female	≥60	＜25 kg/m2	＜3	＜30g/L	≥3	Yes	No	No	No	No	No	No	No	No	No	No	No	＜1.2 mg/dL	＜20 mg/dL	Intestinal obstruction	Open surgery	Hartmann's procedure	＜270 min	＜100 ml	＜90 %	No	No	No	Yes	T1~T2	N0	No	Left-sided colon	＜5 cm	＜5 ng/ml	＜37 U/mL	＜0.05 ng/ml	＜3	＜10 mg/l	≥10 mg/l	No	External Dataset
705	Female	＜60	＜25 kg/m2	＜3	≥30g/L	＜3	Yes	No	No	No	No	No	No	No	No	No	No	No	＜1.2 mg/dL	＜20 mg/dL	Intestinal obstruction	Open surgery	Primary anastomosis	＜270 min	＜100 ml	＜90 %	No	No	No	Yes	T1~T2	N0	No	Left-sided colon	＜5 cm	＜5 ng/ml	＜37 U/mL	＜0.05 ng/ml	＜3	＜10 mg/l	≥10 mg/l	No	External Dataset
706	Female	＜60	＜25 kg/m2	＜3	≥30g/L	＜3	Yes	No	No	No	No	No	No	No	No	No	No	No	＜1.2 mg/dL	＜20 mg/dL	Intestinal obstruction	Open surgery	Simple stoma	＜270 min	＜100 ml	≥90 %	No	No	No	No	T1~T2	N0	No	Left-sided colon	≥5 cm	＜5 ng/ml	＜37 U/mL	＜0.05 ng/ml	＜3	＜10 mg/l	＜10 mg/l	No	External Dataset
707	Male	≥60	＜25 kg/m2	＜3	≥30g/L	＜3	No	No	No	No	No	No	No	No	No	No	No	No	＜1.2 mg/dL	＜20 mg/dL	Intestinal obstruction	Open surgery	Primary anastomosis	≥270 min	＜100 ml	≥90 %	No	No	No	No	T1~T2	N0	No	Left-sided colon	≥5 cm	＜5 ng/ml	＜37 U/mL	＜0.05 ng/ml	＜3	＜10 mg/l	≥10 mg/l	No	External Dataset
708	Male	≥60	＜25 kg/m2	＜3	≥30g/L	＜3	No	No	No	No	No	No	No	No	No	No	No	No	＜1.2 mg/dL	＜20 mg/dL	Hemorrhage	Laparoscopic surgery	Primary anastomosis	＜270 min	＜100 ml	＜90 %	No	No	No	No	T1~T2	N0	No	Left-sided colon	＜5 cm	＜5 ng/ml	＜37 U/mL	＜0.05 ng/ml	＜3	＜10 mg/l	≥10 mg/l	No	External Dataset
709	Female	≥60	＜25 kg/m2	＜3	≥30g/L	＜3	No	No	No	No	No	No	No	No	No	No	No	No	＜1.2 mg/dL	＜20 mg/dL	Intussusception	Open surgery	Primary anastomosis	＜270 min	＜100 ml	≥90 %	No	No	No	No	T1~T2	N0	No	Left-sided colon	＜5 cm	＜5 ng/ml	＜37 U/mL	＜0.05 ng/ml	＜3	＜10 mg/l	＜10 mg/l	No	External Dataset
710	Male	≥60	＜25 kg/m2	＜3	≥30g/L	＜3	No	No	No	No	No	No	No	No	No	No	No	No	＜1.2 mg/dL	＜20 mg/dL	Intestinal obstruction	Open surgery	Simple stoma	≥270 min	＜100 ml	≥90 %	No	No	No	No	T1~T2	N0	No	Left-sided colon	＜5 cm	＜5 ng/ml	＜37 U/mL	＜0.05 ng/ml	＜3	＜10 mg/l	＜10 mg/l	No	External Dataset
711	Female	＜60	＜25 kg/m2	＜3	≥30g/L	＜3	No	No	No	No	No	No	No	No	No	No	No	No	＜1.2 mg/dL	＜20 mg/dL	Intestinal obstruction	Open surgery	Primary anastomosis	＜270 min	＜100 ml	≥90 %	No	Yes	No	No	T1~T2	N0	No	Left-sided colon	＜5 cm	＜5 ng/ml	＜37 U/mL	＜0.05 ng/ml	＜3	＜10 mg/l	＜10 mg/l	No	External Dataset
712	Female	＜60	＜25 kg/m2	≥3	≥30g/L	＜3	No	No	No	No	No	No	No	No	No	No	No	No	＜1.2 mg/dL	＜20 mg/dL	Intestinal obstruction	Open surgery	Primary anastomosis with stoma	≥270 min	＜100 ml	≥90 %	No	No	No	Yes	T1~T2	N0	No	Left-sided colon	＜5 cm	＜5 ng/ml	＜37 U/mL	＜0.05 ng/ml	＜3	＜10 mg/l	＜10 mg/l	No	External Dataset
713	Male	≥60	＜25 kg/m2	＜3	≥30g/L	＜3	No	No	No	No	No	No	No	No	No	No	No	No	＜1.2 mg/dL	＜20 mg/dL	Hemorrhage	Open surgery	Primary anastomosis with stoma	≥270 min	＜100 ml	≥90 %	No	Yes	No	No	T1~T2	N0	No	Left-sided colon	＜5 cm	＜5 ng/ml	＜37 U/mL	＜0.05 ng/ml	＜3	＜10 mg/l	＜10 mg/l	No	External Dataset
714	Female	≥60	＜25 kg/m2	＜3	≥30g/L	＜3	No	No	No	No	No	Yes	No	No	No	No	No	No	＜1.2 mg/dL	＜20 mg/dL	Intestinal obstruction	Open surgery	Primary anastomosis with stoma	≥270 min	＜100 ml	≥90 %	No	Yes	No	No	T1~T2	N0	No	Left-sided colon	＜5 cm	＜5 ng/ml	＜37 U/mL	＜0.05 ng/ml	＜3	＜10 mg/l	＜10 mg/l	No	External Dataset
715	Male	＜60	≥25 kg/m2	＜3	≥30g/L	＜3	No	No	No	No	Yes	No	No	No	No	No	No	No	＜1.2 mg/dL	＜20 mg/dL	Intestinal obstruction	Open surgery	Hartmann's procedure	≥270 min	＜100 ml	≥90 %	No	Yes	No	No	T1~T2	N0	No	Left-sided colon	＜5 cm	＜5 ng/ml	＜37 U/mL	≥0.05 ng/ml	＜3	≥10 mg/l	＜10 mg/l	No	External Dataset
716	Female	≥60	＜25 kg/m2	＜3	≥30g/L	＜3	No	No	No	No	Yes	No	No	No	No	No	No	No	＜1.2 mg/dL	＜20 mg/dL	Intestinal obstruction	Open surgery	Hartmann's procedure	≥270 min	＜100 ml	≥90 %	No	No	No	No	T1~T2	N0	No	Left-sided colon	＜5 cm	＜5 ng/ml	＜37 U/mL	≥0.05 ng/ml	≥3	≥10 mg/l	＜10 mg/l	No	External Dataset
717	Male	≥60	＜25 kg/m2	≥3	≥30g/L	＜3	No	No	No	No	Yes	Yes	No	No	No	No	No	No	＜1.2 mg/dL	＜20 mg/dL	Intussusception	Open surgery	Simple stoma	＜270 min	＜100 ml	≥90 %	No	No	No	No	T1~T2	N0	No	Left-sided colon	＜5 cm	＜5 ng/ml	＜37 U/mL	＜0.05 ng/ml	＜3	＜10 mg/l	＜10 mg/l	No	External Dataset
718	Female	≥60	＜25 kg/m2	≥3	＜30g/L	＜3	No	No	No	No	Yes	Yes	No	No	No	No	No	No	＜1.2 mg/dL	＜20 mg/dL	Intestinal obstruction	Open surgery	Primary anastomosis	＜270 min	＜100 ml	≥90 %	No	No	Yes	No	T1~T2	N0	No	Left-sided colon	＜5 cm	＜5 ng/ml	≥37 U/mL	＜0.05 ng/ml	＜3	＜10 mg/l	＜10 mg/l	No	External Dataset
719	Female	＜60	≥25 kg/m2	≥3	≥30g/L	＜3	No	No	No	No	Yes	Yes	Yes	Yes	No	No	No	No	＜1.2 mg/dL	＜20 mg/dL	Hemorrhage	Open surgery	Primary anastomosis	＜270 min	＜100 ml	≥90 %	No	Yes	Yes	No	T3~T4	N1~N2	No	Left-sided colon	＜5 cm	≥5 ng/ml	≥37 U/mL	＜0.05 ng/ml	＜3	＜10 mg/l	＜10 mg/l	No	External Dataset
720	Female	＜60	≥25 kg/m2	＜3	≥30g/L	＜3	No	No	No	No	Yes	Yes	Yes	No	No	No	No	No	＜1.2 mg/dL	＜20 mg/dL	Intestinal obstruction	Open surgery	Primary anastomosis with stoma	＜270 min	≥100 ml	≥90 %	No	No	No	No	T1~T2	N1~N2	No	Left-sided colon	＜5 cm	＜5 ng/ml	≥37 U/mL	＜0.05 ng/ml	＜3	＜10 mg/l	＜10 mg/l	No	External Dataset
721	Male	≥60	≥25 kg/m2	＜3	＜30g/L	＜3	No	No	No	No	Yes	Yes	No	No	No	No	No	No	＜1.2 mg/dL	＜20 mg/dL	Intestinal perforation	Open surgery	Hartmann's procedure	＜270 min	＜100 ml	≥90 %	No	No	No	No	T1~T2	N1~N2	Yes	Left-sided colon	＜5 cm	＜5 ng/ml	≥37 U/mL	＜0.05 ng/ml	＜3	＜10 mg/l	＜10 mg/l	No	External Dataset
722	Female	≥60	＜25 kg/m2	＜3	＜30g/L	＜3	No	No	No	No	No	No	Yes	No	No	No	No	No	＜1.2 mg/dL	＜20 mg/dL	Intestinal obstruction	Open surgery	Hartmann's procedure	＜270 min	＜100 ml	≥90 %	No	No	No	No	T3~T4	N0	No	Left-sided colon	＜5 cm	＜5 ng/ml	≥37 U/mL	＜0.05 ng/ml	＜3	＜10 mg/l	＜10 mg/l	No	External Dataset
723	Female	＜60	＜25 kg/m2	＜3	＜30g/L	＜3	No	Yes	Yes	Yes	Yes	No	Yes	Yes	Yes	No	No	No	＜1.2 mg/dL	＜20 mg/dL	Intestinal obstruction	Open surgery	Simple stoma	＜270 min	≥100 ml	≥90 %	No	No	No	No	T1~T2	N1~N2	Yes	Left-sided colon	＜5 cm	＜5 ng/ml	＜37 U/mL	＜0.05 ng/ml	＜3	＜10 mg/l	＜10 mg/l	No	External Dataset
724	Female	≥60	＜25 kg/m2	≥3	≥30g/L	＜3	No	Yes	No	Yes	No	No	No	Yes	No	No	No	No	≥1.2 mg/dL	＜20 mg/dL	Intestinal obstruction	Open surgery	Primary anastomosis	＜270 min	＜100 ml	≥90 %	No	No	No	No	T1~T2	N0	No	Left-sided colon	＜5 cm	≥5 ng/ml	≥37 U/mL	＜0.05 ng/ml	＜3	＜10 mg/l	＜10 mg/l	No	External Dataset
725	Male	≥60	＜25 kg/m2	≥3	≥30g/L	＜3	No	Yes	No	Yes	No	No	No	No	Yes	No	No	No	＜1.2 mg/dL	≥20 mg/dL	Intestinal obstruction	Open surgery	Primary anastomosis	＜270 min	≥100 ml	≥90 %	No	No	No	No	T1~T2	N1~N2	No	Left-sided colon	≥5 cm	＜5 ng/ml	＜37 U/mL	＜0.05 ng/ml	＜3	＜10 mg/l	＜10 mg/l	No	External Dataset
726	Male	≥60	≥25 kg/m2	＜3	≥30g/L	＜3	No	No	No	No	No	No	No	No	Yes	Yes	No	No	＜1.2 mg/dL	≥20 mg/dL	Intestinal perforation	Laparoscopic surgery	Primary anastomosis with stoma	＜270 min	＜100 ml	≥90 %	No	No	No	No	T1~T2	N0	No	Right-sided colon	＜5 cm	＜5 ng/ml	＜37 U/mL	＜0.05 ng/ml	＜3	＜10 mg/l	≥10 mg/l	No	External Dataset
727	Male	≥60	≥25 kg/m2	＜3	≥30g/L	＜3	No	No	Yes	No	No	No	No	No	Yes	No	No	No	≥1.2 mg/dL	＜20 mg/dL	Intestinal obstruction	Laparoscopic surgery	Primary anastomosis	＜270 min	≥100 ml	≥90 %	No	No	No	No	T3~T4	N0	No	Left-sided colon	≥5 cm	＜5 ng/ml	＜37 U/mL	＜0.05 ng/ml	＜3	＜10 mg/l	≥10 mg/l	No	External Dataset
728	Male	≥60	＜25 kg/m2	＜3	≥30g/L	＜3	No	No	No	No	No	No	No	No	No	No	No	No	≥1.2 mg/dL	≥20 mg/dL	Intestinal obstruction	Laparoscopic surgery	Primary anastomosis	≥270 min	＜100 ml	≥90 %	No	No	No	No	T1~T2	N1~N2	No	Right-sided colon	≥5 cm	≥5 ng/ml	＜37 U/mL	＜0.05 ng/ml	≥3	＜10 mg/l	≥10 mg/l	No	External Dataset
729	Female	≥60	≥25 kg/m2	＜3	≥30g/L	＜3	No	No	No	Yes	No	No	No	No	No	No	No	No	＜1.2 mg/dL	≥20 mg/dL	Intestinal obstruction	Open surgery	Simple stoma	＜270 min	＜100 ml	≥90 %	No	No	No	No	T1~T2	N1~N2	No	Right-sided colon	≥5 cm	≥5 ng/ml	＜37 U/mL	≥0.05 ng/ml	＜3	＜10 mg/l	＜10 mg/l	No	External Dataset
730	Male	≥60	≥25 kg/m2	≥3	≥30g/L	＜3	No	Yes	Yes	No	No	No	No	No	No	No	No	No	＜1.2 mg/dL	≥20 mg/dL	Others	Open surgery	Hartmann's procedure	≥270 min	≥100 ml	≥90 %	No	No	No	No	T1~T2	N1~N2	No	Left-sided colon	＜5 cm	≥5 ng/ml	≥37 U/mL	≥0.05 ng/ml	≥3	≥10 mg/l	≥10 mg/l	No	External Dataset
731	Male	≥60	＜25 kg/m2	＜3	≥30g/L	＜3	No	Yes	No	Yes	No	No	No	No	No	Yes	No	No	＜1.2 mg/dL	≥20 mg/dL	Intestinal obstruction	Open surgery	Hartmann's procedure	＜270 min	≥100 ml	≥90 %	No	No	No	No	T3~T4	N0	No	Right-sided colon	≥5 cm	≥5 ng/ml	≥37 U/mL	≥0.05 ng/ml	≥3	≥10 mg/l	≥10 mg/l	No	External Dataset
732	Male	≥60	＜25 kg/m2	＜3	≥30g/L	＜3	Yes	No	No	No	No	No	No	No	No	No	No	No	＜1.2 mg/dL	＜20 mg/dL	Intestinal obstruction	Open surgery	Primary anastomosis with stoma	≥270 min	＜100 ml	≥90 %	No	No	No	No	T3~T4	N1~N2	No	Left-sided colon	≥5 cm	＜5 ng/ml	＜37 U/mL	＜0.05 ng/ml	≥3	≥10 mg/l	＜10 mg/l	No	External Dataset
733	Male	≥60	＜25 kg/m2	＜3	≥30g/L	＜3	Yes	Yes	Yes	Yes	No	No	No	No	Yes	No	No	No	＜1.2 mg/dL	＜20 mg/dL	Hemorrhage	Open surgery	Primary anastomosis with stoma	＜270 min	≥100 ml	≥90 %	No	No	No	No	T3~T4	N1~N2	No	Right-sided colon	＜5 cm	≥5 ng/ml	＜37 U/mL	＜0.05 ng/ml	＜3	＜10 mg/l	＜10 mg/l	No	External Dataset
734	Female	≥60	＜25 kg/m2	＜3	≥30g/L	≥3	Yes	Yes	Yes	No	No	No	No	No	Yes	No	No	No	＜1.2 mg/dL	＜20 mg/dL	Intestinal obstruction	Laparoscopic surgery	Primary anastomosis	≥270 min	≥100 ml	＜90 %	Yes	No	No	No	T1~T2	N0	No	Left-sided colon	＜5 cm	＜5 ng/ml	≥37 U/mL	＜0.05 ng/ml	＜3	＜10 mg/l	＜10 mg/l	No	External Dataset
735	Male	≥60	＜25 kg/m2	＜3	＜30g/L	≥3	No	No	Yes	No	No	No	No	No	No	No	No	No	＜1.2 mg/dL	＜20 mg/dL	Hemorrhage	Open surgery	Hartmann's procedure	＜270 min	≥100 ml	＜90 %	Yes	No	No	No	T3~T4	N0	No	Right-sided colon	＜5 cm	≥5 ng/ml	≥37 U/mL	＜0.05 ng/ml	＜3	＜10 mg/l	＜10 mg/l	No	External Dataset
736	Male	≥60	＜25 kg/m2	＜3	＜30g/L	≥3	Yes	Yes	Yes	Yes	No	No	No	No	No	No	No	No	＜1.2 mg/dL	＜20 mg/dL	Intestinal obstruction	Open surgery	Hartmann's procedure	＜270 min	≥100 ml	≥90 %	No	No	No	Yes	T1~T2	N0	No	Left-sided colon	＜5 cm	＜5 ng/ml	＜37 U/mL	＜0.05 ng/ml	＜3	＜10 mg/l	＜10 mg/l	No	External Dataset
737	Female	＜60	＜25 kg/m2	＜3	≥30g/L	＜3	Yes	Yes	No	No	No	No	No	No	No	No	No	Yes	＜1.2 mg/dL	＜20 mg/dL	Intestinal obstruction	Laparoscopic surgery	Primary anastomosis	＜270 min	≥100 ml	≥90 %	No	No	No	Yes	T1~T2	N0	No	Left-sided colon	＜5 cm	＜5 ng/ml	＜37 U/mL	＜0.05 ng/ml	＜3	＜10 mg/l	＜10 mg/l	No	External Dataset
738	Male	＜60	＜25 kg/m2	＜3	＜30g/L	＜3	Yes	No	No	No	No	No	No	No	No	No	No	Yes	＜1.2 mg/dL	＜20 mg/dL	Intussusception	Open surgery	Primary anastomosis with stoma	＜270 min	＜100 ml	＜90 %	No	No	No	No	T1~T2	N0	No	Left-sided colon	＜5 cm	＜5 ng/ml	＜37 U/mL	＜0.05 ng/ml	＜3	＜10 mg/l	＜10 mg/l	No	External Dataset
739	Female	≥60	＜25 kg/m2	＜3	≥30g/L	＜3	No	No	No	No	No	No	No	No	No	No	Yes	Yes	＜1.2 mg/dL	＜20 mg/dL	Intestinal obstruction	Open surgery	Primary anastomosis	＜270 min	＜100 ml	≥90 %	No	No	No	Yes	T1~T2	N0	No	Left-sided colon	＜5 cm	＜5 ng/ml	＜37 U/mL	＜0.05 ng/ml	＜3	＜10 mg/l	＜10 mg/l	No	External Dataset
740	Male	≥60	＜25 kg/m2	＜3	≥30g/L	＜3	No	No	No	No	No	No	No	No	No	No	No	No	＜1.2 mg/dL	＜20 mg/dL	Intestinal obstruction	Open surgery	Primary anastomosis	＜270 min	＜100 ml	≥90 %	No	No	No	No	T1~T2	N0	No	Left-sided colon	＜5 cm	＜5 ng/ml	＜37 U/mL	＜0.05 ng/ml	＜3	＜10 mg/l	＜10 mg/l	No	External Dataset
741	Female	＜60	＜25 kg/m2	＜3	≥30g/L	＜3	No	No	No	No	No	No	No	No	No	No	No	Yes	＜1.2 mg/dL	＜20 mg/dL	Intussusception	Laparoscopic surgery	Primary anastomosis	＜270 min	＜100 ml	≥90 %	No	No	No	Yes	T1~T2	N0	Yes	Left-sided colon	＜5 cm	＜5 ng/ml	＜37 U/mL	＜0.05 ng/ml	＜3	＜10 mg/l	＜10 mg/l	No	External Dataset
742	Male	≥60	＜25 kg/m2	＜3	＜30g/L	＜3	No	No	No	No	No	No	No	No	No	No	Yes	No	＜1.2 mg/dL	＜20 mg/dL	Intestinal obstruction	Laparoscopic surgery	Primary anastomosis	＜270 min	＜100 ml	≥90 %	No	No	No	Yes	T1~T2	N0	No	Left-sided colon	＜5 cm	＜5 ng/ml	＜37 U/mL	＜0.05 ng/ml	＜3	＜10 mg/l	＜10 mg/l	No	External Dataset
743	Male	＜60	＜25 kg/m2	≥3	＜30g/L	＜3	No	No	No	No	No	No	No	No	No	No	No	No	＜1.2 mg/dL	＜20 mg/dL	Intestinal obstruction	Open surgery	Primary anastomosis with stoma	＜270 min	＜100 ml	≥90 %	No	No	No	Yes	T1~T2	N0	Yes	Left-sided colon	＜5 cm	＜5 ng/ml	＜37 U/mL	＜0.05 ng/ml	＜3	＜10 mg/l	＜10 mg/l	No	External Dataset
744	Female	≥60	＜25 kg/m2	＜3	≥30g/L	＜3	No	No	No	No	No	No	No	No	No	No	No	No	＜1.2 mg/dL	＜20 mg/dL	Intestinal perforation	Laparoscopic surgery	Primary anastomosis	＜270 min	＜100 ml	≥90 %	No	No	No	No	T1~T2	N0	No	Left-sided colon	＜5 cm	＜5 ng/ml	＜37 U/mL	＜0.05 ng/ml	＜3	＜10 mg/l	＜10 mg/l	No	External Dataset
745	Male	＜60	＜25 kg/m2	＜3	＜30g/L	＜3	No	No	No	No	No	No	No	No	No	No	No	No	＜1.2 mg/dL	＜20 mg/dL	Intestinal obstruction	Open surgery	Primary anastomosis	＜270 min	＜100 ml	≥90 %	No	No	No	Yes	T1~T2	N0	No	Left-sided colon	＜5 cm	＜5 ng/ml	＜37 U/mL	＜0.05 ng/ml	＜3	＜10 mg/l	＜10 mg/l	No	External Dataset
746	Female	＜60	＜25 kg/m2	＜3	≥30g/L	＜3	No	No	No	No	No	No	No	No	No	No	No	No	＜1.2 mg/dL	＜20 mg/dL	Intestinal obstruction	Open surgery	Simple stoma	＜270 min	＜100 ml	≥90 %	No	No	No	No	T1~T2	N0	No	Left-sided colon	＜5 cm	＜5 ng/ml	＜37 U/mL	＜0.05 ng/ml	＜3	＜10 mg/l	＜10 mg/l	No	External Dataset
747	Male	＜60	＜25 kg/m2	＜3	≥30g/L	＜3	No	No	No	No	No	No	No	No	No	No	No	No	＜1.2 mg/dL	＜20 mg/dL	Intestinal obstruction	Open surgery	Primary anastomosis	≥270 min	＜100 ml	≥90 %	No	No	No	Yes	T1~T2	N0	No	Left-sided colon	＜5 cm	＜5 ng/ml	＜37 U/mL	＜0.05 ng/ml	＜3	＜10 mg/l	＜10 mg/l	No	External Dataset
748	Male	＜60	＜25 kg/m2	≥3	＜30g/L	＜3	No	No	No	No	No	No	No	No	No	No	No	No	＜1.2 mg/dL	＜20 mg/dL	Intestinal obstruction	Open surgery	Primary anastomosis	＜270 min	＜100 ml	≥90 %	No	No	No	Yes	T1~T2	N0	No	Left-sided colon	＜5 cm	＜5 ng/ml	＜37 U/mL	＜0.05 ng/ml	＜3	＜10 mg/l	＜10 mg/l	No	External Dataset
749	Female	≥60	＜25 kg/m2	＜3	＜30g/L	＜3	No	No	No	No	No	No	No	No	No	No	No	No	＜1.2 mg/dL	＜20 mg/dL	Intestinal perforation	Open surgery	Primary anastomosis with stoma	≥270 min	＜100 ml	≥90 %	No	No	No	Yes	T1~T2	N0	No	Left-sided colon	＜5 cm	＜5 ng/ml	＜37 U/mL	＜0.05 ng/ml	＜3	＜10 mg/l	＜10 mg/l	No	External Dataset
750	Male	≥60	≥25 kg/m2	＜3	≥30g/L	＜3	No	No	No	No	No	No	No	No	No	No	No	No	＜1.2 mg/dL	＜20 mg/dL	Intestinal obstruction	Open surgery	Primary anastomosis	≥270 min	＜100 ml	≥90 %	No	No	No	No	T1~T2	N0	No	Left-sided colon	＜5 cm	＜5 ng/ml	＜37 U/mL	≥0.05 ng/ml	≥3	≥10 mg/l	＜10 mg/l	No	External Dataset
751	Female	≥60	≥25 kg/m2	＜3	≥30g/L	＜3	No	No	No	No	No	No	No	No	No	No	No	No	＜1.2 mg/dL	＜20 mg/dL	Intestinal obstruction	Open surgery	Primary anastomosis	≥270 min	＜100 ml	≥90 %	No	No	No	Yes	T1~T2	N0	No	Left-sided colon	＜5 cm	＜5 ng/ml	＜37 U/mL	＜0.05 ng/ml	＜3	＜10 mg/l	≥10 mg/l	No	External Dataset
752	Male	＜60	≥25 kg/m2	＜3	≥30g/L	＜3	No	No	No	No	No	No	No	No	No	No	No	No	＜1.2 mg/dL	＜20 mg/dL	Intestinal obstruction	Laparoscopic surgery	Primary anastomosis	＜270 min	＜100 ml	≥90 %	No	No	No	Yes	T1~T2	N0	No	Right-sided colon	＜5 cm	＜5 ng/ml	＜37 U/mL	≥0.05 ng/ml	≥3	≥10 mg/l	＜10 mg/l	No	External Dataset
753	Male	＜60	＜25 kg/m2	≥3	＜30g/L	＜3	No	No	No	No	Yes	Yes	Yes	Yes	No	No	No	No	＜1.2 mg/dL	＜20 mg/dL	Intestinal obstruction	Open surgery	Primary anastomosis	≥270 min	＜100 ml	≥90 %	No	No	No	No	T1~T2	N0	No	Right-sided colon	＜5 cm	＜5 ng/ml	＜37 U/mL	＜0.05 ng/ml	＜3	＜10 mg/l	≥10 mg/l	No	External Dataset
754	Female	≥60	＜25 kg/m2	≥3	≥30g/L	＜3	No	No	No	No	No	No	Yes	No	No	No	No	No	＜1.2 mg/dL	＜20 mg/dL	Hemorrhage	Open surgery	Simple stoma	≥270 min	＜100 ml	≥90 %	No	No	No	No	T1~T2	N0	No	Left-sided colon	＜5 cm	＜5 ng/ml	＜37 U/mL	≥0.05 ng/ml	＜3	≥10 mg/l	≥10 mg/l	No	External Dataset
755	Male	≥60	≥25 kg/m2	≥3	≥30g/L	＜3	No	No	No	No	Yes	Yes	No	No	Yes	Yes	No	No	≥1.2 mg/dL	≥20 mg/dL	Intestinal obstruction	Laparoscopic surgery	Primary anastomosis	＜270 min	＜100 ml	≥90 %	No	No	No	No	T1~T2	N0	No	Right-sided colon	＜5 cm	＜5 ng/ml	＜37 U/mL	≥0.05 ng/ml	＜3	＜10 mg/l	≥10 mg/l	No	External Dataset
756	Male	≥60	＜25 kg/m2	＜3	≥30g/L	＜3	No	No	No	Yes	No	Yes	No	No	Yes	No	No	No	＜1.2 mg/dL	≥20 mg/dL	Intestinal obstruction	Laparoscopic surgery	Primary anastomosis	≥270 min	＜100 ml	≥90 %	No	No	No	No	T1~T2	N0	No	Left-sided colon	＜5 cm	＜5 ng/ml	＜37 U/mL	＜0.05 ng/ml	＜3	＜10 mg/l	＜10 mg/l	No	External Dataset
757	Male	≥60	＜25 kg/m2	＜3	≥30g/L	＜3	No	Yes	No	Yes	No	No	Yes	No	No	No	No	No	≥1.2 mg/dL	＜20 mg/dL	Others	Laparoscopic surgery	Primary anastomosis with stoma	＜270 min	＜100 ml	≥90 %	No	No	Yes	No	T1~T2	N0	No	Left-sided colon	＜5 cm	＜5 ng/ml	＜37 U/mL	＜0.05 ng/ml	＜3	＜10 mg/l	＜10 mg/l	No	External Dataset
758	Female	≥60	≥25 kg/m2	＜3	≥30g/L	＜3	No	Yes	Yes	Yes	No	No	No	Yes	No	No	No	No	＜1.2 mg/dL	＜20 mg/dL	Intestinal obstruction	Open surgery	Primary anastomosis	＜270 min	＜100 ml	≥90 %	No	Yes	Yes	No	T1~T2	N0	No	Left-sided colon	＜5 cm	＜5 ng/ml	＜37 U/mL	＜0.05 ng/ml	＜3	＜10 mg/l	＜10 mg/l	No	External Dataset
759	Male	≥60	＜25 kg/m2	＜3	≥30g/L	＜3	No	Yes	No	No	No	No	No	Yes	Yes	No	No	No	≥1.2 mg/dL	＜20 mg/dL	Hemorrhage	Open surgery	Hartmann's procedure	＜270 min	＜100 ml	≥90 %	No	Yes	Yes	No	T1~T2	N0	No	Right-sided colon	＜5 cm	＜5 ng/ml	＜37 U/mL	＜0.05 ng/ml	＜3	＜10 mg/l	＜10 mg/l	No	External Dataset
760	Male	≥60	≥25 kg/m2	＜3	≥30g/L	＜3	No	Yes	No	Yes	No	No	Yes	No	Yes	No	No	No	≥1.2 mg/dL	＜20 mg/dL	Intestinal obstruction	Open surgery	Hartmann's procedure	＜270 min	＜100 ml	≥90 %	No	No	Yes	No	T1~T2	N0	No	Right-sided colon	＜5 cm	＜5 ng/ml	＜37 U/mL	＜0.05 ng/ml	＜3	＜10 mg/l	＜10 mg/l	No	External Dataset
761	Male	≥60	＜25 kg/m2	＜3	≥30g/L	≥3	No	Yes	No	Yes	No	No	No	No	Yes	No	No	No	＜1.2 mg/dL	＜20 mg/dL	Intestinal obstruction	Laparoscopic surgery	Primary anastomosis	＜270 min	≥100 ml	≥90 %	No	No	Yes	No	T3~T4	N0	No	Left-sided colon	＜5 cm	＜5 ng/ml	≥37 U/mL	＜0.05 ng/ml	＜3	＜10 mg/l	＜10 mg/l	No	External Dataset
762	Female	≥60	＜25 kg/m2	＜3	≥30g/L	＜3	No	No	No	Yes	No	No	No	No	No	No	No	No	＜1.2 mg/dL	＜20 mg/dL	Intestinal perforation	Open surgery	Hartmann's procedure	＜270 min	＜100 ml	≥90 %	No	Yes	No	No	T3~T4	N0	No	Right-sided colon	≥5 cm	＜5 ng/ml	＜37 U/mL	＜0.05 ng/ml	＜3	＜10 mg/l	＜10 mg/l	No	External Dataset
763	Female	≥60	＜25 kg/m2	＜3	≥30g/L	≥3	Yes	Yes	Yes	No	No	No	No	No	No	No	No	No	＜1.2 mg/dL	＜20 mg/dL	Intestinal obstruction	Open surgery	Hartmann's procedure	＜270 min	＜100 ml	≥90 %	No	No	Yes	No	T3~T4	N1~N2	No	Right-sided colon	≥5 cm	≥5 ng/ml	≥37 U/mL	＜0.05 ng/ml	＜3	＜10 mg/l	＜10 mg/l	No	External Dataset
764	Male	＜60	＜25 kg/m2	＜3	≥30g/L	＜3	Yes	No	Yes	Yes	No	No	No	No	No	No	No	No	＜1.2 mg/dL	＜20 mg/dL	Others	Open surgery	Primary anastomosis with stoma	＜270 min	＜100 ml	≥90 %	No	Yes	Yes	No	T1~T2	N0	No	Right-sided colon	＜5 cm	＜5 ng/ml	＜37 U/mL	＜0.05 ng/ml	＜3	＜10 mg/l	＜10 mg/l	No	External Dataset
765	Female	＜60	＜25 kg/m2	＜3	≥30g/L	≥3	Yes	No	Yes	No	No	No	No	No	Yes	No	No	No	＜1.2 mg/dL	＜20 mg/dL	Intestinal obstruction	Open surgery	Simple stoma	＜270 min	≥100 ml	＜90 %	Yes	No	No	No	T3~T4	N0	No	Right-sided colon	＜5 cm	≥5 ng/ml	＜37 U/mL	＜0.05 ng/ml	＜3	＜10 mg/l	＜10 mg/l	No	External Dataset
766	Female	＜60	＜25 kg/m2	＜3	≥30g/L	＜3	No	Yes	No	Yes	No	No	No	No	No	No	No	No	＜1.2 mg/dL	＜20 mg/dL	Intestinal obstruction	Open surgery	Primary anastomosis	＜270 min	≥100 ml	≥90 %	No	No	No	No	T3~T4	N0	No	Left-sided colon	＜5 cm	＜5 ng/ml	＜37 U/mL	＜0.05 ng/ml	＜3	＜10 mg/l	＜10 mg/l	No	External Dataset
767	Female	＜60	＜25 kg/m2	＜3	≥30g/L	＜3	No	Yes	Yes	No	No	No	No	No	No	No	Yes	No	＜1.2 mg/dL	＜20 mg/dL	Intussusception	Open surgery	Primary anastomosis	＜270 min	＜100 ml	＜90 %	No	No	No	No	T1~T2	N0	No	Right-sided colon	＜5 cm	≥5 ng/ml	＜37 U/mL	＜0.05 ng/ml	＜3	＜10 mg/l	＜10 mg/l	No	External Dataset
768	Female	＜60	＜25 kg/m2	＜3	＜30g/L	＜3	No	No	No	Yes	No	No	No	No	Yes	No	No	No	＜1.2 mg/dL	＜20 mg/dL	Intestinal obstruction	Open surgery	Primary anastomosis	＜270 min	＜100 ml	≥90 %	No	No	No	No	T3~T4	N0	No	Left-sided colon	＜5 cm	≥5 ng/ml	＜37 U/mL	＜0.05 ng/ml	＜3	＜10 mg/l	＜10 mg/l	No	External Dataset
769	Male	＜60	＜25 kg/m2	≥3	≥30g/L	＜3	No	Yes	Yes	No	No	No	No	No	No	No	Yes	Yes	＜1.2 mg/dL	＜20 mg/dL	Intestinal obstruction	Open surgery	Primary anastomosis with stoma	＜270 min	＜100 ml	＜90 %	No	No	No	No	T1~T2	N1~N2	No	Left-sided colon	＜5 cm	≥5 ng/ml	≥37 U/mL	＜0.05 ng/ml	＜3	＜10 mg/l	＜10 mg/l	No	External Dataset
770	Female	＜60	＜25 kg/m2	＜3	≥30g/L	＜3	No	No	Yes	No	No	No	No	No	No	No	Yes	No	＜1.2 mg/dL	＜20 mg/dL	Intussusception	Open surgery	Primary anastomosis	＜270 min	≥100 ml	≥90 %	No	No	No	No	T3~T4	N1~N2	No	Left-sided colon	＜5 cm	＜5 ng/ml	＜37 U/mL	＜0.05 ng/ml	＜3	＜10 mg/l	＜10 mg/l	No	External Dataset
771	Female	＜60	＜25 kg/m2	＜3	≥30g/L	＜3	No	No	Yes	Yes	No	No	No	No	Yes	No	No	No	＜1.2 mg/dL	＜20 mg/dL	Hemorrhage	Open surgery	Primary anastomosis	＜270 min	≥100 ml	≥90 %	No	No	No	No	T3~T4	N0	No	Right-sided colon	＜5 cm	＜5 ng/ml	＜37 U/mL	＜0.05 ng/ml	＜3	＜10 mg/l	＜10 mg/l	No	External Dataset
772	Male	＜60	＜25 kg/m2	＜3	≥30g/L	＜3	No	Yes	No	No	No	No	No	No	No	No	No	No	＜1.2 mg/dL	＜20 mg/dL	Intestinal obstruction	Open surgery	Simple stoma	≥270 min	≥100 ml	≥90 %	No	No	No	No	T3~T4	N1~N2	No	Left-sided colon	＜5 cm	＜5 ng/ml	＜37 U/mL	＜0.05 ng/ml	＜3	＜10 mg/l	＜10 mg/l	No	External Dataset
773	Female	＜60	＜25 kg/m2	≥3	≥30g/L	＜3	No	No	No	No	No	No	No	No	No	No	No	No	＜1.2 mg/dL	＜20 mg/dL	Intestinal obstruction	Open surgery	Primary anastomosis	＜270 min	≥100 ml	≥90 %	No	No	No	No	T3~T4	N0	Yes	Left-sided colon	＜5 cm	＜5 ng/ml	＜37 U/mL	＜0.05 ng/ml	＜3	＜10 mg/l	＜10 mg/l	No	External Dataset
774	Male	＜60	＜25 kg/m2	≥3	≥30g/L	＜3	No	No	No	No	No	No	No	No	Yes	No	No	No	＜1.2 mg/dL	＜20 mg/dL	Intestinal obstruction	Open surgery	Primary anastomosis	＜270 min	＜100 ml	≥90 %	No	No	No	No	T3~T4	N0	Yes	Left-sided colon	＜5 cm	＜5 ng/ml	＜37 U/mL	＜0.05 ng/ml	＜3	＜10 mg/l	＜10 mg/l	No	External Dataset
775	Male	＜60	＜25 kg/m2	≥3	＜30g/L	＜3	No	No	Yes	No	No	No	No	No	Yes	No	No	No	＜1.2 mg/dL	＜20 mg/dL	Intestinal obstruction	Open surgery	Simple stoma	＜270 min	＜100 ml	≥90 %	No	No	No	No	T3~T4	N0	Yes	Left-sided colon	＜5 cm	＜5 ng/ml	＜37 U/mL	＜0.05 ng/ml	＜3	＜10 mg/l	＜10 mg/l	No	External Dataset
776	Male	＜60	＜25 kg/m2	≥3	≥30g/L	＜3	No	No	No	No	No	No	No	No	Yes	No	No	No	＜1.2 mg/dL	＜20 mg/dL	Hemorrhage	Laparoscopic surgery	Primary anastomosis	＜270 min	＜100 ml	≥90 %	No	No	No	No	T3~T4	N0	No	Right-sided colon	＜5 cm	＜5 ng/ml	＜37 U/mL	＜0.05 ng/ml	＜3	＜10 mg/l	＜10 mg/l	No	External Dataset
777	Male	＜60	＜25 kg/m2	≥3	≥30g/L	＜3	No	No	No	No	Yes	No	No	No	No	No	No	No	＜1.2 mg/dL	＜20 mg/dL	Intestinal obstruction	Open surgery	Simple stoma	≥270 min	＜100 ml	≥90 %	No	No	No	No	T3~T4	N1~N2	No	Left-sided colon	＜5 cm	＜5 ng/ml	＜37 U/mL	＜0.05 ng/ml	＜3	＜10 mg/l	＜10 mg/l	No	External Dataset
778	Male	≥60	＜25 kg/m2	≥3	＜30g/L	＜3	No	No	No	No	No	No	No	No	Yes	Yes	No	No	＜1.2 mg/dL	＜20 mg/dL	Others	Laparoscopic surgery	Primary anastomosis with stoma	＜270 min	＜100 ml	≥90 %	No	No	No	No	T3~T4	N0	No	Left-sided colon	＜5 cm	＜5 ng/ml	＜37 U/mL	＜0.05 ng/ml	＜3	＜10 mg/l	＜10 mg/l	No	External Dataset
779	Female	＜60	≥25 kg/m2	≥3	＜30g/L	＜3	No	No	No	No	Yes	Yes	No	No	No	No	No	No	＜1.2 mg/dL	＜20 mg/dL	Intestinal obstruction	Laparoscopic surgery	Primary anastomosis	≥270 min	＜100 ml	≥90 %	No	No	No	No	T1~T2	N0	No	Right-sided colon	＜5 cm	＜5 ng/ml	＜37 U/mL	≥0.05 ng/ml	＜3	＜10 mg/l	＜10 mg/l	No	External Dataset
780	Male	≥60	＜25 kg/m2	≥3	≥30g/L	＜3	No	No	No	No	No	No	No	No	Yes	No	No	No	＜1.2 mg/dL	＜20 mg/dL	Intestinal perforation	Open surgery	Primary anastomosis	≥270 min	＜100 ml	≥90 %	No	No	No	No	T1~T2	N0	No	Left-sided colon	＜5 cm	＜5 ng/ml	＜37 U/mL	＜0.05 ng/ml	＜3	＜10 mg/l	＜10 mg/l	No	External Dataset
781	Female	≥60	＜25 kg/m2	≥3	≥30g/L	＜3	No	No	No	No	No	No	No	No	No	Yes	No	No	＜1.2 mg/dL	＜20 mg/dL	Intestinal obstruction	Open surgery	Primary anastomosis with stoma	＜270 min	＜100 ml	≥90 %	No	No	No	No	T3~T4	N0	No	Right-sided colon	≥5 cm	＜5 ng/ml	＜37 U/mL	≥0.05 ng/ml	＜3	＜10 mg/l	＜10 mg/l	No	External Dataset
782	Male	＜60	≥25 kg/m2	＜3	≥30g/L	＜3	No	No	No	No	No	No	No	No	No	No	No	No	＜1.2 mg/dL	＜20 mg/dL	Intestinal obstruction	Laparoscopic surgery	Primary anastomosis	≥270 min	＜100 ml	≥90 %	No	No	No	No	T1~T2	N1~N2	No	Right-sided colon	＜5 cm	＜5 ng/ml	＜37 U/mL	＜0.05 ng/ml	＜3	≥10 mg/l	＜10 mg/l	No	External Dataset
783	Male	≥60	≥25 kg/m2	＜3	≥30g/L	＜3	No	No	No	No	No	No	Yes	Yes	Yes	No	No	No	＜1.2 mg/dL	＜20 mg/dL	Intestinal obstruction	Laparoscopic surgery	Primary anastomosis with stoma	≥270 min	＜100 ml	≥90 %	No	No	No	No	T1~T2	N1~N2	No	Left-sided colon	≥5 cm	＜5 ng/ml	＜37 U/mL	＜0.05 ng/ml	≥3	≥10 mg/l	≥10 mg/l	No	External Dataset
784	Male	≥60	≥25 kg/m2	＜3	≥30g/L	＜3	No	No	No	No	No	No	Yes	No	No	No	No	No	＜1.2 mg/dL	＜20 mg/dL	Intestinal obstruction	Laparoscopic surgery	Primary anastomosis	≥270 min	＜100 ml	≥90 %	No	No	No	No	T1~T2	N0	No	Left-sided colon	≥5 cm	＜5 ng/ml	＜37 U/mL	≥0.05 ng/ml	＜3	≥10 mg/l	＜10 mg/l	No	External Dataset
785	Male	≥60	＜25 kg/m2	＜3	≥30g/L	＜3	No	No	No	No	No	No	No	Yes	No	No	No	No	＜1.2 mg/dL	＜20 mg/dL	Others	Laparoscopic surgery	Primary anastomosis	＜270 min	＜100 ml	≥90 %	No	No	No	No	T1~T2	N0	No	Right-sided colon	≥5 cm	＜5 ng/ml	＜37 U/mL	≥0.05 ng/ml	＜3	＜10 mg/l	＜10 mg/l	No	External Dataset
786	Male	＜60	≥25 kg/m2	＜3	≥30g/L	＜3	No	No	No	No	No	No	Yes	No	Yes	No	No	No	＜1.2 mg/dL	＜20 mg/dL	Intussusception	Open surgery	Hartmann's procedure	＜270 min	＜100 ml	≥90 %	No	No	No	No	T1~T2	N0	No	Left-sided colon	＜5 cm	＜5 ng/ml	＜37 U/mL	＜0.05 ng/ml	≥3	≥10 mg/l	＜10 mg/l	No	External Dataset
787	Female	≥60	≥25 kg/m2	＜3	≥30g/L	＜3	No	No	No	No	No	No	Yes	Yes	No	No	No	No	＜1.2 mg/dL	＜20 mg/dL	Intestinal obstruction	Open surgery	Hartmann's procedure	≥270 min	＜100 ml	≥90 %	No	No	No	No	T1~T2	N0	No	Left-sided colon	≥5 cm	＜5 ng/ml	＜37 U/mL	＜0.05 ng/ml	＜3	≥10 mg/l	≥10 mg/l	No	External Dataset
788	Female	≥60	＜25 kg/m2	＜3	≥30g/L	＜3	No	No	No	No	No	No	No	No	Yes	No	No	No	＜1.2 mg/dL	＜20 mg/dL	Intestinal obstruction	Open surgery	Hartmann's procedure	＜270 min	＜100 ml	≥90 %	No	No	No	No	T1~T2	N0	No	Left-sided colon	≥5 cm	＜5 ng/ml	＜37 U/mL	＜0.05 ng/ml	＜3	＜10 mg/l	＜10 mg/l	No	External Dataset
789	Male	≥60	＜25 kg/m2	＜3	＜30g/L	≥3	No	No	No	No	No	No	No	No	Yes	No	No	No	＜1.2 mg/dL	＜20 mg/dL	Intestinal perforation	Open surgery	Hartmann's procedure	≥270 min	＜100 ml	≥90 %	No	No	No	No	T1~T2	N0	No	Left-sided colon	≥5 cm	＜5 ng/ml	＜37 U/mL	＜0.05 ng/ml	＜3	＜10 mg/l	＜10 mg/l	No	External Dataset
790	Male	≥60	＜25 kg/m2	＜3	＜30g/L	＜3	No	No	No	No	No	No	No	No	No	No	No	No	＜1.2 mg/dL	≥20 mg/dL	Hemorrhage	Laparoscopic surgery	Simple stoma	＜270 min	＜100 ml	≥90 %	No	No	No	Yes	T1~T2	N0	No	Right-sided colon	≥5 cm	＜5 ng/ml	＜37 U/mL	＜0.05 ng/ml	＜3	＜10 mg/l	＜10 mg/l	No	External Dataset
791	Male	≥60	＜25 kg/m2	＜3	＜30g/L	≥3	No	No	No	No	No	No	No	No	No	No	No	No	≥1.2 mg/dL	＜20 mg/dL	Intestinal obstruction	Open surgery	Primary anastomosis	＜270 min	＜100 ml	≥90 %	No	No	No	No	T1~T2	N0	No	Right-sided colon	≥5 cm	＜5 ng/ml	＜37 U/mL	＜0.05 ng/ml	＜3	＜10 mg/l	＜10 mg/l	No	External Dataset
792	Female	≥60	＜25 kg/m2	＜3	＜30g/L	＜3	No	No	No	No	No	No	No	No	No	No	No	No	≥1.2 mg/dL	≥20 mg/dL	Intestinal obstruction	Open surgery	Primary anastomosis	＜270 min	＜100 ml	≥90 %	No	No	No	Yes	T1~T2	N0	Yes	Right-sided colon	＜5 cm	＜5 ng/ml	＜37 U/mL	＜0.05 ng/ml	＜3	＜10 mg/l	＜10 mg/l	No	External Dataset
793	Male	≥60	＜25 kg/m2	＜3	≥30g/L	≥3	No	No	No	No	No	No	No	No	No	No	No	No	＜1.2 mg/dL	＜20 mg/dL	Intestinal obstruction	Open surgery	Primary anastomosis	＜270 min	＜100 ml	≥90 %	No	No	No	Yes	T1~T2	N0	No	Right-sided colon	＜5 cm	＜5 ng/ml	＜37 U/mL	＜0.05 ng/ml	＜3	＜10 mg/l	＜10 mg/l	No	External Dataset
794	Female	≥60	＜25 kg/m2	＜3	＜30g/L	≥3	No	No	No	No	No	No	No	No	Yes	No	No	No	≥1.2 mg/dL	＜20 mg/dL	Intestinal obstruction	Open surgery	Primary anastomosis	＜270 min	＜100 ml	≥90 %	No	No	No	Yes	T1~T2	N0	No	Right-sided colon	＜5 cm	≥5 ng/ml	≥37 U/mL	＜0.05 ng/ml	＜3	＜10 mg/l	＜10 mg/l	No	External Dataset
795	Female	≥60	＜25 kg/m2	＜3	≥30g/L	＜3	No	No	No	No	No	No	No	No	No	No	No	No	＜1.2 mg/dL	＜20 mg/dL	Hemorrhage	Open surgery	Primary anastomosis	＜270 min	＜100 ml	≥90 %	No	No	No	No	T1~T2	N0	No	Left-sided colon	＜5 cm	≥5 ng/ml	≥37 U/mL	＜0.05 ng/ml	＜3	＜10 mg/l	＜10 mg/l	No	External Dataset
796	Female	≥60	＜25 kg/m2	≥3	≥30g/L	＜3	No	No	No	No	No	No	No	No	Yes	No	No	No	＜1.2 mg/dL	＜20 mg/dL	Intestinal obstruction	Open surgery	Primary anastomosis	＜270 min	＜100 ml	≥90 %	No	No	Yes	No	T1~T2	N0	Yes	Right-sided colon	＜5 cm	＜5 ng/ml	≥37 U/mL	＜0.05 ng/ml	＜3	＜10 mg/l	＜10 mg/l	No	External Dataset
797	Male	≥60	＜25 kg/m2	≥3	＜30g/L	≥3	No	No	Yes	Yes	No	No	No	No	No	No	Yes	No	＜1.2 mg/dL	＜20 mg/dL	Intestinal obstruction	Open surgery	Primary anastomosis	＜270 min	＜100 ml	＜90 %	Yes	Yes	No	No	T1~T2	N0	Yes	Left-sided colon	＜5 cm	＜5 ng/ml	≥37 U/mL	＜0.05 ng/ml	＜3	＜10 mg/l	＜10 mg/l	No	External Dataset
798	Female	≥60	＜25 kg/m2	＜3	≥30g/L	≥3	No	Yes	Yes	No	No	No	No	No	No	No	Yes	No	＜1.2 mg/dL	＜20 mg/dL	Intestinal obstruction	Open surgery	Primary anastomosis with stoma	＜270 min	＜100 ml	＜90 %	No	Yes	No	Yes	T1~T2	N0	No	Left-sided colon	＜5 cm	＜5 ng/ml	＜37 U/mL	＜0.05 ng/ml	＜3	＜10 mg/l	＜10 mg/l	No	External Dataset
799	Male	≥60	≥25 kg/m2	≥3	＜30g/L	≥3	Yes	No	No	No	No	No	No	No	Yes	No	No	No	＜1.2 mg/dL	＜20 mg/dL	Intestinal obstruction	Open surgery	Primary anastomosis	＜270 min	＜100 ml	≥90 %	No	No	No	No	T1~T2	N0	No	Right-sided colon	＜5 cm	≥5 ng/ml	＜37 U/mL	＜0.05 ng/ml	＜3	＜10 mg/l	＜10 mg/l	No	External Dataset
800	Male	＜60	＜25 kg/m2	＜3	≥30g/L	＜3	No	Yes	No	No	No	No	No	No	No	No	Yes	Yes	＜1.2 mg/dL	＜20 mg/dL	Intestinal obstruction	Open surgery	Primary anastomosis with stoma	＜270 min	＜100 ml	≥90 %	No	No	No	No	T1~T2	N0	No	Right-sided colon	＜5 cm	＜5 ng/ml	＜37 U/mL	＜0.05 ng/ml	＜3	＜10 mg/l	＜10 mg/l	No	External Dataset
801	Female	≥60	≥25 kg/m2	＜3	≥30g/L	＜3	No	Yes	Yes	Yes	No	No	No	No	No	No	Yes	Yes	＜1.2 mg/dL	＜20 mg/dL	Intestinal obstruction	Open surgery	Hartmann's procedure	＜270 min	≥100 ml	＜90 %	No	No	No	Yes	T1~T2	N0	No	Left-sided colon	＜5 cm	＜5 ng/ml	＜37 U/mL	＜0.05 ng/ml	＜3	＜10 mg/l	＜10 mg/l	No	External Dataset
802	Female	＜60	＜25 kg/m2	＜3	≥30g/L	＜3	Yes	Yes	Yes	Yes	No	No	No	No	No	No	No	Yes	＜1.2 mg/dL	＜20 mg/dL	Intestinal perforation	Open surgery	Hartmann's procedure	＜270 min	＜100 ml	≥90 %	No	No	No	Yes	T1~T2	N0	No	Right-sided colon	＜5 cm	＜5 ng/ml	＜37 U/mL	＜0.05 ng/ml	＜3	＜10 mg/l	＜10 mg/l	No	External Dataset
803	Female	＜60	≥25 kg/m2	≥3	≥30g/L	＜3	No	No	Yes	No	No	No	No	No	No	No	No	No	＜1.2 mg/dL	＜20 mg/dL	Intestinal obstruction	Open surgery	Primary anastomosis	＜270 min	＜100 ml	＜90 %	No	No	No	No	T1~T2	N0	No	Left-sided colon	＜5 cm	＜5 ng/ml	＜37 U/mL	＜0.05 ng/ml	＜3	＜10 mg/l	＜10 mg/l	No	External Dataset
804	Female	＜60	＜25 kg/m2	＜3	＜30g/L	＜3	No	No	No	Yes	No	Yes	No	No	No	No	No	No	＜1.2 mg/dL	＜20 mg/dL	Intestinal obstruction	Open surgery	Primary anastomosis with stoma	＜270 min	≥100 ml	＜90 %	No	No	No	Yes	T1~T2	N0	No	Right-sided colon	＜5 cm	＜5 ng/ml	＜37 U/mL	＜0.05 ng/ml	＜3	＜10 mg/l	≥10 mg/l	No	External Dataset
805	Male	＜60	＜25 kg/m2	＜3	≥30g/L	＜3	No	Yes	Yes	Yes	No	No	No	No	No	No	No	No	＜1.2 mg/dL	＜20 mg/dL	Others	Laparoscopic surgery	Hartmann's procedure	＜270 min	＜100 ml	≥90 %	No	No	No	Yes	T1~T2	N0	No	Left-sided colon	＜5 cm	＜5 ng/ml	＜37 U/mL	＜0.05 ng/ml	＜3	＜10 mg/l	≥10 mg/l	No	External Dataset
806	Female	＜60	＜25 kg/m2	≥3	≥30g/L	＜3	No	Yes	No	No	Yes	No	No	No	No	No	No	No	＜1.2 mg/dL	＜20 mg/dL	Intestinal obstruction	Laparoscopic surgery	Hartmann's procedure	＜270 min	＜100 ml	≥90 %	No	No	No	Yes	T1~T2	N0	No	Right-sided colon	＜5 cm	＜5 ng/ml	＜37 U/mL	＜0.05 ng/ml	＜3	≥10 mg/l	＜10 mg/l	No	External Dataset
807	Male	＜60	≥25 kg/m2	＜3	＜30g/L	＜3	No	Yes	No	No	No	No	No	No	No	No	No	No	＜1.2 mg/dL	＜20 mg/dL	Intestinal obstruction	Open surgery	Primary anastomosis with stoma	＜270 min	≥100 ml	≥90 %	No	No	No	No	T1~T2	N0	No	Right-sided colon	＜5 cm	＜5 ng/ml	＜37 U/mL	≥0.05 ng/ml	＜3	＜10 mg/l	＜10 mg/l	No	External Dataset
808	Male	≥60	≥25 kg/m2	＜3	≥30g/L	＜3	No	Yes	Yes	Yes	No	Yes	No	No	No	No	No	No	＜1.2 mg/dL	＜20 mg/dL	Intestinal obstruction	Laparoscopic surgery	Primary anastomosis	≥270 min	＜100 ml	≥90 %	No	No	No	Yes	T1~T2	N0	No	Left-sided colon	＜5 cm	＜5 ng/ml	＜37 U/mL	≥0.05 ng/ml	＜3	＜10 mg/l	＜10 mg/l	No	External Dataset
809	Female	≥60	＜25 kg/m2	＜3	＜30g/L	＜3	No	No	No	No	No	Yes	No	No	No	No	No	No	＜1.2 mg/dL	＜20 mg/dL	Intussusception	Open surgery	Primary anastomosis	≥270 min	≥100 ml	≥90 %	No	No	No	Yes	T1~T2	N0	No	Left-sided colon	＜5 cm	＜5 ng/ml	＜37 U/mL	≥0.05 ng/ml	≥3	≥10 mg/l	≥10 mg/l	No	External Dataset
810	Female	＜60	≥25 kg/m2	≥3	≥30g/L	＜3	No	No	No	No	No	Yes	No	No	No	No	No	No	＜1.2 mg/dL	＜20 mg/dL	Intestinal obstruction	Open surgery	Primary anastomosis	≥270 min	＜100 ml	≥90 %	No	No	No	No	T1~T2	N1~N2	No	Left-sided colon	＜5 cm	＜5 ng/ml	＜37 U/mL	≥0.05 ng/ml	＜3	≥10 mg/l	≥10 mg/l	No	External Dataset
811	Male	＜60	≥25 kg/m2	＜3	＜30g/L	＜3	No	No	No	No	No	Yes	No	No	No	No	No	No	＜1.2 mg/dL	＜20 mg/dL	Others	Laparoscopic surgery	Hartmann's procedure	＜270 min	≥100 ml	≥90 %	No	No	No	No	T1~T2	N0	No	Left-sided colon	＜5 cm	＜5 ng/ml	＜37 U/mL	≥0.05 ng/ml	＜3	≥10 mg/l	＜10 mg/l	No	External Dataset
812	Male	＜60	＜25 kg/m2	＜3	≥30g/L	＜3	No	No	No	No	No	No	No	No	No	No	No	No	＜1.2 mg/dL	＜20 mg/dL	Intussusception	Open surgery	Hartmann's procedure	＜270 min	＜100 ml	≥90 %	No	No	No	No	T1~T2	N1~N2	No	Right-sided colon	＜5 cm	＜5 ng/ml	＜37 U/mL	＜0.05 ng/ml	≥3	＜10 mg/l	＜10 mg/l	No	External Dataset
813	Female	≥60	≥25 kg/m2	＜3	≥30g/L	＜3	No	No	No	No	No	No	No	No	No	No	No	No	＜1.2 mg/dL	＜20 mg/dL	Intestinal obstruction	Open surgery	Primary anastomosis	≥270 min	＜100 ml	≥90 %	No	No	No	No	T3~T4	N1~N2	No	Left-sided colon	＜5 cm	＜5 ng/ml	＜37 U/mL	≥0.05 ng/ml	≥3	≥10 mg/l	≥10 mg/l	No	External Dataset
814	Male	≥60	＜25 kg/m2	＜3	≥30g/L	＜3	No	No	No	No	No	No	No	No	No	No	No	No	＜1.2 mg/dL	＜20 mg/dL	Intestinal obstruction	Open surgery	Hartmann's procedure	≥270 min	＜100 ml	≥90 %	No	No	No	No	T3~T4	N0	No	Left-sided colon	＜5 cm	＜5 ng/ml	＜37 U/mL	＜0.05 ng/ml	＜3	≥10 mg/l	＜10 mg/l	No	External Dataset
815	Male	≥60	＜25 kg/m2	＜3	≥30g/L	＜3	No	No	No	No	No	No	No	No	No	No	No	No	＜1.2 mg/dL	＜20 mg/dL	Intestinal obstruction	Open surgery	Hartmann's procedure	＜270 min	＜100 ml	≥90 %	No	No	No	No	T3~T4	N0	No	Right-sided colon	＜5 cm	＜5 ng/ml	＜37 U/mL	≥0.05 ng/ml	＜3	＜10 mg/l	＜10 mg/l	No	External Dataset
816	Male	≥60	＜25 kg/m2	＜3	≥30g/L	＜3	No	No	No	No	No	No	No	No	No	No	No	No	＜1.2 mg/dL	＜20 mg/dL	Hemorrhage	Open surgery	Hartmann's procedure	≥270 min	＜100 ml	≥90 %	No	No	No	No	T3~T4	N0	No	Left-sided colon	＜5 cm	＜5 ng/ml	＜37 U/mL	≥0.05 ng/ml	≥3	＜10 mg/l	＜10 mg/l	No	External Dataset
817	Female	≥60	＜25 kg/m2	＜3	≥30g/L	＜3	No	No	No	No	No	No	No	No	No	No	No	No	＜1.2 mg/dL	＜20 mg/dL	Others	Open surgery	Hartmann's procedure	≥270 min	＜100 ml	≥90 %	No	No	No	No	T3~T4	N1~N2	No	Right-sided colon	≥5 cm	＜5 ng/ml	＜37 U/mL	≥0.05 ng/ml	≥3	≥10 mg/l	＜10 mg/l	No	External Dataset
818	Male	＜60	＜25 kg/m2	＜3	≥30g/L	＜3	No	No	No	No	No	No	No	No	No	No	No	No	＜1.2 mg/dL	＜20 mg/dL	Intestinal obstruction	Open surgery	Primary anastomosis with stoma	≥270 min	＜100 ml	≥90 %	No	No	No	No	T1~T2	N0	No	Left-sided colon	＜5 cm	＜5 ng/ml	＜37 U/mL	＜0.05 ng/ml	＜3	＜10 mg/l	＜10 mg/l	No	External Dataset
819	Female	＜60	＜25 kg/m2	＜3	≥30g/L	＜3	No	No	No	No	No	No	No	No	No	Yes	No	No	＜1.2 mg/dL	＜20 mg/dL	Hemorrhage	Open surgery	Hartmann's procedure	＜270 min	＜100 ml	≥90 %	No	No	No	No	T1~T2	N1~N2	No	Left-sided colon	≥5 cm	＜5 ng/ml	＜37 U/mL	＜0.05 ng/ml	＜3	＜10 mg/l	＜10 mg/l	No	External Dataset
820	Male	≥60	＜25 kg/m2	＜3	≥30g/L	≥3	Yes	No	No	No	No	No	No	No	Yes	Yes	No	No	≥1.2 mg/dL	＜20 mg/dL	Intestinal perforation	Open surgery	Hartmann's procedure	＜270 min	＜100 ml	≥90 %	No	No	No	No	T3~T4	N0	No	Left-sided colon	≥5 cm	＜5 ng/ml	＜37 U/mL	＜0.05 ng/ml	＜3	＜10 mg/l	＜10 mg/l	No	External Dataset
821	Female	≥60	＜25 kg/m2	＜3	≥30g/L	＜3	Yes	No	No	No	No	No	No	No	No	Yes	No	No	＜1.2 mg/dL	＜20 mg/dL	Intestinal obstruction	Open surgery	Hartmann's procedure	≥270 min	＜100 ml	≥90 %	No	No	No	No	T1~T2	N0	No	Left-sided colon	＜5 cm	＜5 ng/ml	＜37 U/mL	＜0.05 ng/ml	＜3	＜10 mg/l	＜10 mg/l	No	External Dataset
822	Male	＜60	＜25 kg/m2	＜3	≥30g/L	＜3	No	No	No	No	No	No	No	No	No	No	No	No	＜1.2 mg/dL	＜20 mg/dL	Intestinal obstruction	Open surgery	Hartmann's procedure	＜270 min	＜100 ml	≥90 %	No	No	No	No	T1~T2	N0	Yes	Left-sided colon	≥5 cm	＜5 ng/ml	≥37 U/mL	＜0.05 ng/ml	＜3	＜10 mg/l	＜10 mg/l	No	External Dataset
823	Male	≥60	＜25 kg/m2	＜3	≥30g/L	≥3	Yes	No	No	No	No	No	No	No	No	No	No	No	＜1.2 mg/dL	≥20 mg/dL	Intestinal obstruction	Open surgery	Primary anastomosis	＜270 min	＜100 ml	≥90 %	No	No	No	No	T1~T2	N1~N2	Yes	Right-sided colon	＜5 cm	≥5 ng/ml	≥37 U/mL	＜0.05 ng/ml	＜3	＜10 mg/l	＜10 mg/l	No	External Dataset
824	Female	≥60	＜25 kg/m2	＜3	≥30g/L	＜3	Yes	No	No	No	No	No	Yes	No	Yes	No	No	No	＜1.2 mg/dL	＜20 mg/dL	Intestinal obstruction	Open surgery	Primary anastomosis with stoma	＜270 min	＜100 ml	≥90 %	No	No	No	No	T1~T2	N0	No	Left-sided colon	≥5 cm	≥5 ng/ml	＜37 U/mL	＜0.05 ng/ml	＜3	＜10 mg/l	＜10 mg/l	No	External Dataset
825	Male	≥60	＜25 kg/m2	＜3	≥30g/L	≥3	No	No	No	No	No	No	No	No	Yes	No	No	No	＜1.2 mg/dL	＜20 mg/dL	Intestinal obstruction	Open surgery	Primary anastomosis	＜270 min	＜100 ml	≥90 %	No	No	No	No	T3~T4	N1~N2	No	Right-sided colon	＜5 cm	≥5 ng/ml	＜37 U/mL	＜0.05 ng/ml	＜3	＜10 mg/l	＜10 mg/l	No	External Dataset
826	Female	≥60	＜25 kg/m2	＜3	≥30g/L	＜3	No	No	No	No	No	No	No	Yes	Yes	No	No	No	＜1.2 mg/dL	＜20 mg/dL	Intestinal obstruction	Open surgery	Primary anastomosis	＜270 min	＜100 ml	≥90 %	No	No	No	No	T3~T4	N1~N2	No	Left-sided colon	＜5 cm	＜5 ng/ml	＜37 U/mL	＜0.05 ng/ml	＜3	＜10 mg/l	＜10 mg/l	No	External Dataset
827	Female	≥60	＜25 kg/m2	＜3	＜30g/L	＜3	No	No	No	No	No	No	No	No	No	No	No	No	＜1.2 mg/dL	＜20 mg/dL	Intestinal obstruction	Open surgery	Primary anastomosis	＜270 min	＜100 ml	≥90 %	No	No	No	No	T1~T2	N0	Yes	Right-sided colon	＜5 cm	≥5 ng/ml	≥37 U/mL	＜0.05 ng/ml	＜3	＜10 mg/l	＜10 mg/l	No	External Dataset
828	Female	≥60	＜25 kg/m2	＜3	＜30g/L	≥3	No	No	No	No	No	No	No	Yes	No	No	No	No	＜1.2 mg/dL	＜20 mg/dL	Intestinal obstruction	Laparoscopic surgery	Primary anastomosis with stoma	＜270 min	＜100 ml	≥90 %	No	No	No	No	T1~T2	N1~N2	No	Right-sided colon	＜5 cm	≥5 ng/ml	＜37 U/mL	＜0.05 ng/ml	＜3	＜10 mg/l	＜10 mg/l	No	External Dataset
829	Male	≥60	＜25 kg/m2	＜3	≥30g/L	＜3	No	No	No	No	No	No	No	Yes	No	No	No	No	＜1.2 mg/dL	＜20 mg/dL	Intestinal obstruction	Open surgery	Primary anastomosis	＜270 min	＜100 ml	≥90 %	No	No	No	No	T1~T2	N1~N2	Yes	Left-sided colon	＜5 cm	≥5 ng/ml	≥37 U/mL	＜0.05 ng/ml	＜3	＜10 mg/l	＜10 mg/l	No	External Dataset
830	Female	≥60	≥25 kg/m2	＜3	＜30g/L	＜3	Yes	Yes	Yes	No	No	No	No	Yes	No	No	No	No	＜1.2 mg/dL	＜20 mg/dL	Intestinal obstruction	Laparoscopic surgery	Primary anastomosis	＜270 min	＜100 ml	≥90 %	No	No	No	No	T1~T2	N0	No	Right-sided colon	＜5 cm	≥5 ng/ml	≥37 U/mL	＜0.05 ng/ml	＜3	＜10 mg/l	＜10 mg/l	No	External Dataset
831	Female	≥60	＜25 kg/m2	＜3	≥30g/L	≥3	Yes	No	Yes	No	No	No	No	No	No	No	No	No	＜1.2 mg/dL	＜20 mg/dL	Hemorrhage	Open surgery	Primary anastomosis	＜270 min	＜100 ml	≥90 %	No	No	No	No	T1~T2	N0	Yes	Right-sided colon	＜5 cm	≥5 ng/ml	＜37 U/mL	＜0.05 ng/ml	＜3	＜10 mg/l	＜10 mg/l	No	External Dataset
832	Female	≥60	≥25 kg/m2	＜3	≥30g/L	≥3	Yes	Yes	No	Yes	No	No	No	Yes	Yes	No	No	No	＜1.2 mg/dL	＜20 mg/dL	Intestinal obstruction	Open surgery	Primary anastomosis	＜270 min	＜100 ml	≥90 %	No	No	No	No	T3~T4	N1~N2	No	Right-sided colon	＜5 cm	≥5 ng/ml	≥37 U/mL	＜0.05 ng/ml	＜3	＜10 mg/l	＜10 mg/l	No	External Dataset
833	Male	≥60	＜25 kg/m2	＜3	≥30g/L	≥3	No	No	Yes	No	No	No	No	No	Yes	No	No	No	＜1.2 mg/dL	＜20 mg/dL	Intestinal obstruction	Open surgery	Primary anastomosis	＜270 min	＜100 ml	≥90 %	No	No	No	No	T1~T2	N0	No	Right-sided colon	＜5 cm	＜5 ng/ml	＜37 U/mL	＜0.05 ng/ml	＜3	＜10 mg/l	＜10 mg/l	No	External Dataset
834	Female	＜60	≥25 kg/m2	≥3	≥30g/L	＜3	No	Yes	Yes	No	No	No	No	Yes	No	No	No	No	＜1.2 mg/dL	＜20 mg/dL	Intestinal obstruction	Open surgery	Simple stoma	＜270 min	＜100 ml	≥90 %	No	No	No	No	T1~T2	N0	Yes	Right-sided colon	＜5 cm	≥5 ng/ml	＜37 U/mL	＜0.05 ng/ml	＜3	＜10 mg/l	＜10 mg/l	No	External Dataset
835	Male	≥60	＜25 kg/m2	＜3	≥30g/L	＜3	No	No	No	Yes	No	No	No	No	Yes	No	Yes	No	＜1.2 mg/dL	＜20 mg/dL	Intestinal perforation	Laparoscopic surgery	Primary anastomosis	＜270 min	＜100 ml	≥90 %	No	No	No	No	T1~T2	N0	Yes	Left-sided colon	＜5 cm	≥5 ng/ml	≥37 U/mL	＜0.05 ng/ml	＜3	＜10 mg/l	＜10 mg/l	No	External Dataset
836	Male	＜60	＜25 kg/m2	＜3	≥30g/L	＜3	No	No	Yes	Yes	No	No	No	No	Yes	No	No	No	＜1.2 mg/dL	＜20 mg/dL	Intestinal obstruction	Laparoscopic surgery	Primary anastomosis	＜270 min	＜100 ml	≥90 %	No	No	No	No	T1~T2	N0	Yes	Right-sided colon	＜5 cm	≥5 ng/ml	≥37 U/mL	＜0.05 ng/ml	＜3	＜10 mg/l	＜10 mg/l	No	External Dataset
837	Female	≥60	≥25 kg/m2	＜3	≥30g/L	＜3	No	Yes	Yes	Yes	No	No	No	Yes	Yes	No	Yes	Yes	＜1.2 mg/dL	＜20 mg/dL	Hemorrhage	Open surgery	Simple stoma	＜270 min	＜100 ml	≥90 %	No	No	No	No	T1~T2	N0	No	Left-sided colon	＜5 cm	＜5 ng/ml	＜37 U/mL	＜0.05 ng/ml	＜3	＜10 mg/l	＜10 mg/l	No	External Dataset
838	Female	≥60	≥25 kg/m2	＜3	≥30g/L	＜3	No	No	No	Yes	No	No	No	No	Yes	No	No	No	＜1.2 mg/dL	＜20 mg/dL	Intestinal obstruction	Laparoscopic surgery	Primary anastomosis with stoma	≥270 min	＜100 ml	≥90 %	Yes	No	No	No	T1~T2	N0	No	Right-sided colon	＜5 cm	＜5 ng/ml	＜37 U/mL	＜0.05 ng/ml	＜3	＜10 mg/l	＜10 mg/l	No	External Dataset
839	Female	≥60	≥25 kg/m2	＜3	≥30g/L	＜3	No	No	No	No	No	No	No	No	No	No	No	No	＜1.2 mg/dL	＜20 mg/dL	Intestinal perforation	Open surgery	Primary anastomosis	＜270 min	＜100 ml	≥90 %	No	No	No	Yes	T1~T2	N0	No	Left-sided colon	＜5 cm	＜5 ng/ml	＜37 U/mL	＜0.05 ng/ml	＜3	＜10 mg/l	＜10 mg/l	No	External Dataset
840	Male	＜60	＜25 kg/m2	≥3	≥30g/L	＜3	No	No	No	No	No	No	No	Yes	Yes	No	No	No	＜1.2 mg/dL	＜20 mg/dL	Intestinal obstruction	Open surgery	Primary anastomosis	≥270 min	≥100 ml	≥90 %	No	No	Yes	Yes	T1~T2	N0	No	Left-sided colon	＜5 cm	＜5 ng/ml	＜37 U/mL	≥0.05 ng/ml	＜3	≥10 mg/l	＜10 mg/l	No	External Dataset
841	Female	＜60	＜25 kg/m2	≥3	≥30g/L	＜3	No	No	No	No	No	No	No	No	Yes	No	No	No	＜1.2 mg/dL	＜20 mg/dL	Intestinal perforation	Laparoscopic surgery	Hartmann's procedure	≥270 min	＜100 ml	≥90 %	Yes	Yes	No	No	T1~T2	N0	No	Left-sided colon	＜5 cm	＜5 ng/ml	＜37 U/mL	＜0.05 ng/ml	≥3	＜10 mg/l	≥10 mg/l	No	External Dataset
842	Male	＜60	≥25 kg/m2	＜3	＜30g/L	＜3	No	No	No	No	No	No	No	Yes	No	No	No	No	＜1.2 mg/dL	＜20 mg/dL	Intestinal obstruction	Open surgery	Hartmann's procedure	≥270 min	＜100 ml	≥90 %	No	No	Yes	Yes	T1~T2	N0	No	Left-sided colon	＜5 cm	＜5 ng/ml	＜37 U/mL	＜0.05 ng/ml	≥3	＜10 mg/l	≥10 mg/l	No	External Dataset
843	Female	≥60	≥25 kg/m2	≥3	＜30g/L	＜3	No	No	No	No	No	No	No	No	No	No	No	No	＜1.2 mg/dL	＜20 mg/dL	Intestinal obstruction	Open surgery	Primary anastomosis with stoma	≥270 min	≥100 ml	≥90 %	Yes	Yes	No	No	T1~T2	N0	No	Left-sided colon	＜5 cm	＜5 ng/ml	＜37 U/mL	＜0.05 ng/ml	＜3	≥10 mg/l	＜10 mg/l	No	External Dataset
844	Female	＜60	≥25 kg/m2	≥3	≥30g/L	＜3	No	No	No	No	No	No	No	Yes	Yes	No	No	No	＜1.2 mg/dL	＜20 mg/dL	Intussusception	Open surgery	Primary anastomosis	≥270 min	≥100 ml	＜90 %	No	No	Yes	No	T1~T2	N0	No	Left-sided colon	＜5 cm	＜5 ng/ml	＜37 U/mL	≥0.05 ng/ml	＜3	＜10 mg/l	≥10 mg/l	No	External Dataset
845	Female	＜60	＜25 kg/m2	≥3	≥30g/L	＜3	No	No	No	No	No	No	No	Yes	Yes	No	No	No	＜1.2 mg/dL	＜20 mg/dL	Intestinal obstruction	Open surgery	Primary anastomosis	＜270 min	＜100 ml	≥90 %	Yes	No	No	No	T1~T2	N0	No	Left-sided colon	＜5 cm	＜5 ng/ml	＜37 U/mL	≥0.05 ng/ml	＜3	≥10 mg/l	＜10 mg/l	No	External Dataset
846	Male	≥60	＜25 kg/m2	≥3	≥30g/L	＜3	No	No	No	No	No	No	Yes	Yes	Yes	No	No	No	＜1.2 mg/dL	＜20 mg/dL	Intestinal obstruction	Open surgery	Primary anastomosis with stoma	≥270 min	＜100 ml	≥90 %	No	No	No	Yes	T1~T2	N0	No	Left-sided colon	＜5 cm	＜5 ng/ml	＜37 U/mL	＜0.05 ng/ml	≥3	＜10 mg/l	＜10 mg/l	No	External Dataset
847	Male	＜60	≥25 kg/m2	＜3	≥30g/L	＜3	No	No	No	No	No	No	Yes	No	Yes	No	No	No	＜1.2 mg/dL	≥20 mg/dL	Intestinal obstruction	Open surgery	Primary anastomosis	＜270 min	≥100 ml	≥90 %	No	No	No	No	T1~T2	N0	No	Right-sided colon	＜5 cm	＜5 ng/ml	＜37 U/mL	≥0.05 ng/ml	＜3	＜10 mg/l	≥10 mg/l	No	External Dataset
848	Male	≥60	≥25 kg/m2	＜3	＜30g/L	＜3	No	No	No	No	Yes	No	No	No	No	Yes	No	No	≥1.2 mg/dL	≥20 mg/dL	Intestinal obstruction	Open surgery	Primary anastomosis	＜270 min	≥100 ml	≥90 %	No	No	No	No	T1~T2	N0	No	Left-sided colon	＜5 cm	＜5 ng/ml	＜37 U/mL	＜0.05 ng/ml	≥3	＜10 mg/l	＜10 mg/l	No	External Dataset
849	Female	＜60	≥25 kg/m2	＜3	≥30g/L	＜3	No	No	No	No	No	No	No	No	No	No	No	No	＜1.2 mg/dL	＜20 mg/dL	Intestinal obstruction	Open surgery	Primary anastomosis with stoma	≥270 min	≥100 ml	≥90 %	No	No	No	No	T1~T2	N0	No	Left-sided colon	≥5 cm	＜5 ng/ml	＜37 U/mL	≥0.05 ng/ml	＜3	＜10 mg/l	＜10 mg/l	No	External Dataset
850	Male	＜60	＜25 kg/m2	＜3	＜30g/L	＜3	No	No	No	No	No	No	No	No	No	No	No	No	≥1.2 mg/dL	≥20 mg/dL	Hemorrhage	Open surgery	Primary anastomosis	＜270 min	＜100 ml	≥90 %	No	No	No	Yes	T1~T2	N0	No	Left-sided colon	＜5 cm	＜5 ng/ml	＜37 U/mL	＜0.05 ng/ml	＜3	＜10 mg/l	＜10 mg/l	No	External Dataset
851	Male	＜60	＜25 kg/m2	＜3	≥30g/L	＜3	No	No	No	No	Yes	No	No	No	Yes	Yes	No	No	≥1.2 mg/dL	≥20 mg/dL	Intussusception	Open surgery	Primary anastomosis	＜270 min	＜100 ml	≥90 %	No	No	No	No	T1~T2	N0	No	Left-sided colon	≥5 cm	＜5 ng/ml	＜37 U/mL	＜0.05 ng/ml	＜3	＜10 mg/l	＜10 mg/l	No	External Dataset
852	Male	＜60	＜25 kg/m2	＜3	＜30g/L	＜3	No	No	No	No	Yes	No	No	No	No	Yes	No	No	＜1.2 mg/dL	≥20 mg/dL	Intestinal obstruction	Laparoscopic surgery	Primary anastomosis	＜270 min	＜100 ml	≥90 %	No	No	No	Yes	T1~T2	N0	No	Left-sided colon	≥5 cm	＜5 ng/ml	＜37 U/mL	＜0.05 ng/ml	＜3	＜10 mg/l	＜10 mg/l	No	External Dataset
853	Female	＜60	＜25 kg/m2	＜3	≥30g/L	＜3	No	No	No	No	No	No	No	No	Yes	Yes	No	No	＜1.2 mg/dL	＜20 mg/dL	Hemorrhage	Laparoscopic surgery	Simple stoma	＜270 min	＜100 ml	≥90 %	No	No	No	No	T1~T2	N0	No	Right-sided colon	＜5 cm	＜5 ng/ml	＜37 U/mL	≥0.05 ng/ml	＜3	＜10 mg/l	＜10 mg/l	No	External Dataset
854	Female	≥60	＜25 kg/m2	＜3	≥30g/L	＜3	No	No	No	No	No	No	No	No	No	No	No	No	＜1.2 mg/dL	≥20 mg/dL	Intestinal obstruction	Open surgery	Primary anastomosis	＜270 min	＜100 ml	≥90 %	No	No	No	Yes	T1~T2	N0	No	Right-sided colon	＜5 cm	＜5 ng/ml	＜37 U/mL	≥0.05 ng/ml	＜3	＜10 mg/l	＜10 mg/l	No	External Dataset
855	Female	＜60	＜25 kg/m2	＜3	≥30g/L	＜3	No	No	No	No	No	No	No	No	No	No	No	No	＜1.2 mg/dL	≥20 mg/dL	Intestinal obstruction	Laparoscopic surgery	Primary anastomosis	＜270 min	＜100 ml	≥90 %	No	No	No	Yes	T1~T2	N0	No	Right-sided colon	≥5 cm	＜5 ng/ml	＜37 U/mL	＜0.05 ng/ml	＜3	＜10 mg/l	＜10 mg/l	No	External Dataset
856	Female	≥60	＜25 kg/m2	＜3	＜30g/L	＜3	No	No	No	No	No	No	No	No	No	No	No	No	＜1.2 mg/dL	＜20 mg/dL	Hemorrhage	Open surgery	Simple stoma	＜270 min	＜100 ml	≥90 %	No	No	No	No	T3~T4	N0	No	Right-sided colon	≥5 cm	＜5 ng/ml	＜37 U/mL	≥0.05 ng/ml	＜3	＜10 mg/l	＜10 mg/l	No	External Dataset
857	Male	≥60	＜25 kg/m2	＜3	≥30g/L	≥3	No	No	No	No	No	No	No	No	No	No	No	No	＜1.2 mg/dL	＜20 mg/dL	Intestinal obstruction	Open surgery	Primary anastomosis	＜270 min	＜100 ml	≥90 %	No	No	No	No	T1~T2	N0	No	Right-sided colon	＜5 cm	＜5 ng/ml	＜37 U/mL	＜0.05 ng/ml	＜3	＜10 mg/l	＜10 mg/l	No	External Dataset
858	Male	＜60	＜25 kg/m2	＜3	≥30g/L	≥3	Yes	No	No	No	No	No	No	No	No	No	No	No	＜1.2 mg/dL	＜20 mg/dL	Intestinal obstruction	Open surgery	Primary anastomosis	＜270 min	＜100 ml	≥90 %	No	No	No	No	T3~T4	N0	No	Right-sided colon	＜5 cm	＜5 ng/ml	＜37 U/mL	≥0.05 ng/ml	＜3	＜10 mg/l	＜10 mg/l	No	External Dataset
859	Female	≥60	＜25 kg/m2	＜3	≥30g/L	＜3	Yes	No	No	No	No	No	No	No	No	No	No	No	＜1.2 mg/dL	＜20 mg/dL	Intestinal perforation	Open surgery	Simple stoma	＜270 min	＜100 ml	≥90 %	No	No	No	No	T1~T2	N0	No	Right-sided colon	＜5 cm	＜5 ng/ml	＜37 U/mL	＜0.05 ng/ml	＜3	＜10 mg/l	＜10 mg/l	No	External Dataset
860	Male	≥60	＜25 kg/m2	＜3	≥30g/L	≥3	Yes	No	No	No	No	No	No	No	No	No	No	No	＜1.2 mg/dL	＜20 mg/dL	Intestinal obstruction	Open surgery	Primary anastomosis	＜270 min	＜100 ml	≥90 %	No	No	No	No	T1~T2	N0	No	Left-sided colon	＜5 cm	＜5 ng/ml	＜37 U/mL	＜0.05 ng/ml	＜3	＜10 mg/l	＜10 mg/l	No	External Dataset
861	Female	≥60	＜25 kg/m2	≥3	≥30g/L	＜3	No	No	Yes	No	No	No	No	No	No	No	No	No	＜1.2 mg/dL	＜20 mg/dL	Intestinal obstruction	Laparoscopic surgery	Primary anastomosis with stoma	＜270 min	＜100 ml	≥90 %	No	No	No	No	T3~T4	N0	No	Right-sided colon	＜5 cm	＜5 ng/ml	＜37 U/mL	≥0.05 ng/ml	＜3	＜10 mg/l	＜10 mg/l	No	External Dataset
862	Female	≥60	＜25 kg/m2	≥3	≥30g/L	＜3	No	Yes	Yes	Yes	No	No	No	No	No	No	No	No	＜1.2 mg/dL	＜20 mg/dL	Intestinal obstruction	Laparoscopic surgery	Primary anastomosis	＜270 min	＜100 ml	≥90 %	No	No	No	No	T1~T2	N0	No	Right-sided colon	＜5 cm	＜5 ng/ml	＜37 U/mL	≥0.05 ng/ml	＜3	＜10 mg/l	＜10 mg/l	No	External Dataset
863	Male	≥60	＜25 kg/m2	≥3	≥30g/L	＜3	No	Yes	No	No	No	No	No	No	No	No	No	No	＜1.2 mg/dL	＜20 mg/dL	Intestinal obstruction	Laparoscopic surgery	Hartmann's procedure	＜270 min	＜100 ml	≥90 %	No	No	No	No	T3~T4	N0	No	Right-sided colon	＜5 cm	＜5 ng/ml	＜37 U/mL	＜0.05 ng/ml	＜3	＜10 mg/l	＜10 mg/l	No	External Dataset
864	Male	≥60	＜25 kg/m2	＜3	≥30g/L	≥3	Yes	No	Yes	Yes	No	No	No	No	No	No	No	No	＜1.2 mg/dL	＜20 mg/dL	Intestinal obstruction	Open surgery	Hartmann's procedure	＜270 min	＜100 ml	≥90 %	No	No	No	No	T3~T4	N0	No	Right-sided colon	＜5 cm	＜5 ng/ml	＜37 U/mL	≥0.05 ng/ml	＜3	＜10 mg/l	＜10 mg/l	No	External Dataset
865	Female	≥60	＜25 kg/m2	≥3	≥30g/L	＜3	No	Yes	Yes	Yes	No	No	No	No	No	No	No	No	＜1.2 mg/dL	＜20 mg/dL	Intestinal obstruction	Open surgery	Primary anastomosis	＜270 min	＜100 ml	≥90 %	No	No	No	No	T1~T2	N0	No	Left-sided colon	＜5 cm	＜5 ng/ml	＜37 U/mL	＜0.05 ng/ml	＜3	＜10 mg/l	＜10 mg/l	No	External Dataset
866	Female	≥60	＜25 kg/m2	＜3	≥30g/L	＜3	No	Yes	No	Yes	No	No	No	No	No	No	No	No	＜1.2 mg/dL	＜20 mg/dL	Intestinal obstruction	Laparoscopic surgery	Hartmann's procedure	＜270 min	＜100 ml	≥90 %	No	No	No	No	T3~T4	N0	No	Left-sided colon	＜5 cm	＜5 ng/ml	＜37 U/mL	≥0.05 ng/ml	＜3	＜10 mg/l	＜10 mg/l	No	External Dataset
867	Male	＜60	＜25 kg/m2	≥3	≥30g/L	＜3	No	Yes	No	No	No	No	No	No	No	No	No	No	＜1.2 mg/dL	＜20 mg/dL	Intestinal obstruction	Open surgery	Hartmann's procedure	＜270 min	＜100 ml	≥90 %	No	No	No	No	T1~T2	N0	No	Right-sided colon	＜5 cm	＜5 ng/ml	≥37 U/mL	≥0.05 ng/ml	＜3	＜10 mg/l	＜10 mg/l	No	External Dataset
868	Male	＜60	＜25 kg/m2	＜3	≥30g/L	＜3	No	Yes	No	Yes	No	No	No	No	No	No	No	No	＜1.2 mg/dL	＜20 mg/dL	Intestinal obstruction	Open surgery	Primary anastomosis	＜270 min	＜100 ml	≥90 %	No	No	No	No	T1~T2	N0	No	Left-sided colon	＜5 cm	＜5 ng/ml	＜37 U/mL	＜0.05 ng/ml	＜3	＜10 mg/l	＜10 mg/l	No	External Dataset
869	Female	＜60	≥25 kg/m2	≥3	≥30g/L	＜3	No	No	No	Yes	No	No	No	No	No	No	No	No	＜1.2 mg/dL	＜20 mg/dL	Intestinal obstruction	Open surgery	Primary anastomosis	＜270 min	＜100 ml	≥90 %	No	No	No	No	T3~T4	N0	No	Left-sided colon	＜5 cm	≥5 ng/ml	≥37 U/mL	≥0.05 ng/ml	＜3	＜10 mg/l	＜10 mg/l	No	External Dataset
870	Female	＜60	≥25 kg/m2	＜3	≥30g/L	＜3	No	No	No	Yes	No	No	No	No	No	No	No	Yes	＜1.2 mg/dL	＜20 mg/dL	Intestinal obstruction	Open surgery	Primary anastomosis with stoma	＜270 min	＜100 ml	≥90 %	No	No	No	No	T1~T2	N0	No	Left-sided colon	＜5 cm	＜5 ng/ml	≥37 U/mL	＜0.05 ng/ml	＜3	＜10 mg/l	＜10 mg/l	No	External Dataset
871	Female	≥60	＜25 kg/m2	＜3	＜30g/L	＜3	No	No	No	Yes	No	No	No	No	No	No	No	Yes	＜1.2 mg/dL	＜20 mg/dL	Intestinal obstruction	Open surgery	Hartmann's procedure	≥270 min	≥100 ml	≥90 %	No	No	No	No	T1~T2	N0	No	Left-sided colon	＜5 cm	＜5 ng/ml	≥37 U/mL	＜0.05 ng/ml	＜3	≥10 mg/l	＜10 mg/l	No	External Dataset
872	Female	＜60	≥25 kg/m2	＜3	≥30g/L	＜3	No	No	No	Yes	No	No	No	No	No	No	No	Yes	＜1.2 mg/dL	＜20 mg/dL	Intestinal obstruction	Open surgery	Hartmann's procedure	＜270 min	≥100 ml	≥90 %	No	No	No	No	T3~T4	N0	No	Left-sided colon	＜5 cm	≥5 ng/ml	≥37 U/mL	≥0.05 ng/ml	≥3	≥10 mg/l	＜10 mg/l	No	External Dataset
873	Male	≥60	＜25 kg/m2	＜3	＜30g/L	＜3	No	No	No	No	Yes	Yes	No	No	No	No	No	No	＜1.2 mg/dL	＜20 mg/dL	Intestinal obstruction	Open surgery	Primary anastomosis	≥270 min	≥100 ml	≥90 %	No	No	No	No	T1~T2	N0	No	Left-sided colon	＜5 cm	＜5 ng/ml	＜37 U/mL	≥0.05 ng/ml	≥3	≥10 mg/l	≥10 mg/l	No	External Dataset
874	Male	＜60	＜25 kg/m2	＜3	＜30g/L	＜3	No	No	No	No	No	Yes	No	No	No	No	No	No	＜1.2 mg/dL	＜20 mg/dL	Intestinal obstruction	Open surgery	Hartmann's procedure	＜270 min	≥100 ml	≥90 %	No	No	No	No	T1~T2	N0	No	Right-sided colon	＜5 cm	＜5 ng/ml	＜37 U/mL	＜0.05 ng/ml	＜3	≥10 mg/l	＜10 mg/l	No	External Dataset
875	Male	≥60	＜25 kg/m2	＜3	＜30g/L	＜3	No	No	No	No	Yes	Yes	Yes	Yes	No	No	No	No	＜1.2 mg/dL	＜20 mg/dL	Intestinal perforation	Open surgery	Hartmann's procedure	＜270 min	≥100 ml	≥90 %	No	No	No	No	T3~T4	N0	No	Left-sided colon	＜5 cm	＜5 ng/ml	≥37 U/mL	≥0.05 ng/ml	≥3	＜10 mg/l	≥10 mg/l	No	External Dataset
876	Male	＜60	＜25 kg/m2	＜3	＜30g/L	＜3	No	No	No	Yes	No	No	No	Yes	No	No	No	No	＜1.2 mg/dL	＜20 mg/dL	Intestinal obstruction	Open surgery	Primary anastomosis with stoma	＜270 min	＜100 ml	≥90 %	No	No	No	No	T1~T2	N0	No	Right-sided colon	＜5 cm	≥5 ng/ml	≥37 U/mL	＜0.05 ng/ml	≥3	≥10 mg/l	＜10 mg/l	No	External Dataset
877	Female	≥60	≥25 kg/m2	＜3	≥30g/L	＜3	No	No	No	No	No	Yes	No	No	No	No	No	No	＜1.2 mg/dL	＜20 mg/dL	Intestinal obstruction	Laparoscopic surgery	Primary anastomosis	≥270 min	＜100 ml	＜90 %	No	No	No	No	T1~T2	N0	No	Left-sided colon	＜5 cm	≥5 ng/ml	＜37 U/mL	≥0.05 ng/ml	≥3	＜10 mg/l	＜10 mg/l	No	External Dataset
878	Male	＜60	≥25 kg/m2	＜3	＜30g/L	＜3	No	No	No	No	Yes	Yes	Yes	Yes	Yes	No	No	No	＜1.2 mg/dL	＜20 mg/dL	Intestinal obstruction	Laparoscopic surgery	Primary anastomosis	＜270 min	≥100 ml	＜90 %	Yes	No	No	No	T1~T2	N0	Yes	Left-sided colon	＜5 cm	＜5 ng/ml	＜37 U/mL	＜0.05 ng/ml	＜3	≥10 mg/l	≥10 mg/l	No	External Dataset
879	Male	≥60	＜25 kg/m2	＜3	＜30g/L	＜3	No	No	No	No	No	No	No	No	Yes	Yes	No	No	＜1.2 mg/dL	＜20 mg/dL	Intestinal obstruction	Laparoscopic surgery	Primary anastomosis	≥270 min	＜100 ml	＜90 %	Yes	Yes	No	No	T1~T2	N0	No	Right-sided colon	＜5 cm	≥5 ng/ml	＜37 U/mL	＜0.05 ng/ml	＜3	＜10 mg/l	≥10 mg/l	No	External Dataset
880	Male	＜60	＜25 kg/m2	＜3	≥30g/L	＜3	No	No	No	No	No	No	No	Yes	Yes	Yes	No	No	＜1.2 mg/dL	＜20 mg/dL	Hemorrhage	Laparoscopic surgery	Simple stoma	＜270 min	＜100 ml	＜90 %	No	No	Yes	No	T1~T2	N0	Yes	Right-sided colon	＜5 cm	＜5 ng/ml	≥37 U/mL	＜0.05 ng/ml	＜3	＜10 mg/l	＜10 mg/l	No	External Dataset
881	Male	≥60	＜25 kg/m2	＜3	≥30g/L	＜3	No	No	No	No	No	No	No	No	No	Yes	No	No	≥1.2 mg/dL	≥20 mg/dL	Intestinal obstruction	Laparoscopic surgery	Primary anastomosis	＜270 min	≥100 ml	≥90 %	No	Yes	No	No	T1~T2	N0	No	Left-sided colon	＜5 cm	＜5 ng/ml	＜37 U/mL	＜0.05 ng/ml	＜3	＜10 mg/l	＜10 mg/l	No	External Dataset
882	Male	＜60	＜25 kg/m2	＜3	≥30g/L	＜3	No	No	No	No	No	No	No	No	Yes	No	No	No	≥1.2 mg/dL	≥20 mg/dL	Intestinal obstruction	Open surgery	Primary anastomosis	＜270 min	≥100 ml	≥90 %	No	Yes	No	No	T1~T2	N0	No	Right-sided colon	＜5 cm	＜5 ng/ml	＜37 U/mL	＜0.05 ng/ml	＜3	＜10 mg/l	＜10 mg/l	No	External Dataset
883	Female	≥60	＜25 kg/m2	＜3	≥30g/L	＜3	No	No	No	No	No	No	No	Yes	No	No	No	No	≥1.2 mg/dL	≥20 mg/dL	Intestinal obstruction	Laparoscopic surgery	Primary anastomosis	＜270 min	＜100 ml	≥90 %	No	Yes	No	No	T1~T2	N0	Yes	Right-sided colon	＜5 cm	＜5 ng/ml	＜37 U/mL	＜0.05 ng/ml	＜3	＜10 mg/l	＜10 mg/l	No	External Dataset
884	Female	＜60	＜25 kg/m2	＜3	≥30g/L	＜3	No	No	No	No	No	No	No	No	No	No	No	No	＜1.2 mg/dL	＜20 mg/dL	Intestinal obstruction	Open surgery	Primary anastomosis	＜270 min	≥100 ml	≥90 %	No	No	No	No	T1~T2	N0	No	Left-sided colon	＜5 cm	＜5 ng/ml	＜37 U/mL	＜0.05 ng/ml	＜3	＜10 mg/l	＜10 mg/l	No	External Dataset
885	Male	≥60	≥25 kg/m2	≥3	≥30g/L	＜3	No	No	No	No	No	No	No	No	No	No	No	No	＜1.2 mg/dL	＜20 mg/dL	Intestinal obstruction	Open surgery	Primary anastomosis	＜270 min	＜100 ml	≥90 %	No	Yes	Yes	No	T1~T2	N0	No	Left-sided colon	＜5 cm	＜5 ng/ml	＜37 U/mL	＜0.05 ng/ml	＜3	＜10 mg/l	＜10 mg/l	No	External Dataset
886	Female	≥60	＜25 kg/m2	＜3	≥30g/L	＜3	Yes	No	No	No	No	No	No	Yes	No	No	No	No	＜1.2 mg/dL	＜20 mg/dL	Intestinal obstruction	Laparoscopic surgery	Primary anastomosis	＜270 min	＜100 ml	≥90 %	No	No	No	No	T1~T2	N0	No	Left-sided colon	≥5 cm	＜5 ng/ml	＜37 U/mL	＜0.05 ng/ml	＜3	＜10 mg/l	＜10 mg/l	No	External Dataset
887	Female	≥60	＜25 kg/m2	＜3	≥30g/L	＜3	No	No	No	No	No	No	No	Yes	No	No	No	No	＜1.2 mg/dL	＜20 mg/dL	Intussusception	Open surgery	Simple stoma	＜270 min	＜100 ml	≥90 %	No	No	No	Yes	T1~T2	N0	No	Left-sided colon	≥5 cm	＜5 ng/ml	＜37 U/mL	＜0.05 ng/ml	＜3	＜10 mg/l	＜10 mg/l	No	External Dataset
888	Female	≥60	＜25 kg/m2	＜3	≥30g/L	≥3	No	No	No	No	No	No	No	No	No	No	No	No	＜1.2 mg/dL	＜20 mg/dL	Intestinal obstruction	Open surgery	Hartmann's procedure	＜270 min	＜100 ml	≥90 %	No	No	No	Yes	T1~T2	N0	No	Left-sided colon	＜5 cm	＜5 ng/ml	＜37 U/mL	＜0.05 ng/ml	＜3	＜10 mg/l	＜10 mg/l	No	External Dataset
889	Male	≥60	＜25 kg/m2	＜3	≥30g/L	＜3	Yes	No	No	No	No	No	No	No	No	No	No	No	＜1.2 mg/dL	＜20 mg/dL	Intestinal obstruction	Open surgery	Hartmann's procedure	＜270 min	＜100 ml	≥90 %	No	No	No	Yes	T1~T2	N0	No	Left-sided colon	≥5 cm	＜5 ng/ml	＜37 U/mL	＜0.05 ng/ml	＜3	＜10 mg/l	＜10 mg/l	No	External Dataset
890	Male	≥60	＜25 kg/m2	≥3	≥30g/L	＜3	No	No	No	No	No	No	No	No	Yes	No	No	No	＜1.2 mg/dL	＜20 mg/dL	Intestinal obstruction	Open surgery	Primary anastomosis	＜270 min	＜100 ml	≥90 %	No	No	No	Yes	T1~T2	N0	No	Right-sided colon	≥5 cm	＜5 ng/ml	＜37 U/mL	＜0.05 ng/ml	＜3	＜10 mg/l	＜10 mg/l	No	External Dataset
891	Male	＜60	＜25 kg/m2	≥3	≥30g/L	＜3	No	No	No	No	No	No	No	No	No	No	No	No	＜1.2 mg/dL	＜20 mg/dL	Intestinal obstruction	Open surgery	Hartmann's procedure	＜270 min	＜100 ml	≥90 %	No	No	No	Yes	T1~T2	N0	No	Left-sided colon	＜5 cm	＜5 ng/ml	＜37 U/mL	＜0.05 ng/ml	＜3	＜10 mg/l	＜10 mg/l	No	External Dataset
892	Female	≥60	＜25 kg/m2	＜3	≥30g/L	＜3	No	No	No	No	No	No	No	No	No	No	No	No	＜1.2 mg/dL	＜20 mg/dL	Intussusception	Open surgery	Hartmann's procedure	＜270 min	＜100 ml	≥90 %	No	No	No	Yes	T1~T2	N0	No	Right-sided colon	≥5 cm	＜5 ng/ml	＜37 U/mL	＜0.05 ng/ml	＜3	＜10 mg/l	＜10 mg/l	No	External Dataset
893	Male	＜60	＜25 kg/m2	＜3	≥30g/L	≥3	No	No	No	No	No	No	No	No	Yes	No	No	No	＜1.2 mg/dL	＜20 mg/dL	Intestinal obstruction	Open surgery	Primary anastomosis	＜270 min	＜100 ml	≥90 %	No	No	No	Yes	T1~T2	N0	No	Left-sided colon	≥5 cm	＜5 ng/ml	＜37 U/mL	＜0.05 ng/ml	＜3	＜10 mg/l	＜10 mg/l	No	External Dataset
894	Female	＜60	＜25 kg/m2	＜3	＜30g/L	＜3	No	No	No	No	No	No	No	No	Yes	No	No	No	＜1.2 mg/dL	＜20 mg/dL	Intestinal obstruction	Open surgery	Hartmann's procedure	＜270 min	＜100 ml	≥90 %	No	No	No	No	T1~T2	N0	No	Right-sided colon	＜5 cm	＜5 ng/ml	＜37 U/mL	＜0.05 ng/ml	＜3	＜10 mg/l	＜10 mg/l	No	External Dataset
895	Female	＜60	＜25 kg/m2	＜3	≥30g/L	≥3	No	Yes	Yes	No	No	No	No	No	No	No	No	No	＜1.2 mg/dL	＜20 mg/dL	Intestinal obstruction	Open surgery	Hartmann's procedure	＜270 min	＜100 ml	≥90 %	No	No	No	Yes	T1~T2	N0	No	Left-sided colon	≥5 cm	＜5 ng/ml	＜37 U/mL	＜0.05 ng/ml	＜3	＜10 mg/l	＜10 mg/l	No	External Dataset
896	Female	≥60	＜25 kg/m2	≥3	≥30g/L	＜3	No	Yes	No	No	No	No	No	Yes	No	No	No	No	＜1.2 mg/dL	＜20 mg/dL	Intestinal obstruction	Open surgery	Primary anastomosis	＜270 min	＜100 ml	≥90 %	No	No	No	No	T1~T2	N0	No	Right-sided colon	≥5 cm	＜5 ng/ml	＜37 U/mL	＜0.05 ng/ml	＜3	＜10 mg/l	＜10 mg/l	No	External Dataset
897	Female	＜60	＜25 kg/m2	≥3	＜30g/L	＜3	No	Yes	No	No	No	No	No	Yes	No	No	No	No	＜1.2 mg/dL	＜20 mg/dL	Intestinal perforation	Open surgery	Primary anastomosis with stoma	＜270 min	＜100 ml	≥90 %	No	No	No	No	T1~T2	N0	Yes	Right-sided colon	＜5 cm	＜5 ng/ml	＜37 U/mL	＜0.05 ng/ml	＜3	＜10 mg/l	＜10 mg/l	No	External Dataset
898	Male	＜60	＜25 kg/m2	＜3	≥30g/L	＜3	No	No	No	No	No	No	No	No	Yes	No	No	No	＜1.2 mg/dL	＜20 mg/dL	Intestinal obstruction	Open surgery	Primary anastomosis	＜270 min	＜100 ml	≥90 %	No	No	No	No	T1~T2	N0	Yes	Right-sided colon	＜5 cm	＜5 ng/ml	＜37 U/mL	＜0.05 ng/ml	＜3	＜10 mg/l	＜10 mg/l	No	External Dataset
899	Female	≥60	＜25 kg/m2	＜3	＜30g/L	＜3	No	Yes	Yes	No	No	No	No	Yes	Yes	No	No	No	＜1.2 mg/dL	＜20 mg/dL	Intestinal obstruction	Open surgery	Primary anastomosis	≥270 min	＜100 ml	≥90 %	No	No	No	No	T1~T2	N0	No	Left-sided colon	≥5 cm	＜5 ng/ml	＜37 U/mL	＜0.05 ng/ml	＜3	＜10 mg/l	＜10 mg/l	No	External Dataset
900	Female	＜60	＜25 kg/m2	≥3	≥30g/L	＜3	No	No	No	No	No	No	No	Yes	Yes	No	No	No	＜1.2 mg/dL	＜20 mg/dL	Intestinal obstruction	Open surgery	Simple stoma	＜270 min	＜100 ml	≥90 %	No	No	No	No	T1~T2	N0	No	Left-sided colon	≥5 cm	＜5 ng/ml	＜37 U/mL	＜0.05 ng/ml	＜3	＜10 mg/l	＜10 mg/l	No	External Dataset
901	Male	＜60	＜25 kg/m2	≥3	≥30g/L	＜3	No	Yes	Yes	No	No	No	No	Yes	Yes	No	No	No	＜1.2 mg/dL	＜20 mg/dL	Intestinal obstruction	Open surgery	Primary anastomosis	＜270 min	＜100 ml	≥90 %	No	No	No	No	T1~T2	N0	Yes	Right-sided colon	≥5 cm	＜5 ng/ml	＜37 U/mL	＜0.05 ng/ml	＜3	＜10 mg/l	＜10 mg/l	No	External Dataset
902	Male	＜60	＜25 kg/m2	＜3	≥30g/L	＜3	No	Yes	Yes	No	No	No	No	Yes	Yes	No	No	No	＜1.2 mg/dL	＜20 mg/dL	Intestinal obstruction	Open surgery	Primary anastomosis	≥270 min	＜100 ml	≥90 %	No	No	No	No	T1~T2	N0	No	Left-sided colon	≥5 cm	＜5 ng/ml	＜37 U/mL	＜0.05 ng/ml	＜3	＜10 mg/l	＜10 mg/l	No	External Dataset
903	Female	≥60	≥25 kg/m2	＜3	＜30g/L	＜3	No	No	Yes	No	No	Yes	No	No	Yes	No	No	No	＜1.2 mg/dL	＜20 mg/dL	Intestinal obstruction	Laparoscopic surgery	Primary anastomosis	＜270 min	＜100 ml	≥90 %	No	No	No	No	T1~T2	N0	No	Left-sided colon	＜5 cm	＜5 ng/ml	＜37 U/mL	＜0.05 ng/ml	＜3	＜10 mg/l	＜10 mg/l	No	External Dataset
904	Male	＜60	＜25 kg/m2	＜3	＜30g/L	＜3	No	No	No	No	No	Yes	No	Yes	Yes	No	No	No	＜1.2 mg/dL	＜20 mg/dL	Intestinal obstruction	Laparoscopic surgery	Primary anastomosis	＜270 min	≥100 ml	≥90 %	No	No	No	No	T1~T2	N0	No	Left-sided colon	＜5 cm	＜5 ng/ml	＜37 U/mL	＜0.05 ng/ml	＜3	＜10 mg/l	＜10 mg/l	No	External Dataset
905	Male	＜60	≥25 kg/m2	＜3	≥30g/L	＜3	No	No	No	No	Yes	Yes	No	Yes	Yes	No	No	No	＜1.2 mg/dL	＜20 mg/dL	Hemorrhage	Laparoscopic surgery	Simple stoma	＜270 min	＜100 ml	≥90 %	No	No	No	No	T1~T2	N1~N2	No	Right-sided colon	＜5 cm	＜5 ng/ml	＜37 U/mL	＜0.05 ng/ml	＜3	＜10 mg/l	＜10 mg/l	No	External Dataset
906	Male	＜60	≥25 kg/m2	＜3	≥30g/L	＜3	No	Yes	Yes	No	No	No	No	No	Yes	No	No	No	＜1.2 mg/dL	＜20 mg/dL	Intestinal obstruction	Open surgery	Primary anastomosis	＜270 min	≥100 ml	≥90 %	Yes	No	No	No	T3~T4	N0	No	Left-sided colon	＜5 cm	＜5 ng/ml	＜37 U/mL	＜0.05 ng/ml	＜3	≥10 mg/l	≥10 mg/l	No	External Dataset
907	Female	≥60	＜25 kg/m2	＜3	≥30g/L	＜3	No	No	No	No	No	No	No	Yes	Yes	No	No	No	＜1.2 mg/dL	＜20 mg/dL	Intestinal obstruction	Open surgery	Primary anastomosis	＜270 min	＜100 ml	≥90 %	No	No	No	No	T1~T2	N0	No	Left-sided colon	＜5 cm	＜5 ng/ml	＜37 U/mL	＜0.05 ng/ml	＜3	＜10 mg/l	＜10 mg/l	No	External Dataset
908	Female	≥60	≥25 kg/m2	＜3	≥30g/L	＜3	No	No	No	No	No	No	No	Yes	Yes	No	No	No	＜1.2 mg/dL	≥20 mg/dL	Intestinal obstruction	Open surgery	Primary anastomosis	＜270 min	≥100 ml	≥90 %	Yes	No	No	No	T1~T2	N0	No	Left-sided colon	＜5 cm	＜5 ng/ml	＜37 U/mL	≥0.05 ng/ml	≥3	≥10 mg/l	＜10 mg/l	No	External Dataset
909	Male	≥60	＜25 kg/m2	＜3	≥30g/L	＜3	No	No	No	No	No	No	No	Yes	No	No	No	No	≥1.2 mg/dL	＜20 mg/dL	Intestinal obstruction	Open surgery	Primary anastomosis	＜270 min	＜100 ml	≥90 %	Yes	No	No	No	T3~T4	N1~N2	No	Right-sided colon	＜5 cm	＜5 ng/ml	＜37 U/mL	≥0.05 ng/ml	≥3	≥10 mg/l	≥10 mg/l	No	External Dataset
910	Female	≥60	≥25 kg/m2	＜3	≥30g/L	＜3	No	No	No	No	No	No	No	Yes	Yes	No	Yes	Yes	＜1.2 mg/dL	＜20 mg/dL	Intestinal obstruction	Open surgery	Primary anastomosis	＜270 min	＜100 ml	≥90 %	Yes	No	No	No	T3~T4	N0	Yes	Left-sided colon	＜5 cm	＜5 ng/ml	＜37 U/mL	＜0.05 ng/ml	≥3	≥10 mg/l	≥10 mg/l	No	External Dataset
911	Female	≥60	＜25 kg/m2	＜3	≥30g/L	＜3	No	No	No	No	No	No	No	Yes	Yes	No	No	No	＜1.2 mg/dL	≥20 mg/dL	Hemorrhage	Open surgery	Primary anastomosis with stoma	＜270 min	＜100 ml	≥90 %	Yes	No	No	No	T3~T4	N0	No	Right-sided colon	＜5 cm	≥5 ng/ml	≥37 U/mL	≥0.05 ng/ml	≥3	＜10 mg/l	＜10 mg/l	No	External Dataset
912	Female	＜60	＜25 kg/m2	≥3	＜30g/L	＜3	No	No	No	No	No	No	No	No	No	No	Yes	Yes	≥1.2 mg/dL	＜20 mg/dL	Intestinal obstruction	Open surgery	Primary anastomosis	＜270 min	＜100 ml	≥90 %	No	No	No	No	T3~T4	N0	No	Left-sided colon	＜5 cm	≥5 ng/ml	≥37 U/mL	＜0.05 ng/ml	≥3	＜10 mg/l	＜10 mg/l	No	External Dataset
913	Female	≥60	＜25 kg/m2	＜3	≥30g/L	＜3	No	No	No	No	No	No	No	No	No	No	No	No	≥1.2 mg/dL	＜20 mg/dL	Intestinal obstruction	Open surgery	Primary anastomosis	＜270 min	＜100 ml	≥90 %	Yes	No	No	No	T1~T2	N0	No	Left-sided colon	＜5 cm	≥5 ng/ml	＜37 U/mL	＜0.05 ng/ml	＜3	＜10 mg/l	＜10 mg/l	No	External Dataset
914	Female	＜60	≥25 kg/m2	＜3	≥30g/L	＜3	No	No	No	No	No	No	No	No	Yes	No	No	No	＜1.2 mg/dL	≥20 mg/dL	Intestinal obstruction	Open surgery	Primary anastomosis	＜270 min	≥100 ml	≥90 %	No	No	No	No	T3~T4	N0	No	Left-sided colon	＜5 cm	≥5 ng/ml	≥37 U/mL	≥0.05 ng/ml	＜3	≥10 mg/l	＜10 mg/l	No	External Dataset
915	Male	≥60	＜25 kg/m2	≥3	＜30g/L	＜3	No	No	No	No	No	No	No	No	Yes	No	No	No	＜1.2 mg/dL	＜20 mg/dL	Intestinal obstruction	Open surgery	Simple stoma	＜270 min	≥100 ml	≥90 %	No	No	No	No	T1~T2	N0	No	Right-sided colon	＜5 cm	≥5 ng/ml	＜37 U/mL	＜0.05 ng/ml	≥3	＜10 mg/l	≥10 mg/l	No	External Dataset
916	Male	＜60	≥25 kg/m2	＜3	≥30g/L	＜3	No	No	No	No	No	No	Yes	No	No	No	No	No	＜1.2 mg/dL	＜20 mg/dL	Intestinal obstruction	Laparoscopic surgery	Primary anastomosis	＜270 min	＜100 ml	≥90 %	No	No	No	No	T1~T2	N0	No	Right-sided colon	＜5 cm	≥5 ng/ml	≥37 U/mL	＜0.05 ng/ml	＜3	＜10 mg/l	＜10 mg/l	No	External Dataset
917	Female	≥60	≥25 kg/m2	≥3	＜30g/L	＜3	Yes	No	No	No	No	No	Yes	No	No	No	No	No	＜1.2 mg/dL	＜20 mg/dL	Hemorrhage	Laparoscopic surgery	Hartmann's procedure	≥270 min	＜100 ml	≥90 %	No	No	No	No	T1~T2	N0	No	Right-sided colon	＜5 cm	≥5 ng/ml	＜37 U/mL	＜0.05 ng/ml	＜3	＜10 mg/l	＜10 mg/l	No	External Dataset
918	Female	≥60	≥25 kg/m2	≥3	＜30g/L	≥3	Yes	No	No	No	No	No	No	No	No	No	No	No	＜1.2 mg/dL	＜20 mg/dL	Intestinal perforation	Laparoscopic surgery	Hartmann's procedure	＜270 min	＜100 ml	≥90 %	No	No	No	No	T3~T4	N0	No	Right-sided colon	＜5 cm	＜5 ng/ml	＜37 U/mL	＜0.05 ng/ml	＜3	＜10 mg/l	＜10 mg/l	No	External Dataset
919	Female	≥60	≥25 kg/m2	＜3	＜30g/L	＜3	No	No	No	No	No	No	Yes	No	No	No	No	No	＜1.2 mg/dL	＜20 mg/dL	Intestinal obstruction	Open surgery	Primary anastomosis	＜270 min	＜100 ml	≥90 %	No	No	No	No	T1~T2	N0	No	Left-sided colon	＜5 cm	＜5 ng/ml	＜37 U/mL	＜0.05 ng/ml	＜3	＜10 mg/l	＜10 mg/l	No	External Dataset
920	Female	≥60	≥25 kg/m2	＜3	＜30g/L	＜3	No	No	No	No	No	No	No	No	No	No	No	No	＜1.2 mg/dL	＜20 mg/dL	Intestinal obstruction	Laparoscopic surgery	Primary anastomosis with stoma	≥270 min	≥100 ml	≥90 %	No	No	No	No	T3~T4	N0	No	Right-sided colon	＜5 cm	＜5 ng/ml	＜37 U/mL	＜0.05 ng/ml	＜3	＜10 mg/l	＜10 mg/l	No	External Dataset
921	Male	≥60	≥25 kg/m2	＜3	≥30g/L	＜3	Yes	No	No	No	No	No	No	No	No	No	No	No	＜1.2 mg/dL	＜20 mg/dL	Intestinal obstruction	Open surgery	Primary anastomosis	＜270 min	≥100 ml	≥90 %	No	No	No	No	T3~T4	N0	No	Right-sided colon	＜5 cm	＜5 ng/ml	＜37 U/mL	＜0.05 ng/ml	＜3	＜10 mg/l	＜10 mg/l	No	External Dataset
922	Male	≥60	＜25 kg/m2	≥3	≥30g/L	≥3	Yes	No	No	No	No	No	No	No	No	No	No	No	＜1.2 mg/dL	＜20 mg/dL	Intestinal obstruction	Laparoscopic surgery	Primary anastomosis	＜270 min	＜100 ml	≥90 %	No	No	No	No	T1~T2	N0	No	Right-sided colon	＜5 cm	＜5 ng/ml	＜37 U/mL	＜0.05 ng/ml	＜3	＜10 mg/l	＜10 mg/l	No	External Dataset
923	Female	≥60	＜25 kg/m2	≥3	≥30g/L	≥3	Yes	No	No	No	No	No	No	No	No	No	No	No	＜1.2 mg/dL	＜20 mg/dL	Intussusception	Open surgery	Primary anastomosis	＜270 min	＜100 ml	≥90 %	No	No	No	Yes	T1~T2	N0	No	Left-sided colon	＜5 cm	＜5 ng/ml	＜37 U/mL	＜0.05 ng/ml	＜3	＜10 mg/l	＜10 mg/l	No	External Dataset
924	Female	≥60	＜25 kg/m2	＜3	≥30g/L	＜3	Yes	No	No	No	No	No	No	No	No	No	No	No	＜1.2 mg/dL	＜20 mg/dL	Intestinal obstruction	Laparoscopic surgery	Primary anastomosis	≥270 min	≥100 ml	≥90 %	No	No	No	Yes	T1~T2	N0	No	Right-sided colon	＜5 cm	＜5 ng/ml	＜37 U/mL	＜0.05 ng/ml	＜3	＜10 mg/l	＜10 mg/l	No	External Dataset
925	Male	＜60	＜25 kg/m2	＜3	＜30g/L	≥3	Yes	No	No	No	No	No	No	No	No	No	No	No	＜1.2 mg/dL	＜20 mg/dL	Intestinal obstruction	Open surgery	Primary anastomosis	＜270 min	＜100 ml	≥90 %	No	Yes	No	Yes	T1~T2	N0	No	Left-sided colon	＜5 cm	＜5 ng/ml	＜37 U/mL	＜0.05 ng/ml	＜3	＜10 mg/l	＜10 mg/l	No	External Dataset
926	Female	≥60	＜25 kg/m2	≥3	＜30g/L	≥3	No	No	No	No	No	No	No	No	No	No	No	No	＜1.2 mg/dL	＜20 mg/dL	Intestinal obstruction	Laparoscopic surgery	Primary anastomosis	＜270 min	＜100 ml	≥90 %	No	No	Yes	Yes	T1~T2	N0	No	Right-sided colon	＜5 cm	＜5 ng/ml	＜37 U/mL	＜0.05 ng/ml	＜3	＜10 mg/l	＜10 mg/l	No	External Dataset
927	Male	＜60	＜25 kg/m2	≥3	≥30g/L	≥3	No	No	No	No	No	No	No	No	No	No	No	No	＜1.2 mg/dL	＜20 mg/dL	Intestinal obstruction	Open surgery	Primary anastomosis	＜270 min	＜100 ml	≥90 %	No	Yes	No	No	T1~T2	N0	No	Left-sided colon	＜5 cm	＜5 ng/ml	＜37 U/mL	＜0.05 ng/ml	＜3	＜10 mg/l	＜10 mg/l	No	External Dataset
928	Male	＜60	＜25 kg/m2	≥3	≥30g/L	≥3	No	Yes	No	Yes	No	No	No	No	No	No	No	No	＜1.2 mg/dL	＜20 mg/dL	Intussusception	Open surgery	Simple stoma	＜270 min	＜100 ml	≥90 %	No	Yes	Yes	No	T1~T2	N0	No	Right-sided colon	＜5 cm	＜5 ng/ml	＜37 U/mL	＜0.05 ng/ml	＜3	＜10 mg/l	＜10 mg/l	No	External Dataset
929	Male	＜60	＜25 kg/m2	＜3	≥30g/L	＜3	No	No	No	No	No	No	No	No	No	No	No	No	＜1.2 mg/dL	＜20 mg/dL	Intestinal obstruction	Open surgery	Primary anastomosis	＜270 min	＜100 ml	≥90 %	No	Yes	Yes	No	T1~T2	N0	No	Right-sided colon	＜5 cm	＜5 ng/ml	＜37 U/mL	＜0.05 ng/ml	＜3	＜10 mg/l	＜10 mg/l	No	External Dataset
930	Female	≥60	＜25 kg/m2	＜3	≥30g/L	＜3	No	Yes	Yes	Yes	No	Yes	No	No	No	No	No	No	＜1.2 mg/dL	＜20 mg/dL	Intestinal obstruction	Open surgery	Primary anastomosis	＜270 min	＜100 ml	≥90 %	No	No	No	No	T1~T2	N0	No	Right-sided colon	＜5 cm	＜5 ng/ml	＜37 U/mL	≥0.05 ng/ml	＜3	≥10 mg/l	≥10 mg/l	No	External Dataset
931	Male	≥60	＜25 kg/m2	≥3	≥30g/L	＜3	No	No	No	No	Yes	No	No	No	No	No	No	No	＜1.2 mg/dL	＜20 mg/dL	Intestinal obstruction	Open surgery	Primary anastomosis	＜270 min	＜100 ml	≥90 %	No	No	No	No	T1~T2	N0	No	Left-sided colon	＜5 cm	＜5 ng/ml	＜37 U/mL	＜0.05 ng/ml	＜3	≥10 mg/l	＜10 mg/l	No	External Dataset
932	Female	＜60	＜25 kg/m2	＜3	≥30g/L	＜3	No	No	No	Yes	Yes	No	No	No	No	No	No	No	＜1.2 mg/dL	＜20 mg/dL	Intestinal obstruction	Open surgery	Primary anastomosis with stoma	＜270 min	＜100 ml	≥90 %	No	No	No	No	T1~T2	N0	No	Right-sided colon	≥5 cm	＜5 ng/ml	＜37 U/mL	＜0.05 ng/ml	＜3	＜10 mg/l	＜10 mg/l	No	External Dataset
933	Male	＜60	＜25 kg/m2	＜3	≥30g/L	＜3	No	Yes	No	Yes	No	Yes	No	No	No	No	No	No	＜1.2 mg/dL	＜20 mg/dL	Hemorrhage	Open surgery	Primary anastomosis	＜270 min	＜100 ml	≥90 %	No	No	No	No	T1~T2	N0	No	Right-sided colon	＜5 cm	＜5 ng/ml	＜37 U/mL	＜0.05 ng/ml	≥3	＜10 mg/l	≥10 mg/l	No	External Dataset
934	Female	＜60	＜25 kg/m2	＜3	≥30g/L	＜3	No	No	No	No	Yes	Yes	No	No	No	No	No	No	＜1.2 mg/dL	＜20 mg/dL	Intestinal obstruction	Open surgery	Primary anastomosis	＜270 min	＜100 ml	≥90 %	No	No	No	No	T1~T2	N0	No	Left-sided colon	＜5 cm	＜5 ng/ml	＜37 U/mL	＜0.05 ng/ml	≥3	＜10 mg/l	≥10 mg/l	No	External Dataset
935	Male	＜60	＜25 kg/m2	＜3	≥30g/L	＜3	No	Yes	No	Yes	No	No	No	No	No	No	No	No	＜1.2 mg/dL	＜20 mg/dL	Intestinal obstruction	Open surgery	Simple stoma	＜270 min	＜100 ml	≥90 %	No	No	No	No	T1~T2	N0	No	Left-sided colon	＜5 cm	＜5 ng/ml	＜37 U/mL	＜0.05 ng/ml	＜3	＜10 mg/l	≥10 mg/l	No	External Dataset
936	Female	＜60	＜25 kg/m2	＜3	≥30g/L	＜3	No	No	No	Yes	No	No	No	No	No	Yes	No	No	＜1.2 mg/dL	＜20 mg/dL	Others	Open surgery	Primary anastomosis	＜270 min	＜100 ml	≥90 %	No	No	No	No	T1~T2	N0	No	Right-sided colon	≥5 cm	＜5 ng/ml	＜37 U/mL	＜0.05 ng/ml	＜3	＜10 mg/l	＜10 mg/l	No	External Dataset
937	Female	≥60	＜25 kg/m2	＜3	≥30g/L	＜3	No	No	No	No	No	No	No	No	No	No	No	No	＜1.2 mg/dL	＜20 mg/dL	Intestinal obstruction	Open surgery	Simple stoma	＜270 min	＜100 ml	≥90 %	No	No	No	No	T1~T2	N0	No	Right-sided colon	＜5 cm	＜5 ng/ml	＜37 U/mL	＜0.05 ng/ml	＜3	＜10 mg/l	＜10 mg/l	No	External Dataset
938	Female	≥60	≥25 kg/m2	＜3	≥30g/L	＜3	No	No	No	No	No	No	No	No	No	No	No	No	≥1.2 mg/dL	＜20 mg/dL	Intestinal perforation	Open surgery	Primary anastomosis	＜270 min	＜100 ml	≥90 %	No	No	No	No	T1~T2	N0	No	Left-sided colon	＜5 cm	＜5 ng/ml	＜37 U/mL	＜0.05 ng/ml	＜3	＜10 mg/l	＜10 mg/l	No	External Dataset
939	Male	≥60	≥25 kg/m2	＜3	≥30g/L	＜3	No	No	No	No	No	No	Yes	No	Yes	Yes	No	No	≥1.2 mg/dL	≥20 mg/dL	Intestinal obstruction	Open surgery	Primary anastomosis	＜270 min	＜100 ml	≥90 %	Yes	No	No	No	T1~T2	N0	No	Right-sided colon	＜5 cm	＜5 ng/ml	＜37 U/mL	＜0.05 ng/ml	＜3	＜10 mg/l	＜10 mg/l	No	External Dataset
940	Male	≥60	≥25 kg/m2	＜3	≥30g/L	＜3	No	No	No	No	No	No	No	Yes	No	No	No	No	＜1.2 mg/dL	≥20 mg/dL	Intestinal obstruction	Laparoscopic surgery	Primary anastomosis with stoma	＜270 min	＜100 ml	＜90 %	No	No	No	No	T1~T2	N0	No	Right-sided colon	＜5 cm	＜5 ng/ml	＜37 U/mL	＜0.05 ng/ml	＜3	＜10 mg/l	＜10 mg/l	No	External Dataset
941	Female	≥60	＜25 kg/m2	＜3	≥30g/L	＜3	No	No	No	No	No	No	Yes	Yes	No	No	No	No	≥1.2 mg/dL	＜20 mg/dL	Intestinal obstruction	Open surgery	Hartmann's procedure	≥270 min	＜100 ml	≥90 %	Yes	No	No	No	T1~T2	N0	No	Right-sided colon	＜5 cm	＜5 ng/ml	＜37 U/mL	＜0.05 ng/ml	＜3	＜10 mg/l	＜10 mg/l	No	External Dataset
942	Male	≥60	≥25 kg/m2	＜3	＜30g/L	＜3	No	No	No	No	No	No	No	Yes	No	No	No	No	＜1.2 mg/dL	＜20 mg/dL	Hemorrhage	Open surgery	Hartmann's procedure	≥270 min	＜100 ml	＜90 %	No	No	No	No	T1~T2	N0	No	Left-sided colon	＜5 cm	＜5 ng/ml	＜37 U/mL	＜0.05 ng/ml	＜3	＜10 mg/l	＜10 mg/l	No	External Dataset
943	Male	≥60	≥25 kg/m2	＜3	＜30g/L	＜3	No	No	No	No	No	No	No	No	No	No	No	No	＜1.2 mg/dL	＜20 mg/dL	Intestinal obstruction	Open surgery	Primary anastomosis	＜270 min	＜100 ml	＜90 %	Yes	No	No	No	T1~T2	N0	Yes	Right-sided colon	＜5 cm	＜5 ng/ml	＜37 U/mL	＜0.05 ng/ml	＜3	＜10 mg/l	＜10 mg/l	No	External Dataset
944	Male	≥60	＜25 kg/m2	＜3	＜30g/L	＜3	No	No	No	No	No	No	Yes	Yes	No	No	No	No	＜1.2 mg/dL	＜20 mg/dL	Intestinal obstruction	Open surgery	Simple stoma	≥270 min	＜100 ml	＜90 %	No	No	No	No	T1~T2	N0	Yes	Left-sided colon	＜5 cm	＜5 ng/ml	＜37 U/mL	＜0.05 ng/ml	＜3	＜10 mg/l	＜10 mg/l	No	External Dataset
945	Female	≥60	≥25 kg/m2	＜3	≥30g/L	＜3	No	No	No	No	No	No	No	No	No	No	Yes	No	＜1.2 mg/dL	＜20 mg/dL	Intestinal perforation	Open surgery	Primary anastomosis with stoma	＜270 min	≥100 ml	＜90 %	Yes	No	No	No	T1~T2	N0	No	Left-sided colon	＜5 cm	＜5 ng/ml	＜37 U/mL	＜0.05 ng/ml	＜3	＜10 mg/l	＜10 mg/l	No	External Dataset
946	Male	＜60	＜25 kg/m2	＜3	≥30g/L	＜3	No	No	No	No	No	No	No	No	No	No	No	No	＜1.2 mg/dL	＜20 mg/dL	Intestinal obstruction	Open surgery	Primary anastomosis	≥270 min	＜100 ml	≥90 %	Yes	No	No	No	T1~T2	N0	Yes	Right-sided colon	＜5 cm	＜5 ng/ml	＜37 U/mL	＜0.05 ng/ml	＜3	＜10 mg/l	＜10 mg/l	No	External Dataset
947	Male	≥60	≥25 kg/m2	≥3	≥30g/L	＜3	No	No	No	No	No	No	No	No	No	No	Yes	Yes	＜1.2 mg/dL	＜20 mg/dL	Intestinal obstruction	Open surgery	Primary anastomosis	＜270 min	≥100 ml	≥90 %	No	No	No	No	T1~T2	N0	No	Left-sided colon	＜5 cm	＜5 ng/ml	≥37 U/mL	＜0.05 ng/ml	＜3	＜10 mg/l	＜10 mg/l	No	External Dataset
948	Male	≥60	＜25 kg/m2	≥3	≥30g/L	＜3	No	No	No	No	No	No	No	No	No	No	Yes	Yes	＜1.2 mg/dL	＜20 mg/dL	Intestinal obstruction	Open surgery	Primary anastomosis	＜270 min	＜100 ml	≥90 %	Yes	No	No	No	T1~T2	N0	No	Left-sided colon	＜5 cm	＜5 ng/ml	≥37 U/mL	＜0.05 ng/ml	＜3	＜10 mg/l	＜10 mg/l	No	External Dataset
949	Male	＜60	≥25 kg/m2	≥3	＜30g/L	＜3	No	No	No	No	No	No	No	No	No	No	No	No	＜1.2 mg/dL	＜20 mg/dL	Intestinal obstruction	Open surgery	Primary anastomosis	≥270 min	＜100 ml	＜90 %	Yes	No	No	No	T3~T4	N1~N2	Yes	Left-sided colon	＜5 cm	≥5 ng/ml	≥37 U/mL	＜0.05 ng/ml	＜3	＜10 mg/l	＜10 mg/l	No	External Dataset
950	Female	≥60	＜25 kg/m2	≥3	≥30g/L	＜3	No	No	No	No	No	No	No	No	No	No	No	No	＜1.2 mg/dL	＜20 mg/dL	Intestinal obstruction	Open surgery	Primary anastomosis	≥270 min	＜100 ml	≥90 %	No	No	No	No	T3~T4	N1~N2	No	Right-sided colon	＜5 cm	≥5 ng/ml	＜37 U/mL	＜0.05 ng/ml	＜3	＜10 mg/l	＜10 mg/l	No	External Dataset
951	Female	≥60	＜25 kg/m2	≥3	＜30g/L	＜3	No	No	No	No	No	No	No	No	No	No	No	No	＜1.2 mg/dL	＜20 mg/dL	Intestinal obstruction	Open surgery	Primary anastomosis with stoma	＜270 min	≥100 ml	≥90 %	No	No	No	No	T3~T4	N1~N2	Yes	Left-sided colon	＜5 cm	＜5 ng/ml	＜37 U/mL	＜0.05 ng/ml	＜3	＜10 mg/l	＜10 mg/l	No	External Dataset
952	Female	≥60	＜25 kg/m2	≥3	＜30g/L	＜3	No	No	No	No	No	No	No	No	No	No	No	No	＜1.2 mg/dL	＜20 mg/dL	Intestinal obstruction	Open surgery	Hartmann's procedure	＜270 min	≥100 ml	≥90 %	No	No	No	No	T1~T2	N1~N2	No	Left-sided colon	＜5 cm	＜5 ng/ml	＜37 U/mL	＜0.05 ng/ml	＜3	＜10 mg/l	＜10 mg/l	No	External Dataset
953	Male	≥60	≥25 kg/m2	＜3	≥30g/L	＜3	No	No	No	No	No	No	No	No	No	No	No	No	＜1.2 mg/dL	＜20 mg/dL	Intestinal obstruction	Laparoscopic surgery	Hartmann's procedure	＜270 min	＜100 ml	≥90 %	No	No	No	No	T3~T4	N1~N2	No	Left-sided colon	＜5 cm	＜5 ng/ml	＜37 U/mL	＜0.05 ng/ml	＜3	＜10 mg/l	＜10 mg/l	No	External Dataset
954	Female	≥60	＜25 kg/m2	≥3	≥30g/L	＜3	Yes	No	No	No	No	No	No	No	No	No	No	No	＜1.2 mg/dL	＜20 mg/dL	Others	Open surgery	Primary anastomosis	＜270 min	＜100 ml	≥90 %	No	No	No	No	T3~T4	N0	Yes	Left-sided colon	＜5 cm	＜5 ng/ml	＜37 U/mL	＜0.05 ng/ml	＜3	＜10 mg/l	＜10 mg/l	No	External Dataset
955	Male	≥60	＜25 kg/m2	≥3	≥30g/L	＜3	No	No	No	No	No	No	No	No	No	No	No	No	＜1.2 mg/dL	＜20 mg/dL	Intestinal obstruction	Open surgery	Primary anastomosis	＜270 min	＜100 ml	≥90 %	No	No	No	No	T3~T4	N1~N2	No	Right-sided colon	＜5 cm	＜5 ng/ml	＜37 U/mL	＜0.05 ng/ml	＜3	＜10 mg/l	＜10 mg/l	No	External Dataset
956	Female	≥60	＜25 kg/m2	＜3	≥30g/L	≥3	No	No	No	No	Yes	No	No	No	No	No	No	No	＜1.2 mg/dL	＜20 mg/dL	Hemorrhage	Open surgery	Simple stoma	＜270 min	≥100 ml	≥90 %	No	No	No	Yes	T1~T2	N0	No	Left-sided colon	＜5 cm	＜5 ng/ml	＜37 U/mL	＜0.05 ng/ml	＜3	＜10 mg/l	＜10 mg/l	No	External Dataset
957	Female	≥60	＜25 kg/m2	＜3	≥30g/L	＜3	No	No	No	No	Yes	Yes	No	No	No	No	No	No	＜1.2 mg/dL	＜20 mg/dL	Intestinal obstruction	Open surgery	Primary anastomosis	＜270 min	≥100 ml	≥90 %	No	No	No	No	T3~T4	N1~N2	No	Right-sided colon	＜5 cm	＜5 ng/ml	＜37 U/mL	≥0.05 ng/ml	≥3	＜10 mg/l	≥10 mg/l	No	External Dataset
958	Male	≥60	≥25 kg/m2	＜3	≥30g/L	≥3	Yes	No	No	No	Yes	No	No	No	No	No	No	No	＜1.2 mg/dL	＜20 mg/dL	Hemorrhage	Laparoscopic surgery	Primary anastomosis	＜270 min	＜100 ml	≥90 %	No	No	No	No	T1~T2	N1~N2	Yes	Left-sided colon	＜5 cm	＜5 ng/ml	＜37 U/mL	＜0.05 ng/ml	＜3	＜10 mg/l	＜10 mg/l	No	External Dataset
959	Female	≥60	≥25 kg/m2	＜3	≥30g/L	＜3	No	No	No	No	No	Yes	No	No	No	No	No	No	＜1.2 mg/dL	＜20 mg/dL	Intestinal obstruction	Open surgery	Primary anastomosis	＜270 min	≥100 ml	≥90 %	No	No	No	No	T1~T2	N1~N2	No	Left-sided colon	＜5 cm	＜5 ng/ml	＜37 U/mL	≥0.05 ng/ml	＜3	＜10 mg/l	≥10 mg/l	No	External Dataset
960	Female	＜60	＜25 kg/m2	＜3	≥30g/L	≥3	Yes	Yes	No	No	No	No	No	No	No	No	No	No	＜1.2 mg/dL	＜20 mg/dL	Intestinal obstruction	Open surgery	Primary anastomosis	＜270 min	＜100 ml	≥90 %	No	No	No	Yes	T3~T4	N0	No	Right-sided colon	＜5 cm	＜5 ng/ml	＜37 U/mL	＜0.05 ng/ml	≥3	≥10 mg/l	≥10 mg/l	No	External Dataset
961	Female	≥60	＜25 kg/m2	＜3	≥30g/L	＜3	Yes	No	No	No	No	Yes	No	No	No	No	No	No	＜1.2 mg/dL	＜20 mg/dL	Others	Open surgery	Primary anastomosis with stoma	＜270 min	≥100 ml	≥90 %	No	No	No	No	T3~T4	N1~N2	No	Right-sided colon	＜5 cm	＜5 ng/ml	＜37 U/mL	≥0.05 ng/ml	＜3	＜10 mg/l	≥10 mg/l	No	External Dataset
962	Male	＜60	≥25 kg/m2	＜3	≥30g/L	≥3	No	Yes	No	No	Yes	No	No	No	No	No	No	No	＜1.2 mg/dL	＜20 mg/dL	Intestinal obstruction	Open surgery	Primary anastomosis	＜270 min	≥100 ml	≥90 %	No	No	No	Yes	T1~T2	N1~N2	No	Right-sided colon	＜5 cm	＜5 ng/ml	＜37 U/mL	≥0.05 ng/ml	＜3	＜10 mg/l	≥10 mg/l	No	External Dataset
963	Male	≥60	＜25 kg/m2	＜3	≥30g/L	＜3	Yes	Yes	No	No	Yes	No	No	No	No	No	No	No	＜1.2 mg/dL	＜20 mg/dL	Hemorrhage	Open surgery	Primary anastomosis	＜270 min	＜100 ml	≥90 %	No	No	No	Yes	T1~T2	N1~N2	No	Left-sided colon	＜5 cm	＜5 ng/ml	＜37 U/mL	≥0.05 ng/ml	＜3	＜10 mg/l	＜10 mg/l	No	External Dataset
964	Male	≥60	＜25 kg/m2	＜3	≥30g/L	＜3	Yes	No	No	No	Yes	No	No	No	No	No	No	No	＜1.2 mg/dL	＜20 mg/dL	Intestinal obstruction	Laparoscopic surgery	Primary anastomosis with stoma	＜270 min	＜100 ml	≥90 %	No	No	No	No	T3~T4	N1~N2	No	Left-sided colon	＜5 cm	＜5 ng/ml	＜37 U/mL	＜0.05 ng/ml	≥3	＜10 mg/l	＜10 mg/l	No	External Dataset
965	Male	＜60	＜25 kg/m2	＜3	≥30g/L	＜3	No	No	No	No	No	Yes	No	No	No	No	No	No	＜1.2 mg/dL	＜20 mg/dL	Intestinal perforation	Laparoscopic surgery	Hartmann's procedure	＜270 min	≥100 ml	≥90 %	No	No	No	No	T3~T4	N0	No	Right-sided colon	＜5 cm	＜5 ng/ml	＜37 U/mL	＜0.05 ng/ml	＜3	＜10 mg/l	≥10 mg/l	No	External Dataset
966	Female	＜60	＜25 kg/m2	＜3	＜30g/L	＜3	No	No	No	No	Yes	No	No	No	No	No	No	No	＜1.2 mg/dL	＜20 mg/dL	Intestinal perforation	Open surgery	Hartmann's procedure	＜270 min	＜100 ml	≥90 %	No	No	No	No	T3~T4	N0	No	Right-sided colon	＜5 cm	＜5 ng/ml	＜37 U/mL	＜0.05 ng/ml	≥3	≥10 mg/l	＜10 mg/l	No	External Dataset
967	Male	≥60	＜25 kg/m2	＜3	≥30g/L	＜3	No	Yes	No	No	No	No	No	No	No	No	No	No	＜1.2 mg/dL	＜20 mg/dL	Intestinal obstruction	Open surgery	Simple stoma	＜270 min	＜100 ml	≥90 %	No	No	No	No	T3~T4	N0	No	Right-sided colon	＜5 cm	＜5 ng/ml	＜37 U/mL	＜0.05 ng/ml	≥3	＜10 mg/l	＜10 mg/l	No	External Dataset
968	Female	≥60	＜25 kg/m2	＜3	＜30g/L	＜3	No	No	No	No	No	No	No	No	No	No	No	No	≥1.2 mg/dL	≥20 mg/dL	Hemorrhage	Open surgery	Primary anastomosis	＜270 min	＜100 ml	≥90 %	No	No	No	No	T1~T2	N0	No	Left-sided colon	＜5 cm	＜5 ng/ml	＜37 U/mL	≥0.05 ng/ml	＜3	＜10 mg/l	＜10 mg/l	No	External Dataset
969	Male	≥60	＜25 kg/m2	＜3	≥30g/L	＜3	No	No	No	No	No	No	No	No	No	No	No	No	≥1.2 mg/dL	≥20 mg/dL	Intestinal obstruction	Open surgery	Primary anastomosis with stoma	≥270 min	＜100 ml	≥90 %	No	No	No	No	T1~T2	N0	No	Left-sided colon	＜5 cm	＜5 ng/ml	＜37 U/mL	＜0.05 ng/ml	＜3	＜10 mg/l	＜10 mg/l	No	External Dataset
970	Male	≥60	＜25 kg/m2	＜3	≥30g/L	＜3	No	No	Yes	Yes	No	No	No	No	No	No	No	No	≥1.2 mg/dL	＜20 mg/dL	Intestinal obstruction	Open surgery	Primary anastomosis	≥270 min	＜100 ml	≥90 %	No	Yes	No	No	T1~T2	N0	No	Left-sided colon	＜5 cm	＜5 ng/ml	＜37 U/mL	≥0.05 ng/ml	＜3	＜10 mg/l	＜10 mg/l	No	External Dataset
971	Male	≥60	＜25 kg/m2	＜3	＜30g/L	＜3	No	Yes	Yes	Yes	No	No	No	No	No	No	No	No	≥1.2 mg/dL	＜20 mg/dL	Intestinal obstruction	Open surgery	Primary anastomosis	＜270 min	＜100 ml	≥90 %	No	Yes	No	No	T1~T2	N0	No	Right-sided colon	≥5 cm	＜5 ng/ml	＜37 U/mL	＜0.05 ng/ml	＜3	＜10 mg/l	＜10 mg/l	No	External Dataset
972	Female	≥60	＜25 kg/m2	＜3	＜30g/L	＜3	No	No	No	No	No	No	No	No	No	No	No	No	＜1.2 mg/dL	≥20 mg/dL	Others	Open surgery	Primary anastomosis	＜270 min	＜100 ml	≥90 %	No	Yes	Yes	No	T1~T2	N0	No	Left-sided colon	＜5 cm	＜5 ng/ml	＜37 U/mL	＜0.05 ng/ml	＜3	＜10 mg/l	＜10 mg/l	No	External Dataset
973	Male	≥60	＜25 kg/m2	≥3	≥30g/L	＜3	No	No	No	No	No	No	No	No	No	Yes	No	No	＜1.2 mg/dL	≥20 mg/dL	Intestinal obstruction	Open surgery	Primary anastomosis	≥270 min	＜100 ml	≥90 %	No	No	No	No	T1~T2	N0	No	Left-sided colon	≥5 cm	＜5 ng/ml	＜37 U/mL	＜0.05 ng/ml	＜3	＜10 mg/l	＜10 mg/l	No	External Dataset
974	Female	≥60	＜25 kg/m2	≥3	＜30g/L	＜3	No	No	No	No	No	No	No	No	No	No	No	No	≥1.2 mg/dL	＜20 mg/dL	Intestinal obstruction	Open surgery	Primary anastomosis with stoma	≥270 min	＜100 ml	≥90 %	No	Yes	Yes	No	T1~T2	N0	No	Right-sided colon	＜5 cm	＜5 ng/ml	＜37 U/mL	≥0.05 ng/ml	＜3	＜10 mg/l	＜10 mg/l	No	External Dataset
975	Female	≥60	＜25 kg/m2	≥3	≥30g/L	＜3	No	No	No	No	No	No	No	No	No	No	No	No	＜1.2 mg/dL	＜20 mg/dL	Intestinal obstruction	Open surgery	Primary anastomosis	＜270 min	＜100 ml	≥90 %	No	No	No	No	T1~T2	N0	No	Right-sided colon	＜5 cm	＜5 ng/ml	＜37 U/mL	≥0.05 ng/ml	＜3	＜10 mg/l	＜10 mg/l	No	External Dataset
976	Female	≥60	＜25 kg/m2	≥3	≥30g/L	＜3	No	No	No	No	No	No	No	Yes	No	No	No	No	＜1.2 mg/dL	＜20 mg/dL	Hemorrhage	Open surgery	Primary anastomosis	≥270 min	＜100 ml	≥90 %	No	No	No	No	T1~T2	N0	No	Right-sided colon	≥5 cm	＜5 ng/ml	＜37 U/mL	＜0.05 ng/ml	＜3	＜10 mg/l	＜10 mg/l	No	External Dataset
977	Male	≥60	＜25 kg/m2	≥3	＜30g/L	＜3	No	No	No	No	No	No	No	Yes	No	No	No	No	＜1.2 mg/dL	＜20 mg/dL	Others	Laparoscopic surgery	Hartmann's procedure	≥270 min	＜100 ml	≥90 %	No	No	No	No	T1~T2	N0	No	Left-sided colon	＜5 cm	＜5 ng/ml	＜37 U/mL	≥0.05 ng/ml	＜3	＜10 mg/l	＜10 mg/l	No	External Dataset
978	Female	≥60	＜25 kg/m2	＜3	≥30g/L	＜3	No	No	No	No	No	No	No	Yes	No	No	No	No	＜1.2 mg/dL	＜20 mg/dL	Intestinal obstruction	Open surgery	Hartmann's procedure	≥270 min	＜100 ml	≥90 %	No	No	No	No	T1~T2	N0	No	Left-sided colon	＜5 cm	＜5 ng/ml	＜37 U/mL	＜0.05 ng/ml	＜3	＜10 mg/l	＜10 mg/l	No	External Dataset
979	Male	≥60	＜25 kg/m2	≥3	≥30g/L	＜3	No	No	No	No	No	No	Yes	Yes	No	No	No	No	＜1.2 mg/dL	＜20 mg/dL	Intestinal obstruction	Laparoscopic surgery	Hartmann's procedure	＜270 min	＜100 ml	≥90 %	Yes	No	No	No	T1~T2	N0	No	Left-sided colon	＜5 cm	≥5 ng/ml	≥37 U/mL	＜0.05 ng/ml	＜3	＜10 mg/l	＜10 mg/l	No	External Dataset
980	Male	≥60	＜25 kg/m2	＜3	＜30g/L	＜3	No	No	No	No	No	No	No	Yes	No	No	No	No	＜1.2 mg/dL	＜20 mg/dL	Intestinal obstruction	Laparoscopic surgery	Hartmann's procedure	＜270 min	＜100 ml	≥90 %	Yes	No	No	No	T1~T2	N0	No	Right-sided colon	≥5 cm	≥5 ng/ml	≥37 U/mL	＜0.05 ng/ml	＜3	＜10 mg/l	＜10 mg/l	No	External Dataset
981	Male	≥60	＜25 kg/m2	＜3	≥30g/L	＜3	No	No	No	No	No	No	Yes	Yes	Yes	No	No	Yes	＜1.2 mg/dL	＜20 mg/dL	Intestinal obstruction	Laparoscopic surgery	Hartmann's procedure	＜270 min	＜100 ml	≥90 %	No	No	No	No	T1~T2	N0	No	Left-sided colon	≥5 cm	≥5 ng/ml	＜37 U/mL	＜0.05 ng/ml	＜3	＜10 mg/l	＜10 mg/l	No	External Dataset
982	Male	＜60	＜25 kg/m2	≥3	≥30g/L	＜3	No	No	No	No	No	No	No	No	Yes	No	No	No	＜1.2 mg/dL	＜20 mg/dL	Intestinal obstruction	Laparoscopic surgery	Hartmann's procedure	＜270 min	＜100 ml	≥90 %	No	No	No	No	T1~T2	N0	No	Right-sided colon	≥5 cm	≥5 ng/ml	≥37 U/mL	≥0.05 ng/ml	＜3	＜10 mg/l	＜10 mg/l	No	External Dataset
983	Female	≥60	＜25 kg/m2	≥3	≥30g/L	＜3	No	No	No	No	No	No	No	No	No	No	No	Yes	＜1.2 mg/dL	＜20 mg/dL	Intestinal obstruction	Open surgery	Primary anastomosis	＜270 min	≥100 ml	≥90 %	Yes	No	No	No	T1~T2	N0	Yes	Right-sided colon	＜5 cm	＜5 ng/ml	＜37 U/mL	≥0.05 ng/ml	＜3	＜10 mg/l	＜10 mg/l	No	External Dataset
984	Male	＜60	≥25 kg/m2	≥3	≥30g/L	＜3	No	No	No	No	No	No	No	No	No	No	No	No	＜1.2 mg/dL	＜20 mg/dL	Intestinal obstruction	Open surgery	Primary anastomosis with stoma	＜270 min	≥100 ml	＜90 %	No	No	No	No	T1~T2	N0	Yes	Left-sided colon	＜5 cm	＜5 ng/ml	＜37 U/mL	＜0.05 ng/ml	＜3	＜10 mg/l	＜10 mg/l	No	External Dataset
985	Male	≥60	＜25 kg/m2	＜3	≥30g/L	＜3	No	No	No	No	No	No	No	No	Yes	No	No	No	＜1.2 mg/dL	＜20 mg/dL	Intestinal perforation	Laparoscopic surgery	Simple stoma	＜270 min	＜100 ml	≥90 %	Yes	No	No	No	T1~T2	N0	No	Left-sided colon	＜5 cm	＜5 ng/ml	＜37 U/mL	＜0.05 ng/ml	＜3	＜10 mg/l	＜10 mg/l	No	External Dataset
986	Male	≥60	＜25 kg/m2	＜3	≥30g/L	≥3	Yes	No	No	No	No	No	No	No	Yes	No	No	No	＜1.2 mg/dL	＜20 mg/dL	Intestinal obstruction	Open surgery	Hartmann's procedure	＜270 min	＜100 ml	≥90 %	No	No	No	No	T1~T2	N0	No	Right-sided colon	＜5 cm	＜5 ng/ml	≥37 U/mL	＜0.05 ng/ml	＜3	＜10 mg/l	＜10 mg/l	No	External Dataset
987	Female	＜60	＜25 kg/m2	≥3	≥30g/L	≥3	No	No	No	No	No	No	No	No	No	No	No	No	＜1.2 mg/dL	＜20 mg/dL	Intestinal obstruction	Open surgery	Hartmann's procedure	＜270 min	＜100 ml	≥90 %	No	No	No	No	T1~T2	N0	No	Left-sided colon	＜5 cm	≥5 ng/ml	＜37 U/mL	＜0.05 ng/ml	＜3	＜10 mg/l	＜10 mg/l	No	External Dataset
988	Female	≥60	＜25 kg/m2	＜3	≥30g/L	＜3	No	No	No	No	No	No	No	No	Yes	No	No	No	＜1.2 mg/dL	＜20 mg/dL	Intestinal obstruction	Open surgery	Primary anastomosis	＜270 min	＜100 ml	≥90 %	No	No	No	No	T1~T2	N0	No	Left-sided colon	＜5 cm	≥5 ng/ml	＜37 U/mL	＜0.05 ng/ml	＜3	＜10 mg/l	＜10 mg/l	No	External Dataset
989	Male	≥60	＜25 kg/m2	＜3	≥30g/L	≥3	No	No	No	No	No	Yes	No	No	No	No	No	No	＜1.2 mg/dL	＜20 mg/dL	Intestinal obstruction	Open surgery	Simple stoma	＜270 min	＜100 ml	≥90 %	No	No	No	No	T1~T2	N1~N2	No	Right-sided colon	＜5 cm	＜5 ng/ml	＜37 U/mL	≥0.05 ng/ml	＜3	＜10 mg/l	＜10 mg/l	No	External Dataset
990	Female	＜60	＜25 kg/m2	＜3	≥30g/L	≥3	Yes	Yes	No	No	Yes	No	No	No	No	No	No	No	＜1.2 mg/dL	＜20 mg/dL	Intestinal obstruction	Open surgery	Primary anastomosis	＜270 min	＜100 ml	≥90 %	No	No	No	No	T3~T4	N1~N2	No	Left-sided colon	＜5 cm	＜5 ng/ml	＜37 U/mL	＜0.05 ng/ml	＜3	＜10 mg/l	＜10 mg/l	No	External Dataset
991	Female	＜60	＜25 kg/m2	＜3	≥30g/L	＜3	Yes	Yes	Yes	No	Yes	No	No	No	Yes	No	No	No	＜1.2 mg/dL	＜20 mg/dL	Hemorrhage	Laparoscopic surgery	Primary anastomosis	＜270 min	＜100 ml	≥90 %	No	No	No	No	T3~T4	N1~N2	No	Right-sided colon	＜5 cm	≥5 ng/ml	＜37 U/mL	≥0.05 ng/ml	＜3	＜10 mg/l	＜10 mg/l	No	External Dataset
992	Male	＜60	＜25 kg/m2	＜3	≥30g/L	≥3	No	No	No	No	No	No	No	No	Yes	No	No	No	＜1.2 mg/dL	＜20 mg/dL	Intestinal obstruction	Open surgery	Primary anastomosis with stoma	＜270 min	＜100 ml	≥90 %	No	No	No	Yes	T1~T2	N0	No	Left-sided colon	＜5 cm	≥5 ng/ml	＜37 U/mL	＜0.05 ng/ml	≥3	＜10 mg/l	≥10 mg/l	No	External Dataset
993	Male	≥60	＜25 kg/m2	＜3	≥30g/L	＜3	No	Yes	Yes	Yes	Yes	No	No	No	Yes	No	No	No	＜1.2 mg/dL	＜20 mg/dL	Intestinal obstruction	Open surgery	Primary anastomosis	＜270 min	＜100 ml	≥90 %	No	No	No	No	T3~T4	N1~N2	No	Left-sided colon	＜5 cm	＜5 ng/ml	≥37 U/mL	＜0.05 ng/ml	＜3	≥10 mg/l	≥10 mg/l	No	External Dataset
994	Female	≥60	＜25 kg/m2	＜3	＜30g/L	≥3	Yes	Yes	No	No	Yes	Yes	No	No	No	No	No	No	＜1.2 mg/dL	＜20 mg/dL	Intestinal obstruction	Open surgery	Primary anastomosis	＜270 min	＜100 ml	≥90 %	No	No	No	No	T3~T4	N1~N2	No	Left-sided colon	＜5 cm	＜5 ng/ml	＜37 U/mL	≥0.05 ng/ml	≥3	≥10 mg/l	＜10 mg/l	No	External Dataset
995	Male	＜60	＜25 kg/m2	＜3	＜30g/L	≥3	Yes	No	No	No	No	No	No	No	Yes	No	No	No	＜1.2 mg/dL	＜20 mg/dL	Intestinal obstruction	Open surgery	Primary anastomosis	≥270 min	＜100 ml	≥90 %	No	No	No	Yes	T3~T4	N1~N2	No	Left-sided colon	＜5 cm	≥5 ng/ml	＜37 U/mL	＜0.05 ng/ml	＜3	≥10 mg/l	＜10 mg/l	No	External Dataset
996	Female	＜60	＜25 kg/m2	＜3	＜30g/L	≥3	No	No	No	No	Yes	No	No	No	Yes	No	No	No	＜1.2 mg/dL	＜20 mg/dL	Others	Open surgery	Simple stoma	＜270 min	＜100 ml	≥90 %	No	No	No	Yes	T3~T4	N0	No	Left-sided colon	＜5 cm	≥5 ng/ml	＜37 U/mL	＜0.05 ng/ml	≥3	＜10 mg/l	＜10 mg/l	No	External Dataset
997	Male	≥60	≥25 kg/m2	＜3	＜30g/L	＜3	No	No	No	No	Yes	No	No	No	No	No	No	No	＜1.2 mg/dL	＜20 mg/dL	Intestinal obstruction	Laparoscopic surgery	Primary anastomosis	≥270 min	＜100 ml	≥90 %	No	No	No	Yes	T3~T4	N1~N2	No	Right-sided colon	＜5 cm	＜5 ng/ml	＜37 U/mL	＜0.05 ng/ml	≥3	≥10 mg/l	≥10 mg/l	No	External Dataset
998	Male	＜60	≥25 kg/m2	＜3	＜30g/L	＜3	No	No	No	No	Yes	Yes	No	No	Yes	No	No	No	＜1.2 mg/dL	＜20 mg/dL	Intestinal obstruction	Open surgery	Primary anastomosis with stoma	≥270 min	＜100 ml	≥90 %	No	No	No	No	T1~T2	N0	No	Left-sided colon	＜5 cm	＜5 ng/ml	＜37 U/mL	≥0.05 ng/ml	≥3	≥10 mg/l	≥10 mg/l	No	External Dataset
999	Male	≥60	＜25 kg/m2	＜3	≥30g/L	＜3	No	No	No	No	No	No	No	No	Yes	No	No	No	＜1.2 mg/dL	＜20 mg/dL	Others	Open surgery	Primary anastomosis	＜270 min	＜100 ml	≥90 %	No	No	No	No	T1~T2	N1~N2	No	Right-sided colon	＜5 cm	＜5 ng/ml	＜37 U/mL	＜0.05 ng/ml	≥3	＜10 mg/l	≥10 mg/l	No	External Dataset
1000	Female	＜60	＜25 kg/m2	＜3	≥30g/L	＜3	No	No	No	No	Yes	Yes	No	No	No	No	No	No	＜1.2 mg/dL	≥20 mg/dL	Intestinal obstruction	Open surgery	Simple stoma	＜270 min	＜100 ml	≥90 %	No	No	No	No	T3~T4	N0	No	Left-sided colon	＜5 cm	＜5 ng/ml	＜37 U/mL	＜0.05 ng/ml	＜3	＜10 mg/l	＜10 mg/l	No	External Dataset
1001	Male	≥60	≥25 kg/m2	＜3	≥30g/L	＜3	No	No	No	No	No	No	No	No	Yes	No	No	No	≥1.2 mg/dL	＜20 mg/dL	Intestinal obstruction	Laparoscopic surgery	Primary anastomosis	＜270 min	＜100 ml	≥90 %	No	No	No	No	T1~T2	N1~N2	No	Left-sided colon	＜5 cm	＜5 ng/ml	＜37 U/mL	＜0.05 ng/ml	＜3	＜10 mg/l	＜10 mg/l	No	External Dataset
1002	Female	≥60	＜25 kg/m2	≥3	≥30g/L	＜3	No	No	No	No	No	No	No	No	Yes	No	No	No	≥1.2 mg/dL	≥20 mg/dL	Intestinal obstruction	Open surgery	Primary anastomosis with stoma	＜270 min	＜100 ml	≥90 %	No	No	No	No	T1~T2	N1~N2	Yes	Left-sided colon	＜5 cm	＜5 ng/ml	＜37 U/mL	＜0.05 ng/ml	＜3	＜10 mg/l	≥10 mg/l	No	External Dataset
1003	Male	≥60	＜25 kg/m2	＜3	≥30g/L	＜3	No	No	No	No	No	No	No	No	No	No	No	No	＜1.2 mg/dL	≥20 mg/dL	Others	Laparoscopic surgery	Primary anastomosis	＜270 min	＜100 ml	≥90 %	No	No	No	No	T1~T2	N0	Yes	Right-sided colon	＜5 cm	＜5 ng/ml	＜37 U/mL	＜0.05 ng/ml	＜3	＜10 mg/l	≥10 mg/l	No	External Dataset
1004	Male	＜60	≥25 kg/m2	＜3	≥30g/L	＜3	No	No	No	No	No	No	No	No	Yes	No	No	No	＜1.2 mg/dL	＜20 mg/dL	Intestinal obstruction	Open surgery	Simple stoma	≥270 min	＜100 ml	≥90 %	No	No	No	No	T1~T2	N1~N2	No	Left-sided colon	＜5 cm	＜5 ng/ml	＜37 U/mL	＜0.05 ng/ml	＜3	＜10 mg/l	≥10 mg/l	No	External Dataset
1005	Female	≥60	≥25 kg/m2	≥3	≥30g/L	＜3	No	No	No	No	No	No	No	No	No	Yes	No	No	＜1.2 mg/dL	＜20 mg/dL	Hemorrhage	Open surgery	Primary anastomosis	＜270 min	＜100 ml	≥90 %	No	No	No	No	T1~T2	N0	No	Right-sided colon	＜5 cm	＜5 ng/ml	＜37 U/mL	＜0.05 ng/ml	＜3	＜10 mg/l	＜10 mg/l	No	External Dataset
1006	Female	≥60	＜25 kg/m2	＜3	≥30g/L	＜3	No	No	No	No	No	No	No	No	Yes	No	No	No	＜1.2 mg/dL	＜20 mg/dL	Intestinal obstruction	Open surgery	Primary anastomosis	≥270 min	＜100 ml	≥90 %	No	No	No	No	T1~T2	N0	No	Left-sided colon	＜5 cm	＜5 ng/ml	＜37 U/mL	＜0.05 ng/ml	＜3	＜10 mg/l	≥10 mg/l	No	External Dataset
1007	Female	＜60	≥25 kg/m2	＜3	≥30g/L	＜3	No	No	No	No	No	No	No	No	No	No	No	No	＜1.2 mg/dL	＜20 mg/dL	Intestinal obstruction	Open surgery	Primary anastomosis	≥270 min	＜100 ml	≥90 %	No	No	No	No	T3~T4	N1~N2	No	Left-sided colon	＜5 cm	＜5 ng/ml	＜37 U/mL	＜0.05 ng/ml	＜3	＜10 mg/l	＜10 mg/l	No	External Dataset
1008	Male	≥60	≥25 kg/m2	≥3	≥30g/L	＜3	No	No	No	No	No	No	No	No	No	No	No	No	＜1.2 mg/dL	＜20 mg/dL	Intestinal obstruction	Open surgery	Primary anastomosis with stoma	≥270 min	＜100 ml	≥90 %	No	No	No	No	T3~T4	N1~N2	No	Right-sided colon	≥5 cm	＜5 ng/ml	＜37 U/mL	＜0.05 ng/ml	＜3	＜10 mg/l	＜10 mg/l	No	External Dataset
1009	Male	≥60	＜25 kg/m2	＜3	≥30g/L	＜3	No	No	No	No	No	No	No	No	No	No	No	No	＜1.2 mg/dL	＜20 mg/dL	Intestinal perforation	Open surgery	Primary anastomosis	＜270 min	＜100 ml	≥90 %	No	Yes	Yes	No	T1~T2	N1~N2	No	Right-sided colon	＜5 cm	＜5 ng/ml	＜37 U/mL	＜0.05 ng/ml	＜3	＜10 mg/l	＜10 mg/l	No	External Dataset
1010	Male	≥60	≥25 kg/m2	≥3	≥30g/L	＜3	No	No	No	No	No	No	No	No	No	No	No	No	＜1.2 mg/dL	＜20 mg/dL	Intestinal obstruction	Open surgery	Primary anastomosis	＜270 min	＜100 ml	≥90 %	No	Yes	No	No	T3~T4	N1~N2	No	Left-sided colon	＜5 cm	＜5 ng/ml	＜37 U/mL	＜0.05 ng/ml	＜3	＜10 mg/l	＜10 mg/l	No	External Dataset
1011	Female	≥60	≥25 kg/m2	＜3	≥30g/L	＜3	No	No	No	No	No	No	No	Yes	No	No	No	No	＜1.2 mg/dL	＜20 mg/dL	Intestinal obstruction	Open surgery	Simple stoma	＜270 min	＜100 ml	≥90 %	No	No	No	No	T1~T2	N1~N2	No	Left-sided colon	＜5 cm	＜5 ng/ml	＜37 U/mL	＜0.05 ng/ml	＜3	＜10 mg/l	＜10 mg/l	No	External Dataset
1012	Female	≥60	＜25 kg/m2	＜3	≥30g/L	＜3	No	No	No	No	No	No	No	No	No	No	No	No	＜1.2 mg/dL	＜20 mg/dL	Intestinal obstruction	Open surgery	Primary anastomosis	＜270 min	＜100 ml	≥90 %	No	Yes	No	No	T3~T4	N1~N2	No	Right-sided colon	≥5 cm	＜5 ng/ml	＜37 U/mL	＜0.05 ng/ml	＜3	＜10 mg/l	＜10 mg/l	No	External Dataset
1013	Male	≥60	＜25 kg/m2	＜3	≥30g/L	＜3	No	No	No	No	No	No	No	Yes	No	No	No	No	＜1.2 mg/dL	＜20 mg/dL	Intestinal obstruction	Open surgery	Hartmann's procedure	＜270 min	＜100 ml	≥90 %	No	No	No	No	T1~T2	N0	No	Right-sided colon	≥5 cm	＜5 ng/ml	＜37 U/mL	＜0.05 ng/ml	＜3	＜10 mg/l	＜10 mg/l	No	External Dataset
1014	Female	≥60	≥25 kg/m2	＜3	≥30g/L	＜3	No	Yes	Yes	No	No	No	No	No	No	No	No	No	＜1.2 mg/dL	＜20 mg/dL	Intestinal obstruction	Open surgery	Hartmann's procedure	＜270 min	＜100 ml	≥90 %	No	Yes	Yes	No	T1~T2	N0	No	Right-sided colon	≥5 cm	＜5 ng/ml	＜37 U/mL	＜0.05 ng/ml	＜3	＜10 mg/l	＜10 mg/l	No	External Dataset
1015	Male	≥60	＜25 kg/m2	＜3	≥30g/L	＜3	No	Yes	Yes	No	No	No	No	No	No	No	Yes	Yes	＜1.2 mg/dL	＜20 mg/dL	Intestinal obstruction	Open surgery	Primary anastomosis	＜270 min	＜100 ml	≥90 %	No	No	Yes	No	T3~T4	N0	No	Left-sided colon	≥5 cm	＜5 ng/ml	＜37 U/mL	＜0.05 ng/ml	＜3	＜10 mg/l	＜10 mg/l	No	External Dataset
1016	Male	≥60	≥25 kg/m2	≥3	＜30g/L	＜3	No	No	No	Yes	No	No	No	No	No	No	No	No	＜1.2 mg/dL	＜20 mg/dL	Intestinal obstruction	Open surgery	Primary anastomosis with stoma	＜270 min	＜100 ml	≥90 %	No	No	Yes	No	T1~T2	N0	No	Right-sided colon	＜5 cm	＜5 ng/ml	＜37 U/mL	＜0.05 ng/ml	＜3	＜10 mg/l	＜10 mg/l	No	External Dataset
1017	Male	≥60	＜25 kg/m2	＜3	≥30g/L	＜3	No	Yes	No	Yes	No	No	No	No	No	No	No	No	＜1.2 mg/dL	＜20 mg/dL	Intestinal obstruction	Open surgery	Simple stoma	＜270 min	＜100 ml	≥90 %	No	No	Yes	No	T1~T2	N0	No	Left-sided colon	＜5 cm	＜5 ng/ml	＜37 U/mL	＜0.05 ng/ml	＜3	＜10 mg/l	＜10 mg/l	No	External Dataset
1018	Male	≥60	≥25 kg/m2	≥3	＜30g/L	＜3	No	Yes	No	No	No	No	No	Yes	No	No	No	No	＜1.2 mg/dL	＜20 mg/dL	Intestinal perforation	Open surgery	Primary anastomosis	＜270 min	＜100 ml	≥90 %	No	No	Yes	No	T1~T2	N0	No	Left-sided colon	≥5 cm	＜5 ng/ml	＜37 U/mL	＜0.05 ng/ml	＜3	＜10 mg/l	＜10 mg/l	No	External Dataset
1019	Male	≥60	≥25 kg/m2	＜3	＜30g/L	＜3	No	Yes	No	No	Yes	Yes	Yes	No	No	No	No	No	＜1.2 mg/dL	＜20 mg/dL	Intestinal obstruction	Laparoscopic surgery	Primary anastomosis	＜270 min	＜100 ml	≥90 %	No	Yes	Yes	No	T1~T2	N0	No	Right-sided colon	≥5 cm	＜5 ng/ml	＜37 U/mL	＜0.05 ng/ml	≥3	≥10 mg/l	＜10 mg/l	No	External Dataset
1020	Male	≥60	＜25 kg/m2	＜3	＜30g/L	≥3	No	Yes	No	Yes	Yes	No	Yes	No	No	No	No	No	＜1.2 mg/dL	＜20 mg/dL	Intestinal obstruction	Open surgery	Primary anastomosis	＜270 min	≥100 ml	＜90 %	No	Yes	Yes	No	T1~T2	N0	No	Right-sided colon	≥5 cm	＜5 ng/ml	＜37 U/mL	≥0.05 ng/ml	≥3	＜10 mg/l	＜10 mg/l	No	External Dataset
1021	Female	≥60	＜25 kg/m2	≥3	≥30g/L	＜3	No	Yes	Yes	No	Yes	Yes	No	No	No	No	No	No	＜1.2 mg/dL	＜20 mg/dL	Intestinal obstruction	Open surgery	Primary anastomosis	＜270 min	≥100 ml	≥90 %	No	No	No	No	T1~T2	N0	No	Left-sided colon	＜5 cm	＜5 ng/ml	＜37 U/mL	≥0.05 ng/ml	≥3	＜10 mg/l	＜10 mg/l	No	External Dataset
1022	Male	≥60	＜25 kg/m2	＜3	≥30g/L	＜3	Yes	No	Yes	No	Yes	Yes	No	No	No	No	No	No	＜1.2 mg/dL	＜20 mg/dL	Intestinal obstruction	Open surgery	Primary anastomosis with stoma	＜270 min	＜100 ml	≥90 %	Yes	No	No	No	T1~T2	N0	No	Right-sided colon	＜5 cm	≥5 ng/ml	＜37 U/mL	＜0.05 ng/ml	＜3	≥10 mg/l	≥10 mg/l	No	External Dataset
1023	Female	≥60	＜25 kg/m2	＜3	≥30g/L	＜3	Yes	Yes	No	Yes	No	Yes	No	No	No	No	No	No	＜1.2 mg/dL	＜20 mg/dL	Intestinal obstruction	Open surgery	Primary anastomosis	＜270 min	≥100 ml	≥90 %	No	No	No	No	T1~T2	N0	No	Left-sided colon	＜5 cm	≥5 ng/ml	≥37 U/mL	＜0.05 ng/ml	＜3	＜10 mg/l	＜10 mg/l	No	External Dataset
1024	Male	≥60	＜25 kg/m2	＜3	≥30g/L	≥3	No	No	Yes	No	Yes	No	No	No	No	No	No	No	＜1.2 mg/dL	＜20 mg/dL	Intestinal obstruction	Open surgery	Primary anastomosis	＜270 min	＜100 ml	≥90 %	No	No	No	Yes	T1~T2	N0	No	Right-sided colon	＜5 cm	＜5 ng/ml	≥37 U/mL	＜0.05 ng/ml	＜3	＜10 mg/l	＜10 mg/l	No	External Dataset
1025	Female	≥60	＜25 kg/m2	＜3	≥30g/L	≥3	No	No	Yes	No	Yes	Yes	No	No	No	No	No	No	＜1.2 mg/dL	＜20 mg/dL	Intestinal obstruction	Open surgery	Hartmann's procedure	＜270 min	≥100 ml	≥90 %	No	No	No	Yes	T1~T2	N0	No	Right-sided colon	＜5 cm	≥5 ng/ml	＜37 U/mL	＜0.05 ng/ml	＜3	＜10 mg/l	＜10 mg/l	No	External Dataset
1026	Female	＜60	＜25 kg/m2	＜3	≥30g/L	≥3	No	No	No	No	Yes	No	No	No	No	No	No	No	＜1.2 mg/dL	＜20 mg/dL	Intestinal obstruction	Open surgery	Hartmann's procedure	＜270 min	≥100 ml	≥90 %	No	No	No	No	T1~T2	N0	No	Right-sided colon	＜5 cm	＜5 ng/ml	＜37 U/mL	＜0.05 ng/ml	＜3	＜10 mg/l	＜10 mg/l	No	External Dataset
1027	Male	＜60	＜25 kg/m2	＜3	≥30g/L	≥3	No	No	No	No	No	Yes	No	No	No	No	No	No	＜1.2 mg/dL	＜20 mg/dL	Intestinal obstruction	Open surgery	Primary anastomosis	≥270 min	＜100 ml	≥90 %	No	No	No	Yes	T1~T2	N0	No	Left-sided colon	＜5 cm	≥5 ng/ml	≥37 U/mL	＜0.05 ng/ml	＜3	＜10 mg/l	＜10 mg/l	No	External Dataset
1028	Female	＜60	＜25 kg/m2	＜3	≥30g/L	＜3	No	No	No	No	Yes	No	No	No	No	No	No	No	＜1.2 mg/dL	＜20 mg/dL	Intestinal obstruction	Open surgery	Primary anastomosis	≥270 min	≥100 ml	≥90 %	No	No	No	Yes	T1~T2	N0	No	Right-sided colon	＜5 cm	≥5 ng/ml	＜37 U/mL	＜0.05 ng/ml	＜3	＜10 mg/l	＜10 mg/l	No	External Dataset
1029	Male	＜60	＜25 kg/m2	＜3	＜30g/L	≥3	No	No	No	No	No	No	No	No	No	No	No	No	＜1.2 mg/dL	＜20 mg/dL	Intestinal obstruction	Open surgery	Simple stoma	＜270 min	＜100 ml	≥90 %	No	No	No	No	T1~T2	N0	No	Left-sided colon	＜5 cm	＜5 ng/ml	≥37 U/mL	＜0.05 ng/ml	＜3	＜10 mg/l	＜10 mg/l	No	External Dataset
1030	Female	≥60	＜25 kg/m2	＜3	＜30g/L	≥3	No	No	No	No	No	No	No	No	No	No	No	No	＜1.2 mg/dL	＜20 mg/dL	Intestinal obstruction	Open surgery	Primary anastomosis	≥270 min	＜100 ml	≥90 %	No	No	No	No	T1~T2	N0	No	Left-sided colon	＜5 cm	＜5 ng/ml	＜37 U/mL	＜0.05 ng/ml	＜3	＜10 mg/l	＜10 mg/l	No	External Dataset
1031	Female	≥60	＜25 kg/m2	＜3	≥30g/L	＜3	Yes	No	No	No	No	No	No	No	No	No	No	No	＜1.2 mg/dL	＜20 mg/dL	Intestinal obstruction	Open surgery	Primary anastomosis	＜270 min	≥100 ml	≥90 %	No	No	No	No	T1~T2	N0	No	Left-sided colon	＜5 cm	＜5 ng/ml	≥37 U/mL	＜0.05 ng/ml	＜3	＜10 mg/l	＜10 mg/l	No	External Dataset
1032	Male	≥60	＜25 kg/m2	＜3	＜30g/L	≥3	No	No	No	No	No	No	No	No	Yes	Yes	No	No	＜1.2 mg/dL	＜20 mg/dL	Intestinal obstruction	Open surgery	Primary anastomosis	＜270 min	＜100 ml	≥90 %	No	No	No	No	T1~T2	N0	No	Left-sided colon	＜5 cm	≥5 ng/ml	＜37 U/mL	＜0.05 ng/ml	＜3	＜10 mg/l	＜10 mg/l	No	External Dataset
1033	Female	＜60	＜25 kg/m2	＜3	≥30g/L	≥3	Yes	No	No	No	No	No	No	No	Yes	Yes	No	No	＜1.2 mg/dL	＜20 mg/dL	Intestinal obstruction	Open surgery	Primary anastomosis with stoma	≥270 min	＜100 ml	≥90 %	No	No	No	Yes	T1~T2	N0	No	Left-sided colon	＜5 cm	≥5 ng/ml	＜37 U/mL	＜0.05 ng/ml	＜3	＜10 mg/l	＜10 mg/l	No	External Dataset
1034	Male	＜60	＜25 kg/m2	＜3	＜30g/L	＜3	No	No	No	No	No	No	No	No	No	Yes	No	No	＜1.2 mg/dL	＜20 mg/dL	Intestinal obstruction	Open surgery	Primary anastomosis	＜270 min	＜100 ml	≥90 %	No	No	No	No	T1~T2	N0	No	Left-sided colon	＜5 cm	≥5 ng/ml	＜37 U/mL	＜0.05 ng/ml	＜3	＜10 mg/l	＜10 mg/l	No	External Dataset
1035	Male	＜60	＜25 kg/m2	＜3	≥30g/L	＜3	No	No	No	No	No	No	No	No	Yes	Yes	No	No	＜1.2 mg/dL	≥20 mg/dL	Intestinal obstruction	Open surgery	Hartmann's procedure	＜270 min	＜100 ml	≥90 %	No	No	No	Yes	T1~T2	N0	Yes	Right-sided colon	＜5 cm	＜5 ng/ml	≥37 U/mL	＜0.05 ng/ml	＜3	＜10 mg/l	＜10 mg/l	No	External Dataset
1036	Male	＜60	＜25 kg/m2	＜3	≥30g/L	＜3	No	No	No	No	No	No	No	No	Yes	No	No	No	＜1.2 mg/dL	＜20 mg/dL	Intestinal obstruction	Open surgery	Hartmann's procedure	≥270 min	＜100 ml	≥90 %	No	No	No	Yes	T1~T2	N0	No	Left-sided colon	＜5 cm	＜5 ng/ml	≥37 U/mL	＜0.05 ng/ml	＜3	＜10 mg/l	＜10 mg/l	No	External Dataset
1037	Female	＜60	＜25 kg/m2	＜3	≥30g/L	＜3	No	No	No	No	No	No	No	No	No	Yes	No	No	≥1.2 mg/dL	≥20 mg/dL	Intestinal obstruction	Open surgery	Primary anastomosis	＜270 min	≥100 ml	≥90 %	No	No	No	Yes	T1~T2	N0	No	Left-sided colon	＜5 cm	＜5 ng/ml	＜37 U/mL	＜0.05 ng/ml	＜3	＜10 mg/l	＜10 mg/l	No	External Dataset
1038	Male	≥60	＜25 kg/m2	≥3	＜30g/L	＜3	No	No	No	No	No	No	No	No	No	No	No	No	≥1.2 mg/dL	≥20 mg/dL	Intestinal perforation	Open surgery	Primary anastomosis	＜270 min	≥100 ml	≥90 %	No	No	No	No	T1~T2	N0	No	Right-sided colon	＜5 cm	＜5 ng/ml	＜37 U/mL	＜0.05 ng/ml	＜3	＜10 mg/l	＜10 mg/l	No	External Dataset
1039	Male	＜60	＜25 kg/m2	＜3	≥30g/L	＜3	No	No	No	No	No	No	No	No	No	No	No	No	＜1.2 mg/dL	＜20 mg/dL	Intestinal obstruction	Open surgery	Primary anastomosis	＜270 min	＜100 ml	≥90 %	No	No	No	Yes	T1~T2	N0	No	Right-sided colon	＜5 cm	＜5 ng/ml	≥37 U/mL	＜0.05 ng/ml	＜3	＜10 mg/l	＜10 mg/l	No	External Dataset
1040	Female	≥60	＜25 kg/m2	≥3	≥30g/L	＜3	No	No	No	No	No	No	No	No	No	No	No	No	≥1.2 mg/dL	≥20 mg/dL	Intestinal obstruction	Laparoscopic surgery	Primary anastomosis	＜270 min	≥100 ml	≥90 %	No	No	No	No	T1~T2	N0	No	Right-sided colon	＜5 cm	≥5 ng/ml	＜37 U/mL	＜0.05 ng/ml	＜3	＜10 mg/l	＜10 mg/l	No	External Dataset
1041	Male	＜60	＜25 kg/m2	≥3	＜30g/L	＜3	No	No	No	No	No	No	No	No	No	No	No	No	＜1.2 mg/dL	＜20 mg/dL	Intestinal obstruction	Laparoscopic surgery	Simple stoma	＜270 min	≥100 ml	≥90 %	No	No	No	No	T3~T4	N0	No	Left-sided colon	＜5 cm	≥5 ng/ml	＜37 U/mL	＜0.05 ng/ml	＜3	≥10 mg/l	＜10 mg/l	No	External Dataset
1042	Male	≥60	＜25 kg/m2	≥3	＜30g/L	＜3	No	No	No	No	No	No	No	No	No	No	No	No	＜1.2 mg/dL	＜20 mg/dL	Intestinal obstruction	Open surgery	Primary anastomosis	＜270 min	＜100 ml	≥90 %	No	No	No	No	T1~T2	N0	No	Right-sided colon	＜5 cm	≥5 ng/ml	＜37 U/mL	≥0.05 ng/ml	＜3	≥10 mg/l	≥10 mg/l	No	External Dataset
1043	Male	≥60	＜25 kg/m2	＜3	＜30g/L	＜3	No	No	No	No	No	No	No	No	No	No	No	No	＜1.2 mg/dL	＜20 mg/dL	Intestinal obstruction	Open surgery	Primary anastomosis	＜270 min	＜100 ml	≥90 %	No	No	No	No	T1~T2	N0	No	Right-sided colon	＜5 cm	＜5 ng/ml	＜37 U/mL	＜0.05 ng/ml	≥3	≥10 mg/l	＜10 mg/l	No	External Dataset
1044	Male	≥60	≥25 kg/m2	≥3	＜30g/L	＜3	No	No	No	No	No	No	No	No	No	No	No	No	＜1.2 mg/dL	＜20 mg/dL	Intestinal obstruction	Open surgery	Primary anastomosis with stoma	＜270 min	＜100 ml	≥90 %	No	No	No	No	T1~T2	N0	No	Right-sided colon	＜5 cm	＜5 ng/ml	＜37 U/mL	＜0.05 ng/ml	≥3	≥10 mg/l	＜10 mg/l	No	External Dataset
1045	Male	≥60	＜25 kg/m2	≥3	≥30g/L	＜3	No	No	No	No	No	No	No	No	No	No	No	No	＜1.2 mg/dL	＜20 mg/dL	Intestinal obstruction	Open surgery	Primary anastomosis	＜270 min	＜100 ml	≥90 %	No	No	No	No	T3~T4	N0	No	Right-sided colon	＜5 cm	＜5 ng/ml	＜37 U/mL	≥0.05 ng/ml	≥3	＜10 mg/l	＜10 mg/l	No	External Dataset
1046	Female	≥60	＜25 kg/m2	＜3	≥30g/L	＜3	No	No	No	No	No	No	No	No	No	No	No	No	＜1.2 mg/dL	＜20 mg/dL	Intestinal obstruction	Open surgery	Primary anastomosis	＜270 min	＜100 ml	≥90 %	No	No	No	No	T3~T4	N0	No	Left-sided colon	≥5 cm	＜5 ng/ml	＜37 U/mL	≥0.05 ng/ml	≥3	≥10 mg/l	≥10 mg/l	No	External Dataset
1047	Female	≥60	≥25 kg/m2	≥3	≥30g/L	＜3	No	No	No	No	No	No	No	No	No	No	Yes	No	＜1.2 mg/dL	＜20 mg/dL	Intestinal obstruction	Open surgery	Primary anastomosis	＜270 min	＜100 ml	≥90 %	No	No	No	No	T3~T4	N0	No	Right-sided colon	＜5 cm	＜5 ng/ml	＜37 U/mL	≥0.05 ng/ml	≥3	＜10 mg/l	≥10 mg/l	No	External Dataset
1048	Female	≥60	≥25 kg/m2	＜3	≥30g/L	＜3	No	No	No	No	No	No	No	No	No	No	No	Yes	＜1.2 mg/dL	＜20 mg/dL	Intestinal obstruction	Open surgery	Primary anastomosis	＜270 min	＜100 ml	≥90 %	No	No	No	No	T3~T4	N0	No	Left-sided colon	≥5 cm	＜5 ng/ml	＜37 U/mL	≥0.05 ng/ml	≥3	≥10 mg/l	＜10 mg/l	No	External Dataset
1049	Male	≥60	＜25 kg/m2	＜3	≥30g/L	＜3	No	No	No	No	No	No	No	No	No	No	No	No	＜1.2 mg/dL	＜20 mg/dL	Intestinal obstruction	Open surgery	Primary anastomosis	＜270 min	＜100 ml	≥90 %	No	No	No	No	T1~T2	N0	No	Left-sided colon	＜5 cm	＜5 ng/ml	＜37 U/mL	≥0.05 ng/ml	≥3	≥10 mg/l	＜10 mg/l	No	External Dataset
1050	Male	≥60	≥25 kg/m2	≥3	≥30g/L	＜3	No	Yes	Yes	Yes	No	No	No	Yes	No	No	No	No	＜1.2 mg/dL	＜20 mg/dL	Intestinal obstruction	Open surgery	Primary anastomosis	＜270 min	＜100 ml	≥90 %	No	No	No	No	T1~T2	N0	No	Left-sided colon	＜5 cm	＜5 ng/ml	＜37 U/mL	＜0.05 ng/ml	＜3	＜10 mg/l	＜10 mg/l	No	External Dataset
1051	Female	≥60	≥25 kg/m2	≥3	≥30g/L	＜3	No	No	No	No	No	No	No	Yes	No	No	No	No	＜1.2 mg/dL	＜20 mg/dL	Intestinal obstruction	Open surgery	Primary anastomosis with stoma	＜270 min	＜100 ml	≥90 %	No	No	No	No	T3~T4	N0	No	Left-sided colon	＜5 cm	＜5 ng/ml	＜37 U/mL	＜0.05 ng/ml	＜3	＜10 mg/l	＜10 mg/l	No	External Dataset
1052	Male	≥60	＜25 kg/m2	＜3	≥30g/L	＜3	No	No	Yes	No	No	No	No	Yes	No	No	No	No	＜1.2 mg/dL	＜20 mg/dL	Intestinal obstruction	Open surgery	Primary anastomosis	＜270 min	＜100 ml	≥90 %	No	No	No	No	T3~T4	N0	No	Right-sided colon	≥5 cm	＜5 ng/ml	＜37 U/mL	＜0.05 ng/ml	＜3	＜10 mg/l	＜10 mg/l	No	External Dataset
1053	Female	≥60	≥25 kg/m2	＜3	≥30g/L	＜3	No	Yes	Yes	No	No	No	No	Yes	No	No	No	No	＜1.2 mg/dL	＜20 mg/dL	Intestinal perforation	Open surgery	Hartmann's procedure	＜270 min	＜100 ml	≥90 %	No	No	No	No	T3~T4	N0	No	Right-sided colon	＜5 cm	＜5 ng/ml	＜37 U/mL	＜0.05 ng/ml	＜3	＜10 mg/l	＜10 mg/l	No	External Dataset
1054	Female	≥60	＜25 kg/m2	＜3	≥30g/L	＜3	No	Yes	Yes	No	No	No	Yes	Yes	No	No	No	No	＜1.2 mg/dL	＜20 mg/dL	Intestinal obstruction	Open surgery	Hartmann's procedure	＜270 min	＜100 ml	≥90 %	No	No	No	No	T1~T2	N0	No	Left-sided colon	＜5 cm	＜5 ng/ml	＜37 U/mL	＜0.05 ng/ml	＜3	＜10 mg/l	＜10 mg/l	No	External Dataset
1055	Female	≥60	≥25 kg/m2	＜3	≥30g/L	＜3	No	No	Yes	No	No	No	No	No	No	No	No	No	＜1.2 mg/dL	＜20 mg/dL	Intestinal obstruction	Open surgery	Primary anastomosis with stoma	≥270 min	＜100 ml	≥90 %	No	No	No	No	T3~T4	N0	No	Right-sided colon	＜5 cm	＜5 ng/ml	＜37 U/mL	＜0.05 ng/ml	＜3	＜10 mg/l	＜10 mg/l	No	External Dataset
1056	Male	≥60	＜25 kg/m2	＜3	≥30g/L	＜3	No	Yes	No	No	No	No	No	No	No	No	No	No	＜1.2 mg/dL	＜20 mg/dL	Intestinal obstruction	Open surgery	Hartmann's procedure	≥270 min	＜100 ml	≥90 %	No	No	No	No	T3~T4	N0	No	Left-sided colon	＜5 cm	＜5 ng/ml	＜37 U/mL	＜0.05 ng/ml	＜3	＜10 mg/l	＜10 mg/l	No	External Dataset
1057	Male	≥60	＜25 kg/m2	＜3	≥30g/L	＜3	No	No	Yes	No	Yes	Yes	No	No	No	No	No	No	＜1.2 mg/dL	＜20 mg/dL	Intestinal obstruction	Open surgery	Hartmann's procedure	＜270 min	＜100 ml	≥90 %	No	No	No	No	T1~T2	N0	No	Left-sided colon	≥5 cm	＜5 ng/ml	＜37 U/mL	＜0.05 ng/ml	＜3	＜10 mg/l	＜10 mg/l	No	External Dataset
1058	Female	≥60	≥25 kg/m2	＜3	≥30g/L	＜3	No	No	No	Yes	No	No	No	No	No	No	No	No	＜1.2 mg/dL	＜20 mg/dL	Intestinal obstruction	Laparoscopic surgery	Primary anastomosis	＜270 min	＜100 ml	≥90 %	Yes	No	No	No	T3~T4	N0	No	Right-sided colon	＜5 cm	＜5 ng/ml	＜37 U/mL	＜0.05 ng/ml	＜3	＜10 mg/l	＜10 mg/l	No	External Dataset
1059	Male	＜60	≥25 kg/m2	＜3	≥30g/L	＜3	Yes	Yes	Yes	Yes	No	No	No	No	No	No	No	No	＜1.2 mg/dL	＜20 mg/dL	Intestinal perforation	Laparoscopic surgery	Primary anastomosis	＜270 min	＜100 ml	≥90 %	Yes	No	No	Yes	T1~T2	N0	No	Left-sided colon	＜5 cm	＜5 ng/ml	＜37 U/mL	＜0.05 ng/ml	＜3	＜10 mg/l	＜10 mg/l	No	External Dataset
1060	Male	≥60	≥25 kg/m2	＜3	≥30g/L	＜3	No	No	Yes	Yes	Yes	Yes	No	No	No	No	No	No	＜1.2 mg/dL	＜20 mg/dL	Intestinal obstruction	Open surgery	Primary anastomosis	≥270 min	＜100 ml	≥90 %	No	No	No	No	T1~T2	N1~N2	No	Left-sided colon	＜5 cm	＜5 ng/ml	＜37 U/mL	＜0.05 ng/ml	＜3	＜10 mg/l	＜10 mg/l	No	External Dataset
1061	Female	≥60	＜25 kg/m2	＜3	＜30g/L	＜3	Yes	No	No	No	Yes	No	No	No	No	No	No	No	＜1.2 mg/dL	＜20 mg/dL	Intestinal obstruction	Laparoscopic surgery	Hartmann's procedure	＜270 min	＜100 ml	≥90 %	Yes	No	No	Yes	T3~T4	N1~N2	No	Right-sided colon	＜5 cm	＜5 ng/ml	＜37 U/mL	＜0.05 ng/ml	＜3	＜10 mg/l	＜10 mg/l	No	External Dataset
1062	Female	＜60	≥25 kg/m2	＜3	＜30g/L	＜3	Yes	No	No	No	No	Yes	No	No	No	No	No	No	＜1.2 mg/dL	＜20 mg/dL	Intestinal obstruction	Laparoscopic surgery	Hartmann's procedure	＜270 min	＜100 ml	＜90 %	No	No	No	Yes	T3~T4	N1~N2	No	Left-sided colon	＜5 cm	＜5 ng/ml	＜37 U/mL	＜0.05 ng/ml	＜3	＜10 mg/l	＜10 mg/l	No	External Dataset
1063	Female	≥60	≥25 kg/m2	＜3	≥30g/L	≥3	No	No	No	No	No	No	No	No	No	No	No	No	＜1.2 mg/dL	≥20 mg/dL	Intestinal obstruction	Open surgery	Primary anastomosis	＜270 min	≥100 ml	≥90 %	No	No	No	No	T3~T4	N0	No	Left-sided colon	＜5 cm	＜5 ng/ml	＜37 U/mL	＜0.05 ng/ml	＜3	＜10 mg/l	＜10 mg/l	No	External Dataset
1064	Male	≥60	＜25 kg/m2	＜3	≥30g/L	≥3	Yes	No	No	No	No	No	No	No	No	No	No	No	≥1.2 mg/dL	＜20 mg/dL	Intestinal obstruction	Open surgery	Primary anastomosis	≥270 min	＜100 ml	≥90 %	No	No	No	No	T1~T2	N0	No	Right-sided colon	＜5 cm	＜5 ng/ml	＜37 U/mL	＜0.05 ng/ml	＜3	＜10 mg/l	＜10 mg/l	No	External Dataset
1065	Female	≥60	＜25 kg/m2	＜3	≥30g/L	≥3	No	No	No	No	No	No	No	No	No	No	No	No	≥1.2 mg/dL	＜20 mg/dL	Intestinal obstruction	Open surgery	Hartmann's procedure	≥270 min	＜100 ml	≥90 %	No	No	Yes	Yes	T3~T4	N1~N2	No	Right-sided colon	＜5 cm	＜5 ng/ml	＜37 U/mL	＜0.05 ng/ml	＜3	＜10 mg/l	＜10 mg/l	No	External Dataset
1066	Female	≥60	＜25 kg/m2	＜3	＜30g/L	≥3	No	No	No	No	No	No	No	No	No	No	No	No	＜1.2 mg/dL	＜20 mg/dL	Intestinal obstruction	Laparoscopic surgery	Hartmann's procedure	＜270 min	≥100 ml	≥90 %	No	No	Yes	No	T3~T4	N1~N2	No	Right-sided colon	＜5 cm	＜5 ng/ml	＜37 U/mL	＜0.05 ng/ml	＜3	＜10 mg/l	＜10 mg/l	No	External Dataset
1067	Male	≥60	＜25 kg/m2	＜3	≥30g/L	≥3	Yes	No	No	No	No	No	No	No	No	No	No	No	＜1.2 mg/dL	≥20 mg/dL	Intestinal obstruction	Open surgery	Primary anastomosis	＜270 min	≥100 ml	≥90 %	No	Yes	No	No	T1~T2	N1~N2	No	Left-sided colon	＜5 cm	＜5 ng/ml	＜37 U/mL	＜0.05 ng/ml	＜3	＜10 mg/l	＜10 mg/l	No	External Dataset
1068	Female	＜60	＜25 kg/m2	＜3	≥30g/L	＜3	No	No	No	No	No	No	No	No	Yes	Yes	No	No	≥1.2 mg/dL	≥20 mg/dL	Intestinal obstruction	Laparoscopic surgery	Primary anastomosis	＜270 min	＜100 ml	≥90 %	No	Yes	Yes	Yes	T3~T4	N0	No	Right-sided colon	＜5 cm	≥5 ng/ml	≥37 U/mL	＜0.05 ng/ml	＜3	＜10 mg/l	＜10 mg/l	No	External Dataset
1069	Female	≥60	＜25 kg/m2	＜3	≥30g/L	＜3	No	No	No	No	No	No	No	No	Yes	Yes	No	No	＜1.2 mg/dL	≥20 mg/dL	Intestinal obstruction	Open surgery	Primary anastomosis	＜270 min	＜100 ml	≥90 %	No	No	No	No	T1~T2	N0	No	Left-sided colon	＜5 cm	≥5 ng/ml	＜37 U/mL	＜0.05 ng/ml	＜3	＜10 mg/l	＜10 mg/l	No	External Dataset
1070	Male	≥60	＜25 kg/m2	＜3	≥30g/L	＜3	No	No	No	No	No	No	No	No	Yes	No	No	No	≥1.2 mg/dL	＜20 mg/dL	Intestinal obstruction	Open surgery	Primary anastomosis	＜270 min	＜100 ml	≥90 %	No	No	No	Yes	T3~T4	N1~N2	No	Right-sided colon	＜5 cm	≥5 ng/ml	≥37 U/mL	＜0.05 ng/ml	＜3	＜10 mg/l	＜10 mg/l	No	External Dataset
1071	Female	＜60	＜25 kg/m2	＜3	≥30g/L	＜3	No	No	No	No	No	No	No	No	No	No	No	No	≥1.2 mg/dL	＜20 mg/dL	Intestinal obstruction	Open surgery	Primary anastomosis with stoma	＜270 min	＜100 ml	≥90 %	No	No	No	Yes	T3~T4	N1~N2	No	Left-sided colon	＜5 cm	＜5 ng/ml	＜37 U/mL	＜0.05 ng/ml	≥3	≥10 mg/l	＜10 mg/l	No	External Dataset
1072	Female	≥60	＜25 kg/m2	＜3	≥30g/L	＜3	No	No	No	No	No	No	No	No	No	No	No	No	＜1.2 mg/dL	＜20 mg/dL	Intestinal obstruction	Open surgery	Primary anastomosis	＜270 min	＜100 ml	≥90 %	No	No	No	No	T1~T2	N0	Yes	Left-sided colon	＜5 cm	＜5 ng/ml	＜37 U/mL	＜0.05 ng/ml	≥3	≥10 mg/l	≥10 mg/l	No	External Dataset
1073	Male	≥60	＜25 kg/m2	≥3	≥30g/L	＜3	No	No	No	No	No	No	No	No	No	No	No	No	＜1.2 mg/dL	＜20 mg/dL	Intestinal obstruction	Open surgery	Primary anastomosis	＜270 min	≥100 ml	≥90 %	No	No	No	No	T3~T4	N1~N2	No	Left-sided colon	＜5 cm	＜5 ng/ml	＜37 U/mL	≥0.05 ng/ml	＜3	＜10 mg/l	＜10 mg/l	No	External Dataset
1074	Male	＜60	＜25 kg/m2	＜3	≥30g/L	＜3	No	No	No	No	No	No	No	No	No	No	No	No	＜1.2 mg/dL	≥20 mg/dL	Intestinal obstruction	Open surgery	Simple stoma	＜270 min	≥100 ml	≥90 %	No	No	No	No	T3~T4	N1~N2	Yes	Right-sided colon	＜5 cm	＜5 ng/ml	＜37 U/mL	≥0.05 ng/ml	≥3	＜10 mg/l	≥10 mg/l	No	External Dataset
1075	Female	≥60	＜25 kg/m2	＜3	≥30g/L	＜3	No	No	No	No	No	No	No	No	No	No	No	No	＜1.2 mg/dL	＜20 mg/dL	Intestinal obstruction	Open surgery	Primary anastomosis	＜270 min	≥100 ml	≥90 %	No	No	No	No	T3~T4	N0	No	Left-sided colon	＜5 cm	＜5 ng/ml	＜37 U/mL	＜0.05 ng/ml	≥3	≥10 mg/l	≥10 mg/l	No	External Dataset
1076	Female	＜60	＜25 kg/m2	＜3	≥30g/L	＜3	No	No	No	No	No	No	No	No	No	No	No	No	＜1.2 mg/dL	＜20 mg/dL	Intestinal obstruction	Open surgery	Primary anastomosis	＜270 min	≥100 ml	≥90 %	No	No	No	No	T3~T4	N0	No	Right-sided colon	＜5 cm	＜5 ng/ml	＜37 U/mL	＜0.05 ng/ml	≥3	≥10 mg/l	≥10 mg/l	No	External Dataset
1077	Female	≥60	＜25 kg/m2	＜3	≥30g/L	＜3	No	No	No	No	No	No	No	No	No	No	Yes	No	＜1.2 mg/dL	≥20 mg/dL	Intestinal obstruction	Open surgery	Primary anastomosis	＜270 min	＜100 ml	≥90 %	No	No	No	No	T1~T2	N0	Yes	Left-sided colon	＜5 cm	＜5 ng/ml	＜37 U/mL	＜0.05 ng/ml	＜3	≥10 mg/l	＜10 mg/l	No	External Dataset
1078	Male	＜60	＜25 kg/m2	≥3	≥30g/L	＜3	No	No	No	No	No	No	No	No	No	No	Yes	Yes	＜1.2 mg/dL	≥20 mg/dL	Intestinal obstruction	Open surgery	Primary anastomosis	＜270 min	≥100 ml	≥90 %	No	No	No	No	T1~T2	N0	No	Left-sided colon	≥5 cm	＜5 ng/ml	＜37 U/mL	≥0.05 ng/ml	＜3	≥10 mg/l	＜10 mg/l	No	External Dataset
1079	Female	＜60	＜25 kg/m2	＜3	≥30g/L	＜3	No	No	No	No	No	No	No	No	No	No	Yes	Yes	＜1.2 mg/dL	＜20 mg/dL	Intestinal obstruction	Open surgery	Simple stoma	＜270 min	＜100 ml	≥90 %	No	No	No	No	T3~T4	N0	Yes	Right-sided colon	＜5 cm	＜5 ng/ml	＜37 U/mL	≥0.05 ng/ml	＜3	≥10 mg/l	≥10 mg/l	No	External Dataset
1080	Male	＜60	＜25 kg/m2	≥3	≥30g/L	＜3	No	No	No	No	No	No	No	No	No	No	No	No	＜1.2 mg/dL	≥20 mg/dL	Intestinal obstruction	Open surgery	Primary anastomosis	＜270 min	＜100 ml	≥90 %	No	No	No	No	T1~T2	N0	No	Right-sided colon	＜5 cm	＜5 ng/ml	＜37 U/mL	＜0.05 ng/ml	≥3	≥10 mg/l	＜10 mg/l	No	External Dataset
1081	Female	≥60	＜25 kg/m2	≥3	＜30g/L	＜3	No	Yes	Yes	No	No	No	No	No	No	No	No	No	＜1.2 mg/dL	＜20 mg/dL	Intestinal obstruction	Open surgery	Hartmann's procedure	＜270 min	＜100 ml	≥90 %	No	No	No	No	T1~T2	N0	No	Left-sided colon	≥5 cm	＜5 ng/ml	＜37 U/mL	≥0.05 ng/ml	≥3	＜10 mg/l	＜10 mg/l	No	External Dataset
1082	Male	≥60	＜25 kg/m2	＜3	≥30g/L	＜3	No	Yes	No	Yes	No	No	Yes	No	No	No	No	No	＜1.2 mg/dL	≥20 mg/dL	Intestinal obstruction	Open surgery	Hartmann's procedure	＜270 min	＜100 ml	≥90 %	No	No	No	No	T1~T2	N0	No	Right-sided colon	≥5 cm	＜5 ng/ml	＜37 U/mL	＜0.05 ng/ml	＜3	≥10 mg/l	＜10 mg/l	No	External Dataset
1083	Male	＜60	＜25 kg/m2	＜3	≥30g/L	＜3	No	No	No	Yes	No	No	Yes	Yes	No	No	No	No	＜1.2 mg/dL	＜20 mg/dL	Intestinal perforation	Open surgery	Simple stoma	＜270 min	＜100 ml	≥90 %	No	No	No	No	T3~T4	N0	No	Left-sided colon	≥5 cm	＜5 ng/ml	＜37 U/mL	＜0.05 ng/ml	＜3	≥10 mg/l	＜10 mg/l	No	External Dataset
1084	Female	＜60	＜25 kg/m2	＜3	＜30g/L	≥3	Yes	Yes	Yes	Yes	No	No	Yes	No	No	No	No	No	＜1.2 mg/dL	＜20 mg/dL	Intestinal obstruction	Laparoscopic surgery	Hartmann's procedure	＜270 min	＜100 ml	≥90 %	No	No	No	No	T1~T2	N0	No	Left-sided colon	≥5 cm	＜5 ng/ml	＜37 U/mL	＜0.05 ng/ml	≥3	＜10 mg/l	≥10 mg/l	No	External Dataset
1085	Female	≥60	≥25 kg/m2	＜3	≥30g/L	≥3	Yes	No	No	Yes	No	No	No	No	No	No	No	No	＜1.2 mg/dL	＜20 mg/dL	Intestinal obstruction	Laparoscopic surgery	Hartmann's procedure	≥270 min	＜100 ml	≥90 %	No	No	No	No	T3~T4	N0	No	Right-sided colon	≥5 cm	＜5 ng/ml	＜37 U/mL	≥0.05 ng/ml	＜3	＜10 mg/l	＜10 mg/l	No	External Dataset
1086	Male	＜60	≥25 kg/m2	≥3	≥30g/L	≥3	Yes	Yes	No	No	No	No	No	No	No	No	No	No	＜1.2 mg/dL	＜20 mg/dL	Intestinal obstruction	Laparoscopic surgery	Primary anastomosis	≥270 min	＜100 ml	≥90 %	No	No	No	No	T3~T4	N0	No	Left-sided colon	＜5 cm	＜5 ng/ml	＜37 U/mL	＜0.05 ng/ml	＜3	＜10 mg/l	＜10 mg/l	No	External Dataset
1087	Female	≥60	＜25 kg/m2	≥3	≥30g/L	＜3	Yes	Yes	No	No	No	Yes	No	No	No	No	No	No	＜1.2 mg/dL	＜20 mg/dL	Intestinal obstruction	Open surgery	Simple stoma	≥270 min	＜100 ml	≥90 %	No	No	No	No	T3~T4	N0	No	Left-sided colon	＜5 cm	＜5 ng/ml	＜37 U/mL	＜0.05 ng/ml	＜3	＜10 mg/l	＜10 mg/l	No	External Dataset
1088	Male	≥60	≥25 kg/m2	＜3	≥30g/L	≥3	Yes	No	No	No	No	No	No	No	No	No	No	No	＜1.2 mg/dL	＜20 mg/dL	Intestinal obstruction	Laparoscopic surgery	Primary anastomosis	≥270 min	＜100 ml	≥90 %	No	No	No	No	T1~T2	N0	No	Left-sided colon	≥5 cm	＜5 ng/ml	＜37 U/mL	＜0.05 ng/ml	＜3	＜10 mg/l	＜10 mg/l	No	External Dataset
1089	Male	＜60	≥25 kg/m2	＜3	≥30g/L	＜3	Yes	No	No	No	No	No	No	No	No	No	No	No	＜1.2 mg/dL	＜20 mg/dL	Intestinal obstruction	Open surgery	Primary anastomosis	＜270 min	＜100 ml	≥90 %	No	No	No	No	T1~T2	N0	No	Left-sided colon	＜5 cm	＜5 ng/ml	＜37 U/mL	＜0.05 ng/ml	＜3	＜10 mg/l	＜10 mg/l	No	External Dataset
1090	Female	＜60	≥25 kg/m2	＜3	≥30g/L	≥3	No	No	No	No	No	No	No	No	No	No	No	No	＜1.2 mg/dL	＜20 mg/dL	Intestinal obstruction	Laparoscopic surgery	Primary anastomosis	＜270 min	＜100 ml	≥90 %	No	No	No	Yes	T3~T4	N0	No	Right-sided colon	≥5 cm	＜5 ng/ml	＜37 U/mL	＜0.05 ng/ml	＜3	＜10 mg/l	＜10 mg/l	No	External Dataset
1091	Female	≥60	＜25 kg/m2	＜3	≥30g/L	＜3	Yes	Yes	No	No	No	No	No	No	No	No	No	No	＜1.2 mg/dL	＜20 mg/dL	Intestinal obstruction	Open surgery	Simple stoma	＜270 min	＜100 ml	≥90 %	No	No	No	Yes	T3~T4	N0	No	Right-sided colon	＜5 cm	＜5 ng/ml	＜37 U/mL	＜0.05 ng/ml	＜3	＜10 mg/l	＜10 mg/l	No	External Dataset
1092	Female	≥60	＜25 kg/m2	＜3	≥30g/L	＜3	No	Yes	No	No	No	No	No	No	No	No	No	No	＜1.2 mg/dL	＜20 mg/dL	Intestinal obstruction	Laparoscopic surgery	Primary anastomosis	＜270 min	＜100 ml	≥90 %	No	No	No	Yes	T3~T4	N0	No	Left-sided colon	≥5 cm	＜5 ng/ml	＜37 U/mL	＜0.05 ng/ml	＜3	＜10 mg/l	＜10 mg/l	No	External Dataset
1093	Male	＜60	＜25 kg/m2	＜3	≥30g/L	＜3	No	No	No	No	No	Yes	No	No	Yes	No	No	No	＜1.2 mg/dL	＜20 mg/dL	Intestinal perforation	Open surgery	Primary anastomosis	＜270 min	＜100 ml	≥90 %	No	No	No	No	T1~T2	N0	No	Left-sided colon	≥5 cm	＜5 ng/ml	＜37 U/mL	＜0.05 ng/ml	＜3	＜10 mg/l	＜10 mg/l	No	External Dataset
1094	Male	≥60	＜25 kg/m2	＜3	≥30g/L	＜3	No	No	No	No	No	No	No	No	Yes	Yes	No	No	＜1.2 mg/dL	＜20 mg/dL	Intestinal obstruction	Open surgery	Primary anastomosis	＜270 min	≥100 ml	≥90 %	No	No	No	No	T3~T4	N1~N2	No	Left-sided colon	≥5 cm	＜5 ng/ml	＜37 U/mL	＜0.05 ng/ml	＜3	＜10 mg/l	＜10 mg/l	No	External Dataset
1095	Male	＜60	＜25 kg/m2	＜3	≥30g/L	＜3	No	No	No	No	No	No	No	No	Yes	Yes	No	No	＜1.2 mg/dL	＜20 mg/dL	Intestinal obstruction	Open surgery	Primary anastomosis with stoma	＜270 min	＜100 ml	≥90 %	No	No	No	No	T1~T2	N1~N2	No	Right-sided colon	＜5 cm	＜5 ng/ml	＜37 U/mL	＜0.05 ng/ml	＜3	＜10 mg/l	＜10 mg/l	No	External Dataset
1096	Male	≥60	＜25 kg/m2	＜3	≥30g/L	＜3	No	Yes	No	No	No	No	No	No	No	No	No	No	＜1.2 mg/dL	＜20 mg/dL	Intestinal obstruction	Open surgery	Primary anastomosis	＜270 min	≥100 ml	≥90 %	Yes	No	No	No	T3~T4	N0	No	Right-sided colon	＜5 cm	＜5 ng/ml	＜37 U/mL	＜0.05 ng/ml	＜3	＜10 mg/l	＜10 mg/l	No	External Dataset
1097	Female	＜60	≥25 kg/m2	＜3	≥30g/L	＜3	No	Yes	No	No	No	No	No	No	No	No	No	No	＜1.2 mg/dL	＜20 mg/dL	Intestinal obstruction	Open surgery	Primary anastomosis	＜270 min	≥100 ml	≥90 %	No	No	No	No	T3~T4	N1~N2	No	Right-sided colon	≥5 cm	＜5 ng/ml	＜37 U/mL	＜0.05 ng/ml	＜3	＜10 mg/l	＜10 mg/l	No	External Dataset
1098	Female	≥60	＜25 kg/m2	＜3	≥30g/L	＜3	No	Yes	No	No	No	No	No	No	No	No	No	No	＜1.2 mg/dL	＜20 mg/dL	Intestinal obstruction	Open surgery	Primary anastomosis	＜270 min	≥100 ml	≥90 %	No	No	No	Yes	T1~T2	N0	No	Left-sided colon	≥5 cm	＜5 ng/ml	＜37 U/mL	＜0.05 ng/ml	＜3	＜10 mg/l	＜10 mg/l	No	External Dataset
1099	Female	＜60	＜25 kg/m2	＜3	≥30g/L	＜3	No	No	No	No	No	No	No	No	No	No	No	No	＜1.2 mg/dL	＜20 mg/dL	Intestinal obstruction	Open surgery	Primary anastomosis	＜270 min	＜100 ml	≥90 %	Yes	No	No	No	T1~T2	N1~N2	No	Right-sided colon	≥5 cm	＜5 ng/ml	＜37 U/mL	＜0.05 ng/ml	＜3	＜10 mg/l	＜10 mg/l	No	External Dataset
1100	Female	≥60	≥25 kg/m2	＜3	≥30g/L	＜3	No	Yes	No	No	No	No	No	No	No	No	No	No	＜1.2 mg/dL	＜20 mg/dL	Intestinal obstruction	Open surgery	Primary anastomosis with stoma	＜270 min	＜100 ml	≥90 %	No	No	No	No	T3~T4	N1~N2	No	Right-sided colon	＜5 cm	＜5 ng/ml	＜37 U/mL	＜0.05 ng/ml	＜3	＜10 mg/l	＜10 mg/l	No	External Dataset
1101	Male	≥60	≥25 kg/m2	＜3	＜30g/L	＜3	No	No	No	No	No	No	No	No	No	No	No	No	＜1.2 mg/dL	＜20 mg/dL	Intestinal obstruction	Open surgery	Primary anastomosis	＜270 min	＜100 ml	≥90 %	No	No	No	No	T1~T2	N0	No	Right-sided colon	＜5 cm	＜5 ng/ml	＜37 U/mL	＜0.05 ng/ml	＜3	＜10 mg/l	＜10 mg/l	No	External Dataset
1102	Male	＜60	＜25 kg/m2	＜3	＜30g/L	＜3	No	Yes	No	No	No	No	No	No	No	No	No	No	＜1.2 mg/dL	＜20 mg/dL	Intestinal obstruction	Open surgery	Hartmann's procedure	＜270 min	＜100 ml	≥90 %	No	No	No	No	T1~T2	N0	No	Left-sided colon	≥5 cm	＜5 ng/ml	＜37 U/mL	＜0.05 ng/ml	＜3	＜10 mg/l	＜10 mg/l	No	External Dataset
1103	Female	＜60	＜25 kg/m2	＜3	＜30g/L	＜3	No	Yes	No	No	No	No	No	No	No	No	No	No	＜1.2 mg/dL	＜20 mg/dL	Intestinal obstruction	Open surgery	Hartmann's procedure	＜270 min	≥100 ml	≥90 %	No	No	No	No	T3~T4	N1~N2	No	Right-sided colon	≥5 cm	＜5 ng/ml	＜37 U/mL	＜0.05 ng/ml	＜3	＜10 mg/l	＜10 mg/l	No	External Dataset
1104	Female	＜60	＜25 kg/m2	＜3	≥30g/L	＜3	No	Yes	No	No	No	No	No	No	No	No	No	No	≥1.2 mg/dL	＜20 mg/dL	Intestinal obstruction	Open surgery	Primary anastomosis	＜270 min	≥100 ml	≥90 %	No	No	No	No	T3~T4	N0	No	Left-sided colon	＜5 cm	＜5 ng/ml	＜37 U/mL	＜0.05 ng/ml	＜3	＜10 mg/l	＜10 mg/l	No	External Dataset
1105	Male	＜60	＜25 kg/m2	＜3	≥30g/L	＜3	No	No	No	No	No	No	No	No	No	No	No	No	≥1.2 mg/dL	＜20 mg/dL	Intestinal obstruction	Open surgery	Primary anastomosis with stoma	≥270 min	≥100 ml	≥90 %	No	No	No	No	T1~T2	N1~N2	No	Left-sided colon	＜5 cm	＜5 ng/ml	＜37 U/mL	＜0.05 ng/ml	＜3	＜10 mg/l	＜10 mg/l	No	External Dataset
1106	Female	＜60	＜25 kg/m2	＜3	≥30g/L	＜3	No	No	No	No	No	No	No	No	No	No	No	No	＜1.2 mg/dL	＜20 mg/dL	Intestinal obstruction	Laparoscopic surgery	Primary anastomosis	≥270 min	≥100 ml	≥90 %	No	No	No	No	T3~T4	N0	No	Right-sided colon	＜5 cm	＜5 ng/ml	＜37 U/mL	＜0.05 ng/ml	＜3	＜10 mg/l	＜10 mg/l	No	External Dataset
1107	Male	＜60	＜25 kg/m2	＜3	≥30g/L	＜3	No	Yes	No	No	No	No	No	No	No	No	No	No	＜1.2 mg/dL	＜20 mg/dL	Intestinal obstruction	Open surgery	Simple stoma	＜270 min	＜100 ml	≥90 %	No	No	No	No	T1~T2	N0	No	Left-sided colon	＜5 cm	≥5 ng/ml	＜37 U/mL	＜0.05 ng/ml	＜3	＜10 mg/l	＜10 mg/l	No	External Dataset
1108	Male	＜60	＜25 kg/m2	＜3	≥30g/L	＜3	No	No	No	No	No	No	No	No	No	No	No	No	≥1.2 mg/dL	＜20 mg/dL	Intestinal obstruction	Open surgery	Primary anastomosis	≥270 min	＜100 ml	≥90 %	No	No	No	No	T1~T2	N0	No	Right-sided colon	＜5 cm	＜5 ng/ml	＜37 U/mL	＜0.05 ng/ml	＜3	＜10 mg/l	＜10 mg/l	No	External Dataset
1109	Male	≥60	＜25 kg/m2	≥3	≥30g/L	＜3	No	Yes	No	No	No	No	No	No	No	No	No	No	＜1.2 mg/dL	＜20 mg/dL	Intestinal obstruction	Open surgery	Primary anastomosis	≥270 min	＜100 ml	≥90 %	No	No	No	No	T3~T4	N1~N2	No	Left-sided colon	＜5 cm	≥5 ng/ml	＜37 U/mL	＜0.05 ng/ml	＜3	＜10 mg/l	＜10 mg/l	No	External Dataset
1110	Male	＜60	＜25 kg/m2	≥3	≥30g/L	＜3	No	No	No	No	No	No	No	No	No	No	No	No	≥1.2 mg/dL	＜20 mg/dL	Intestinal obstruction	Laparoscopic surgery	Primary anastomosis	≥270 min	＜100 ml	≥90 %	No	No	No	No	T3~T4	N0	No	Right-sided colon	＜5 cm	≥5 ng/ml	≥37 U/mL	＜0.05 ng/ml	＜3	＜10 mg/l	＜10 mg/l	No	External Dataset
1111	Female	＜60	＜25 kg/m2	＜3	≥30g/L	＜3	No	No	Yes	Yes	No	No	No	No	No	No	No	No	＜1.2 mg/dL	＜20 mg/dL	Intestinal obstruction	Laparoscopic surgery	Primary anastomosis	≥270 min	＜100 ml	≥90 %	No	Yes	Yes	No	T1~T2	N0	Yes	Left-sided colon	＜5 cm	＜5 ng/ml	＜37 U/mL	＜0.05 ng/ml	＜3	＜10 mg/l	＜10 mg/l	No	External Dataset
1112	Male	≥60	≥25 kg/m2	≥3	≥30g/L	＜3	No	No	Yes	No	No	No	No	No	No	No	Yes	Yes	＜1.2 mg/dL	＜20 mg/dL	Intestinal obstruction	Laparoscopic surgery	Simple stoma	＜270 min	≥100 ml	≥90 %	No	No	No	No	T3~T4	N1~N2	No	Right-sided colon	＜5 cm	＜5 ng/ml	≥37 U/mL	＜0.05 ng/ml	＜3	＜10 mg/l	＜10 mg/l	No	External Dataset
1113	Male	＜60	＜25 kg/m2	≥3	≥30g/L	＜3	No	No	Yes	No	No	No	No	No	No	No	No	Yes	≥1.2 mg/dL	＜20 mg/dL	Intestinal obstruction	Open surgery	Primary anastomosis	＜270 min	≥100 ml	≥90 %	No	Yes	Yes	No	T3~T4	N1~N2	No	Left-sided colon	＜5 cm	＜5 ng/ml	≥37 U/mL	＜0.05 ng/ml	＜3	＜10 mg/l	＜10 mg/l	No	External Dataset
1114	Female	＜60	＜25 kg/m2	＜3	≥30g/L	≥3	No	No	No	No	No	No	No	No	No	No	No	Yes	＜1.2 mg/dL	＜20 mg/dL	Intestinal perforation	Open surgery	Primary anastomosis	＜270 min	＜100 ml	≥90 %	No	No	Yes	No	T3~T4	N0	Yes	Left-sided colon	＜5 cm	≥5 ng/ml	≥37 U/mL	＜0.05 ng/ml	＜3	＜10 mg/l	＜10 mg/l	No	External Dataset
1115	Female	≥60	＜25 kg/m2	＜3	≥30g/L	≥3	No	No	No	No	No	No	No	No	No	No	No	No	≥1.2 mg/dL	≥20 mg/dL	Intestinal obstruction	Open surgery	Primary anastomosis	≥270 min	＜100 ml	≥90 %	No	No	No	No	T1~T2	N0	No	Right-sided colon	＜5 cm	≥5 ng/ml	＜37 U/mL	＜0.05 ng/ml	＜3	＜10 mg/l	＜10 mg/l	No	External Dataset
1116	Male	≥60	≥25 kg/m2	≥3	≥30g/L	≥3	No	No	No	No	No	Yes	No	No	No	No	No	No	＜1.2 mg/dL	＜20 mg/dL	Intestinal obstruction	Open surgery	Primary anastomosis	≥270 min	≥100 ml	≥90 %	No	No	No	No	T1~T2	N0	No	Left-sided colon	＜5 cm	≥5 ng/ml	≥37 U/mL	＜0.05 ng/ml	≥3	＜10 mg/l	＜10 mg/l	No	External Dataset
1117	Male	≥60	＜25 kg/m2	≥3	≥30g/L	≥3	No	No	No	No	No	No	No	No	No	No	No	No	≥1.2 mg/dL	≥20 mg/dL	Intestinal obstruction	Open surgery	Primary anastomosis	＜270 min	＜100 ml	≥90 %	No	No	No	No	T1~T2	N1~N2	No	Right-sided colon	＜5 cm	＜5 ng/ml	＜37 U/mL	≥0.05 ng/ml	＜3	＜10 mg/l	＜10 mg/l	No	External Dataset
1118	Female	＜60	≥25 kg/m2	＜3	≥30g/L	≥3	No	No	No	No	Yes	Yes	No	No	No	No	No	No	＜1.2 mg/dL	≥20 mg/dL	Intestinal obstruction	Open surgery	Primary anastomosis	＜270 min	＜100 ml	≥90 %	No	No	No	No	T1~T2	N0	No	Left-sided colon	＜5 cm	＜5 ng/ml	≥37 U/mL	＜0.05 ng/ml	＜3	≥10 mg/l	＜10 mg/l	No	External Dataset
1119	Female	＜60	＜25 kg/m2	≥3	≥30g/L	＜3	No	No	No	No	Yes	Yes	No	No	No	No	No	No	＜1.2 mg/dL	＜20 mg/dL	Intestinal obstruction	Open surgery	Primary anastomosis	＜270 min	＜100 ml	≥90 %	No	No	No	No	T1~T2	N0	No	Left-sided colon	＜5 cm	＜5 ng/ml	＜37 U/mL	≥0.05 ng/ml	＜3	≥10 mg/l	＜10 mg/l	No	External Dataset
1120	Male	≥60	＜25 kg/m2	＜3	＜30g/L	＜3	No	No	No	No	Yes	No	No	No	No	No	No	No	＜1.2 mg/dL	＜20 mg/dL	Intestinal obstruction	Open surgery	Primary anastomosis	＜270 min	＜100 ml	≥90 %	No	No	No	No	T1~T2	N0	No	Right-sided colon	＜5 cm	＜5 ng/ml	＜37 U/mL	＜0.05 ng/ml	＜3	≥10 mg/l	＜10 mg/l	No	External Dataset
1121	Female	≥60	＜25 kg/m2	＜3	＜30g/L	＜3	Yes	No	No	No	Yes	Yes	No	No	No	No	No	No	＜1.2 mg/dL	＜20 mg/dL	Others	Open surgery	Primary anastomosis	＜270 min	＜100 ml	≥90 %	No	No	No	No	T3~T4	N0	No	Right-sided colon	＜5 cm	＜5 ng/ml	＜37 U/mL	≥0.05 ng/ml	≥3	≥10 mg/l	≥10 mg/l	No	External Dataset
1122	Male	≥60	＜25 kg/m2	≥3	≥30g/L	≥3	No	No	No	No	No	No	No	Yes	No	No	No	No	＜1.2 mg/dL	＜20 mg/dL	Intestinal obstruction	Open surgery	Primary anastomosis	＜270 min	＜100 ml	≥90 %	No	No	No	No	T3~T4	N0	No	Right-sided colon	＜5 cm	＜5 ng/ml	＜37 U/mL	＜0.05 ng/ml	＜3	＜10 mg/l	＜10 mg/l	No	External Dataset
1123	Male	≥60	＜25 kg/m2	＜3	≥30g/L	≥3	Yes	No	No	No	Yes	No	No	Yes	No	No	No	No	＜1.2 mg/dL	＜20 mg/dL	Intestinal obstruction	Open surgery	Primary anastomosis	＜270 min	＜100 ml	≥90 %	No	No	No	No	T1~T2	N0	No	Right-sided colon	＜5 cm	≥5 ng/ml	≥37 U/mL	＜0.05 ng/ml	＜3	≥10 mg/l	＜10 mg/l	No	External Dataset
1124	Female	＜60	＜25 kg/m2	＜3	≥30g/L	≥3	Yes	No	No	No	Yes	No	No	Yes	No	Yes	No	No	＜1.2 mg/dL	＜20 mg/dL	Intestinal obstruction	Open surgery	Primary anastomosis	＜270 min	＜100 ml	≥90 %	No	No	No	No	T3~T4	N1~N2	No	Right-sided colon	＜5 cm	＜5 ng/ml	＜37 U/mL	＜0.05 ng/ml	＜3	＜10 mg/l	＜10 mg/l	No	External Dataset
1125	Female	≥60	＜25 kg/m2	＜3	＜30g/L	≥3	Yes	No	No	No	Yes	Yes	No	Yes	Yes	No	No	No	＜1.2 mg/dL	＜20 mg/dL	Intestinal perforation	Open surgery	Primary anastomosis	＜270 min	＜100 ml	≥90 %	No	No	No	Yes	T1~T2	N1~N2	No	Left-sided colon	＜5 cm	＜5 ng/ml	＜37 U/mL	≥0.05 ng/ml	≥3	≥10 mg/l	＜10 mg/l	No	External Dataset
1126	Female	＜60	＜25 kg/m2	＜3	≥30g/L	≥3	Yes	No	No	No	Yes	No	No	No	Yes	No	No	No	＜1.2 mg/dL	＜20 mg/dL	Intestinal obstruction	Open surgery	Primary anastomosis	＜270 min	＜100 ml	≥90 %	No	No	No	No	T3~T4	N1~N2	No	Left-sided colon	≥5 cm	＜5 ng/ml	＜37 U/mL	＜0.05 ng/ml	≥3	≥10 mg/l	＜10 mg/l	No	External Dataset
1127	Female	≥60	＜25 kg/m2	＜3	≥30g/L	＜3	No	No	No	No	No	No	No	No	No	Yes	No	No	＜1.2 mg/dL	＜20 mg/dL	Intestinal obstruction	Open surgery	Primary anastomosis with stoma	＜270 min	＜100 ml	≥90 %	No	No	No	No	T1~T2	N1~N2	No	Left-sided colon	≥5 cm	＜5 ng/ml	＜37 U/mL	＜0.05 ng/ml	＜3	＜10 mg/l	＜10 mg/l	No	External Dataset
1128	Male	≥60	＜25 kg/m2	＜3	≥30g/L	＜3	No	No	No	No	No	No	No	No	No	Yes	No	No	＜1.2 mg/dL	＜20 mg/dL	Intestinal obstruction	Open surgery	Primary anastomosis	＜270 min	＜100 ml	≥90 %	No	No	No	Yes	T3~T4	N0	No	Left-sided colon	≥5 cm	＜5 ng/ml	＜37 U/mL	＜0.05 ng/ml	＜3	＜10 mg/l	＜10 mg/l	No	External Dataset
1129	Male	＜60	＜25 kg/m2	＜3	≥30g/L	＜3	No	No	No	No	No	No	No	No	No	No	No	No	＜1.2 mg/dL	＜20 mg/dL	Intestinal obstruction	Laparoscopic surgery	Primary anastomosis	＜270 min	＜100 ml	≥90 %	No	No	No	No	T1~T2	N1~N2	No	Right-sided colon	＜5 cm	＜5 ng/ml	＜37 U/mL	＜0.05 ng/ml	＜3	＜10 mg/l	＜10 mg/l	No	External Dataset
1130	Male	≥60	＜25 kg/m2	＜3	≥30g/L	＜3	No	No	No	No	No	No	No	No	No	No	No	No	＜1.2 mg/dL	＜20 mg/dL	Intestinal obstruction	Open surgery	Hartmann's procedure	＜270 min	＜100 ml	≥90 %	No	No	No	No	T3~T4	N1~N2	No	Left-sided colon	＜5 cm	＜5 ng/ml	＜37 U/mL	＜0.05 ng/ml	＜3	＜10 mg/l	＜10 mg/l	No	External Dataset
1131	Male	≥60	＜25 kg/m2	＜3	≥30g/L	＜3	No	No	Yes	No	No	No	No	No	No	No	No	No	＜1.2 mg/dL	＜20 mg/dL	Intestinal perforation	Laparoscopic surgery	Hartmann's procedure	＜270 min	＜100 ml	≥90 %	No	No	No	No	T1~T2	N1~N2	No	Left-sided colon	＜5 cm	＜5 ng/ml	＜37 U/mL	＜0.05 ng/ml	＜3	＜10 mg/l	＜10 mg/l	No	External Dataset
1132	Male	≥60	＜25 kg/m2	＜3	≥30g/L	＜3	No	Yes	Yes	Yes	No	No	No	No	No	No	No	No	＜1.2 mg/dL	＜20 mg/dL	Intestinal obstruction	Laparoscopic surgery	Hartmann's procedure	＜270 min	＜100 ml	≥90 %	No	No	No	No	T1~T2	N1~N2	No	Right-sided colon	≥5 cm	＜5 ng/ml	＜37 U/mL	＜0.05 ng/ml	＜3	＜10 mg/l	＜10 mg/l	No	External Dataset
1133	Male	≥60	＜25 kg/m2	＜3	≥30g/L	＜3	No	Yes	No	Yes	No	No	No	No	No	No	No	No	＜1.2 mg/dL	＜20 mg/dL	Intestinal obstruction	Open surgery	Hartmann's procedure	＜270 min	＜100 ml	＜90 %	Yes	No	No	No	T1~T2	N0	No	Right-sided colon	≥5 cm	＜5 ng/ml	＜37 U/mL	＜0.05 ng/ml	＜3	＜10 mg/l	＜10 mg/l	No	External Dataset
1134	Male	＜60	＜25 kg/m2	＜3	≥30g/L	＜3	No	No	Yes	Yes	No	No	No	No	No	No	No	No	＜1.2 mg/dL	＜20 mg/dL	Others	Open surgery	Simple stoma	＜270 min	≥100 ml	＜90 %	No	No	No	No	T1~T2	N0	Yes	Left-sided colon	≥5 cm	＜5 ng/ml	＜37 U/mL	＜0.05 ng/ml	＜3	＜10 mg/l	＜10 mg/l	No	External Dataset
1135	Male	＜60	＜25 kg/m2	＜3	≥30g/L	＜3	No	Yes	No	No	No	No	No	No	No	No	No	No	＜1.2 mg/dL	＜20 mg/dL	Intestinal obstruction	Laparoscopic surgery	Primary anastomosis with stoma	＜270 min	＜100 ml	≥90 %	Yes	No	No	No	T1~T2	N0	Yes	Right-sided colon	≥5 cm	＜5 ng/ml	＜37 U/mL	＜0.05 ng/ml	＜3	＜10 mg/l	＜10 mg/l	No	External Dataset
1136	Male	≥60	＜25 kg/m2	＜3	≥30g/L	＜3	No	No	Yes	Yes	No	No	No	No	No	No	No	No	＜1.2 mg/dL	＜20 mg/dL	Intestinal obstruction	Laparoscopic surgery	Primary anastomosis	＜270 min	＜100 ml	≥90 %	No	No	No	No	T1~T2	N1~N2	No	Left-sided colon	＜5 cm	＜5 ng/ml	＜37 U/mL	＜0.05 ng/ml	＜3	＜10 mg/l	＜10 mg/l	No	External Dataset
1137	Male	＜60	＜25 kg/m2	＜3	≥30g/L	＜3	No	No	No	Yes	No	No	No	No	No	No	No	No	＜1.2 mg/dL	＜20 mg/dL	Intestinal obstruction	Open surgery	Hartmann's procedure	≥270 min	≥100 ml	≥90 %	No	No	No	No	T1~T2	N1~N2	No	Right-sided colon	≥5 cm	＜5 ng/ml	＜37 U/mL	＜0.05 ng/ml	＜3	＜10 mg/l	＜10 mg/l	No	External Dataset
1138	Male	≥60	＜25 kg/m2	≥3	＜30g/L	＜3	No	No	Yes	Yes	No	No	No	No	No	No	No	No	＜1.2 mg/dL	＜20 mg/dL	Intestinal obstruction	Open surgery	Hartmann's procedure	≥270 min	＜100 ml	≥90 %	No	No	No	No	T1~T2	N1~N2	No	Left-sided colon	≥5 cm	＜5 ng/ml	＜37 U/mL	＜0.05 ng/ml	＜3	＜10 mg/l	＜10 mg/l	No	External Dataset
1139	Female	＜60	＜25 kg/m2	＜3	＜30g/L	＜3	No	No	Yes	Yes	No	No	No	No	No	No	No	No	＜1.2 mg/dL	＜20 mg/dL	Intestinal obstruction	Open surgery	Simple stoma	＜270 min	＜100 ml	≥90 %	No	No	No	No	T1~T2	N0	No	Left-sided colon	＜5 cm	＜5 ng/ml	＜37 U/mL	＜0.05 ng/ml	＜3	＜10 mg/l	＜10 mg/l	No	External Dataset
1140	Female	＜60	＜25 kg/m2	＜3	≥30g/L	＜3	No	No	No	No	No	No	No	No	No	No	No	No	＜1.2 mg/dL	＜20 mg/dL	Intestinal obstruction	Open surgery	Primary anastomosis	≥270 min	＜100 ml	≥90 %	No	No	No	No	T1~T2	N0	Yes	Right-sided colon	＜5 cm	＜5 ng/ml	＜37 U/mL	＜0.05 ng/ml	＜3	＜10 mg/l	＜10 mg/l	No	External Dataset
1141	Female	＜60	＜25 kg/m2	＜3	＜30g/L	＜3	No	No	No	No	No	No	No	No	No	No	No	No	＜1.2 mg/dL	＜20 mg/dL	Intestinal obstruction	Open surgery	Primary anastomosis with stoma	＜270 min	≥100 ml	≥90 %	No	No	No	No	T3~T4	N0	No	Right-sided colon	≥5 cm	＜5 ng/ml	＜37 U/mL	＜0.05 ng/ml	＜3	＜10 mg/l	＜10 mg/l	No	External Dataset
1142	Male	＜60	＜25 kg/m2	≥3	＜30g/L	＜3	No	No	No	No	No	No	No	No	No	No	No	No	＜1.2 mg/dL	＜20 mg/dL	Intestinal obstruction	Open surgery	Primary anastomosis	≥270 min	≥100 ml	≥90 %	No	No	No	No	T3~T4	N0	No	Left-sided colon	＜5 cm	＜5 ng/ml	＜37 U/mL	＜0.05 ng/ml	＜3	＜10 mg/l	＜10 mg/l	No	External Dataset
1143	Male	≥60	＜25 kg/m2	＜3	＜30g/L	＜3	No	No	No	Yes	No	No	No	No	No	No	No	No	＜1.2 mg/dL	＜20 mg/dL	Intestinal obstruction	Open surgery	Primary anastomosis	＜270 min	＜100 ml	≥90 %	No	No	No	No	T1~T2	N0	No	Right-sided colon	＜5 cm	＜5 ng/ml	＜37 U/mL	＜0.05 ng/ml	＜3	＜10 mg/l	＜10 mg/l	No	External Dataset
1144	Female	＜60	＜25 kg/m2	＜3	＜30g/L	＜3	No	No	No	Yes	No	No	No	No	No	No	No	No	≥1.2 mg/dL	＜20 mg/dL	Intestinal obstruction	Open surgery	Primary anastomosis	≥270 min	＜100 ml	≥90 %	No	No	No	No	T1~T2	N1~N2	No	Left-sided colon	＜5 cm	＜5 ng/ml	＜37 U/mL	＜0.05 ng/ml	＜3	＜10 mg/l	＜10 mg/l	No	External Dataset
1145	Female	≥60	＜25 kg/m2	＜3	＜30g/L	＜3	No	No	No	Yes	No	No	No	No	No	No	Yes	No	＜1.2 mg/dL	＜20 mg/dL	Intestinal obstruction	Open surgery	Primary anastomosis	＜270 min	≥100 ml	≥90 %	No	No	No	No	T3~T4	N0	No	Left-sided colon	＜5 cm	＜5 ng/ml	＜37 U/mL	＜0.05 ng/ml	＜3	＜10 mg/l	＜10 mg/l	No	External Dataset
1146	Female	≥60	＜25 kg/m2	＜3	≥30g/L	≥3	Yes	No	No	No	No	No	No	No	No	No	Yes	Yes	＜1.2 mg/dL	＜20 mg/dL	Intestinal obstruction	Open surgery	Primary anastomosis	＜270 min	≥100 ml	≥90 %	No	No	Yes	No	T3~T4	N0	No	Right-sided colon	＜5 cm	＜5 ng/ml	＜37 U/mL	＜0.05 ng/ml	＜3	＜10 mg/l	＜10 mg/l	No	External Dataset
1147	Male	＜60	＜25 kg/m2	≥3	≥30g/L	≥3	No	No	No	No	Yes	Yes	No	No	No	No	No	Yes	＜1.2 mg/dL	＜20 mg/dL	Intestinal obstruction	Open surgery	Primary anastomosis	＜270 min	≥100 ml	≥90 %	No	Yes	No	No	T3~T4	N0	No	Left-sided colon	＜5 cm	＜5 ng/ml	＜37 U/mL	＜0.05 ng/ml	＜3	＜10 mg/l	＜10 mg/l	No	External Dataset
1148	Male	＜60	＜25 kg/m2	≥3	＜30g/L	＜3	No	No	No	No	No	Yes	No	No	No	No	No	Yes	＜1.2 mg/dL	＜20 mg/dL	Intestinal perforation	Open surgery	Primary anastomosis	＜270 min	≥100 ml	≥90 %	No	Yes	Yes	No	T3~T4	N0	No	Left-sided colon	＜5 cm	＜5 ng/ml	＜37 U/mL	＜0.05 ng/ml	＜3	＜10 mg/l	＜10 mg/l	No	External Dataset
1149	Female	＜60	＜25 kg/m2	＜3	≥30g/L	≥3	No	No	No	No	No	No	No	No	No	No	No	Yes	＜1.2 mg/dL	＜20 mg/dL	Intestinal obstruction	Open surgery	Primary anastomosis	＜270 min	＜100 ml	≥90 %	No	Yes	No	No	T1~T2	N0	No	Left-sided colon	＜5 cm	≥5 ng/ml	≥37 U/mL	＜0.05 ng/ml	＜3	＜10 mg/l	＜10 mg/l	No	External Dataset
1150	Male	＜60	＜25 kg/m2	＜3	≥30g/L	≥3	Yes	No	No	No	No	No	No	No	No	No	No	No	＜1.2 mg/dL	＜20 mg/dL	Intestinal obstruction	Open surgery	Primary anastomosis	＜270 min	≥100 ml	≥90 %	No	Yes	No	No	T1~T2	N1~N2	No	Right-sided colon	＜5 cm	＜5 ng/ml	＜37 U/mL	＜0.05 ng/ml	＜3	＜10 mg/l	＜10 mg/l	No	External Dataset
1151	Female	＜60	＜25 kg/m2	＜3	＜30g/L	＜3	No	No	No	No	No	Yes	No	No	No	No	No	No	＜1.2 mg/dL	＜20 mg/dL	Intestinal obstruction	Open surgery	Hartmann's procedure	＜270 min	＜100 ml	≥90 %	No	No	Yes	No	T1~T2	N1~N2	No	Left-sided colon	＜5 cm	≥5 ng/ml	＜37 U/mL	＜0.05 ng/ml	＜3	＜10 mg/l	＜10 mg/l	No	External Dataset
1152	Male	＜60	＜25 kg/m2	＜3	＜30g/L	≥3	Yes	No	No	No	Yes	No	No	No	No	No	No	No	＜1.2 mg/dL	＜20 mg/dL	Others	Open surgery	Hartmann's procedure	＜270 min	＜100 ml	≥90 %	No	No	No	No	T1~T2	N0	No	Left-sided colon	＜5 cm	≥5 ng/ml	≥37 U/mL	＜0.05 ng/ml	＜3	＜10 mg/l	＜10 mg/l	No	External Dataset
1153	Female	≥60	＜25 kg/m2	＜3	≥30g/L	≥3	No	No	No	No	No	No	No	No	No	No	No	No	＜1.2 mg/dL	＜20 mg/dL	Intestinal obstruction	Open surgery	Hartmann's procedure	＜270 min	＜100 ml	≥90 %	No	No	No	Yes	T1~T2	N0	No	Right-sided colon	＜5 cm	＜5 ng/ml	＜37 U/mL	≥0.05 ng/ml	＜3	≥10 mg/l	＜10 mg/l	No	External Dataset
1154	Male	＜60	＜25 kg/m2	＜3	＜30g/L	≥3	No	No	No	No	Yes	No	No	No	No	No	No	No	＜1.2 mg/dL	＜20 mg/dL	Intestinal obstruction	Laparoscopic surgery	Hartmann's procedure	＜270 min	＜100 ml	≥90 %	No	No	No	No	T3~T4	N0	No	Right-sided colon	＜5 cm	＜5 ng/ml	＜37 U/mL	＜0.05 ng/ml	＜3	＜10 mg/l	＜10 mg/l	No	External Dataset
1155	Male	＜60	＜25 kg/m2	＜3	≥30g/L	≥3	No	No	No	No	Yes	Yes	No	No	No	No	No	No	＜1.2 mg/dL	＜20 mg/dL	Intestinal obstruction	Open surgery	Simple stoma	＜270 min	＜100 ml	≥90 %	No	No	No	No	T1~T2	N0	No	Left-sided colon	＜5 cm	＜5 ng/ml	＜37 U/mL	≥0.05 ng/ml	＜3	＜10 mg/l	≥10 mg/l	No	External Dataset
1156	Female	＜60	＜25 kg/m2	＜3	≥30g/L	＜3	No	No	No	No	No	Yes	No	Yes	No	No	No	No	＜1.2 mg/dL	＜20 mg/dL	Intestinal obstruction	Laparoscopic surgery	Primary anastomosis	＜270 min	＜100 ml	≥90 %	No	No	No	Yes	T1~T2	N1~N2	No	Right-sided colon	＜5 cm	＜5 ng/ml	＜37 U/mL	＜0.05 ng/ml	≥3	≥10 mg/l	≥10 mg/l	No	External Dataset
1157	Female	≥60	＜25 kg/m2	＜3	≥30g/L	≥3	Yes	No	No	No	No	No	No	Yes	No	No	No	No	＜1.2 mg/dL	＜20 mg/dL	Intestinal obstruction	Open surgery	Simple stoma	＜270 min	＜100 ml	≥90 %	No	No	No	No	T1~T2	N1~N2	No	Left-sided colon	＜5 cm	≥5 ng/ml	＜37 U/mL	≥0.05 ng/ml	≥3	＜10 mg/l	≥10 mg/l	No	External Dataset
1158	Female	≥60	＜25 kg/m2	＜3	≥30g/L	≥3	No	No	Yes	No	No	No	No	Yes	No	No	No	No	＜1.2 mg/dL	＜20 mg/dL	Intestinal obstruction	Open surgery	Primary anastomosis	＜270 min	＜100 ml	≥90 %	No	No	No	Yes	T1~T2	N1~N2	No	Left-sided colon	＜5 cm	＜5 ng/ml	＜37 U/mL	＜0.05 ng/ml	≥3	＜10 mg/l	＜10 mg/l	No	External Dataset
1159	Female	≥60	＜25 kg/m2	＜3	≥30g/L	＜3	No	No	No	No	No	No	No	No	No	No	No	No	＜1.2 mg/dL	＜20 mg/dL	Intestinal obstruction	Open surgery	Primary anastomosis with stoma	＜270 min	＜100 ml	≥90 %	No	No	No	Yes	T3~T4	N0	No	Right-sided colon	＜5 cm	＜5 ng/ml	＜37 U/mL	≥0.05 ng/ml	≥3	＜10 mg/l	＜10 mg/l	No	External Dataset
1160	Female	≥60	＜25 kg/m2	＜3	≥30g/L	＜3	No	Yes	No	No	No	No	No	No	No	No	No	No	＜1.2 mg/dL	＜20 mg/dL	Intestinal perforation	Open surgery	Primary anastomosis with stoma	＜270 min	＜100 ml	≥90 %	No	No	No	Yes	T1~T2	N0	No	Right-sided colon	＜5 cm	＜5 ng/ml	＜37 U/mL	≥0.05 ng/ml	＜3	≥10 mg/l	≥10 mg/l	No	External Dataset
1161	Female	＜60	＜25 kg/m2	＜3	≥30g/L	＜3	Yes	No	Yes	No	No	No	Yes	Yes	No	No	No	No	＜1.2 mg/dL	＜20 mg/dL	Intestinal obstruction	Open surgery	Primary anastomosis	≥270 min	＜100 ml	≥90 %	No	No	No	No	T1~T2	N1~N2	No	Left-sided colon	＜5 cm	＜5 ng/ml	＜37 U/mL	＜0.05 ng/ml	＜3	＜10 mg/l	＜10 mg/l	No	External Dataset
1162	Female	＜60	＜25 kg/m2	＜3	≥30g/L	＜3	No	No	Yes	No	No	No	No	No	No	No	No	No	＜1.2 mg/dL	＜20 mg/dL	Intestinal obstruction	Laparoscopic surgery	Simple stoma	＜270 min	＜100 ml	≥90 %	No	No	No	Yes	T3~T4	N1~N2	No	Left-sided colon	≥5 cm	＜5 ng/ml	＜37 U/mL	≥0.05 ng/ml	＜3	≥10 mg/l	＜10 mg/l	No	External Dataset
1163	Female	≥60	＜25 kg/m2	＜3	≥30g/L	＜3	No	Yes	No	No	No	No	No	No	No	No	No	No	＜1.2 mg/dL	＜20 mg/dL	Intestinal obstruction	Open surgery	Primary anastomosis with stoma	≥270 min	＜100 ml	≥90 %	No	No	No	Yes	T3~T4	N0	No	Left-sided colon	＜5 cm	＜5 ng/ml	＜37 U/mL	＜0.05 ng/ml	≥3	＜10 mg/l	＜10 mg/l	No	External Dataset
1164	Female	≥60	＜25 kg/m2	＜3	≥30g/L	＜3	No	No	No	No	No	No	No	Yes	No	No	No	No	＜1.2 mg/dL	＜20 mg/dL	Intestinal obstruction	Laparoscopic surgery	Primary anastomosis	＜270 min	＜100 ml	＜90 %	No	No	No	Yes	T3~T4	N0	Yes	Right-sided colon	＜5 cm	＜5 ng/ml	＜37 U/mL	＜0.05 ng/ml	＜3	＜10 mg/l	≥10 mg/l	No	External Dataset
1165	Male	≥60	＜25 kg/m2	＜3	≥30g/L	＜3	No	Yes	Yes	No	No	No	No	Yes	Yes	No	No	No	＜1.2 mg/dL	＜20 mg/dL	Intestinal obstruction	Laparoscopic surgery	Primary anastomosis	≥270 min	＜100 ml	≥90 %	No	No	No	No	T3~T4	N0	Yes	Right-sided colon	＜5 cm	＜5 ng/ml	＜37 U/mL	≥0.05 ng/ml	＜3	≥10 mg/l	＜10 mg/l	No	External Dataset
1166	Male	＜60	＜25 kg/m2	≥3	≥30g/L	＜3	No	Yes	No	No	No	No	No	No	Yes	No	No	No	＜1.2 mg/dL	＜20 mg/dL	Intestinal obstruction	Open surgery	Simple stoma	＜270 min	＜100 ml	≥90 %	No	No	No	No	T1~T2	N1~N2	No	Left-sided colon	＜5 cm	＜5 ng/ml	＜37 U/mL	≥0.05 ng/ml	≥3	≥10 mg/l	≥10 mg/l	No	External Dataset
1167	Male	＜60	≥25 kg/m2	＜3	≥30g/L	＜3	No	No	Yes	Yes	No	No	No	No	No	No	No	No	＜1.2 mg/dL	＜20 mg/dL	Intestinal obstruction	Open surgery	Primary anastomosis	＜270 min	＜100 ml	＜90 %	No	No	No	Yes	T1~T2	N1~N2	No	Left-sided colon	＜5 cm	＜5 ng/ml	＜37 U/mL	＜0.05 ng/ml	＜3	＜10 mg/l	＜10 mg/l	No	External Dataset
1168	Male	≥60	≥25 kg/m2	≥3	≥30g/L	＜3	No	Yes	No	Yes	No	No	No	No	No	Yes	No	No	＜1.2 mg/dL	＜20 mg/dL	Intestinal perforation	Open surgery	Primary anastomosis with stoma	≥270 min	＜100 ml	＜90 %	Yes	No	No	Yes	T1~T2	N0	Yes	Right-sided colon	≥5 cm	＜5 ng/ml	＜37 U/mL	＜0.05 ng/ml	＜3	＜10 mg/l	＜10 mg/l	No	External Dataset
1169	Female	≥60	＜25 kg/m2	＜3	＜30g/L	＜3	No	No	No	No	No	No	No	Yes	No	No	No	No	＜1.2 mg/dL	＜20 mg/dL	Intestinal obstruction	Open surgery	Primary anastomosis	≥270 min	＜100 ml	≥90 %	Yes	No	No	No	T1~T2	N1~N2	No	Left-sided colon	＜5 cm	＜5 ng/ml	＜37 U/mL	＜0.05 ng/ml	＜3	＜10 mg/l	＜10 mg/l	No	External Dataset
1170	Female	＜60	＜25 kg/m2	＜3	＜30g/L	＜3	No	No	No	No	No	No	No	No	Yes	Yes	No	No	＜1.2 mg/dL	＜20 mg/dL	Intestinal obstruction	Open surgery	Simple stoma	＜270 min	＜100 ml	＜90 %	Yes	No	No	No	T1~T2	N1~N2	Yes	Left-sided colon	＜5 cm	＜5 ng/ml	＜37 U/mL	＜0.05 ng/ml	＜3	＜10 mg/l	＜10 mg/l	No	External Dataset
1171	Male	≥60	＜25 kg/m2	＜3	≥30g/L	＜3	No	No	No	No	No	No	No	Yes	No	Yes	No	No	＜1.2 mg/dL	＜20 mg/dL	Intestinal obstruction	Laparoscopic surgery	Primary anastomosis	≥270 min	＜100 ml	≥90 %	No	No	No	No	T1~T2	N1~N2	No	Left-sided colon	＜5 cm	＜5 ng/ml	＜37 U/mL	＜0.05 ng/ml	＜3	＜10 mg/l	＜10 mg/l	No	External Dataset
1172	Male	＜60	＜25 kg/m2	≥3	≥30g/L	＜3	No	No	No	No	No	No	No	No	Yes	No	No	No	＜1.2 mg/dL	＜20 mg/dL	Intestinal obstruction	Laparoscopic surgery	Simple stoma	＜270 min	＜100 ml	≥90 %	No	No	No	No	T3~T4	N1~N2	No	Left-sided colon	＜5 cm	＜5 ng/ml	＜37 U/mL	＜0.05 ng/ml	＜3	＜10 mg/l	＜10 mg/l	No	External Dataset
1173	Male	≥60	≥25 kg/m2	＜3	＜30g/L	＜3	No	No	No	No	No	No	No	Yes	Yes	No	No	No	＜1.2 mg/dL	＜20 mg/dL	Intestinal obstruction	Open surgery	Primary anastomosis	＜270 min	≥100 ml	≥90 %	No	No	No	No	T1~T2	N0	Yes	Right-sided colon	＜5 cm	＜5 ng/ml	＜37 U/mL	＜0.05 ng/ml	＜3	＜10 mg/l	＜10 mg/l	No	External Dataset
1174	Female	≥60	≥25 kg/m2	＜3	≥30g/L	＜3	No	No	No	No	No	No	No	No	No	No	No	No	＜1.2 mg/dL	＜20 mg/dL	Intestinal obstruction	Open surgery	Primary anastomosis with stoma	＜270 min	≥100 ml	≥90 %	No	No	No	No	T3~T4	N0	No	Left-sided colon	＜5 cm	＜5 ng/ml	＜37 U/mL	＜0.05 ng/ml	＜3	＜10 mg/l	＜10 mg/l	No	External Dataset
1175	Male	＜60	＜25 kg/m2	＜3	＜30g/L	＜3	No	No	No	No	No	No	No	No	No	No	No	No	＜1.2 mg/dL	＜20 mg/dL	Intestinal obstruction	Laparoscopic surgery	Primary anastomosis	＜270 min	≥100 ml	≥90 %	No	No	No	No	T3~T4	N1~N2	Yes	Left-sided colon	≥5 cm	＜5 ng/ml	＜37 U/mL	＜0.05 ng/ml	＜3	＜10 mg/l	＜10 mg/l	No	External Dataset
1176	Male	≥60	＜25 kg/m2	≥3	≥30g/L	＜3	No	No	No	No	No	No	No	No	Yes	No	No	No	＜1.2 mg/dL	＜20 mg/dL	Intestinal obstruction	Laparoscopic surgery	Primary anastomosis	＜270 min	≥100 ml	≥90 %	No	No	No	No	T3~T4	N1~N2	Yes	Left-sided colon	＜5 cm	＜5 ng/ml	＜37 U/mL	＜0.05 ng/ml	＜3	＜10 mg/l	＜10 mg/l	No	External Dataset
1177	Male	≥60	＜25 kg/m2	≥3	≥30g/L	＜3	No	No	No	No	Yes	No	No	Yes	No	No	No	No	＜1.2 mg/dL	＜20 mg/dL	Intestinal obstruction	Open surgery	Simple stoma	＜270 min	≥100 ml	≥90 %	No	No	No	No	T1~T2	N0	Yes	Left-sided colon	＜5 cm	＜5 ng/ml	＜37 U/mL	＜0.05 ng/ml	＜3	＜10 mg/l	＜10 mg/l	No	External Dataset
1178	Male	＜60	＜25 kg/m2	≥3	≥30g/L	＜3	No	No	No	No	No	Yes	No	Yes	Yes	No	Yes	Yes	＜1.2 mg/dL	＜20 mg/dL	Intestinal obstruction	Open surgery	Primary anastomosis with stoma	＜270 min	＜100 ml	≥90 %	No	No	No	No	T3~T4	N1~N2	No	Left-sided colon	＜5 cm	＜5 ng/ml	＜37 U/mL	＜0.05 ng/ml	＜3	＜10 mg/l	＜10 mg/l	No	External Dataset
1179	Female	＜60	＜25 kg/m2	＜3	≥30g/L	＜3	No	No	No	No	Yes	No	No	No	Yes	No	No	Yes	＜1.2 mg/dL	＜20 mg/dL	Intestinal obstruction	Open surgery	Primary anastomosis	＜270 min	≥100 ml	≥90 %	No	No	No	No	T1~T2	N1~N2	Yes	Right-sided colon	≥5 cm	＜5 ng/ml	＜37 U/mL	＜0.05 ng/ml	＜3	＜10 mg/l	＜10 mg/l	No	External Dataset
1180	Male	≥60	＜25 kg/m2	＜3	≥30g/L	＜3	No	No	No	No	No	No	No	Yes	No	No	No	No	＜1.2 mg/dL	＜20 mg/dL	Intestinal obstruction	Open surgery	Primary anastomosis	＜270 min	≥100 ml	≥90 %	No	No	No	No	T3~T4	N0	Yes	Left-sided colon	＜5 cm	＜5 ng/ml	＜37 U/mL	＜0.05 ng/ml	＜3	＜10 mg/l	＜10 mg/l	No	External Dataset
1181	Male	＜60	＜25 kg/m2	＜3	≥30g/L	＜3	No	No	No	No	No	Yes	No	No	No	No	No	No	＜1.2 mg/dL	＜20 mg/dL	Intestinal obstruction	Open surgery	Simple stoma	＜270 min	≥100 ml	≥90 %	No	No	No	No	T1~T2	N1~N2	No	Right-sided colon	＜5 cm	≥5 ng/ml	≥37 U/mL	＜0.05 ng/ml	＜3	＜10 mg/l	＜10 mg/l	No	External Dataset
1182	Female	≥60	＜25 kg/m2	＜3	≥30g/L	＜3	No	No	No	No	Yes	No	No	Yes	No	No	No	No	＜1.2 mg/dL	＜20 mg/dL	Intestinal obstruction	Open surgery	Primary anastomosis	＜270 min	＜100 ml	≥90 %	No	No	No	No	T1~T2	N1~N2	No	Right-sided colon	＜5 cm	＜5 ng/ml	＜37 U/mL	＜0.05 ng/ml	＜3	＜10 mg/l	＜10 mg/l	No	External Dataset
1183	Female	≥60	＜25 kg/m2	＜3	≥30g/L	＜3	No	No	No	No	No	Yes	No	No	Yes	No	No	No	＜1.2 mg/dL	＜20 mg/dL	Intestinal obstruction	Open surgery	Simple stoma	＜270 min	≥100 ml	≥90 %	No	No	No	No	T3~T4	N0	No	Left-sided colon	＜5 cm	≥5 ng/ml	≥37 U/mL	＜0.05 ng/ml	＜3	＜10 mg/l	＜10 mg/l	No	External Dataset
1184	Female	＜60	＜25 kg/m2	＜3	≥30g/L	≥3	No	No	No	No	No	Yes	No	Yes	No	No	No	No	＜1.2 mg/dL	＜20 mg/dL	Intestinal obstruction	Open surgery	Primary anastomosis	＜270 min	＜100 ml	≥90 %	No	No	No	No	T3~T4	N0	No	Right-sided colon	＜5 cm	≥5 ng/ml	＜37 U/mL	＜0.05 ng/ml	＜3	＜10 mg/l	＜10 mg/l	No	External Dataset
1185	Male	＜60	＜25 kg/m2	＜3	≥30g/L	≥3	No	No	No	No	Yes	No	No	No	No	No	No	No	＜1.2 mg/dL	≥20 mg/dL	Intestinal obstruction	Open surgery	Primary anastomosis with stoma	＜270 min	≥100 ml	≥90 %	No	No	No	No	T1~T2	N1~N2	No	Left-sided colon	＜5 cm	＜5 ng/ml	＜37 U/mL	＜0.05 ng/ml	＜3	＜10 mg/l	＜10 mg/l	No	External Dataset
1186	Female	≥60	＜25 kg/m2	＜3	≥30g/L	＜3	No	No	No	No	No	Yes	No	Yes	Yes	No	No	No	＜1.2 mg/dL	＜20 mg/dL	Intestinal obstruction	Open surgery	Hartmann's procedure	＜270 min	＜100 ml	≥90 %	No	No	No	No	T3~T4	N1~N2	No	Right-sided colon	＜5 cm	＜5 ng/ml	≥37 U/mL	＜0.05 ng/ml	＜3	＜10 mg/l	＜10 mg/l	No	External Dataset
1187	Male	＜60	＜25 kg/m2	＜3	≥30g/L	≥3	Yes	No	No	No	Yes	Yes	No	Yes	Yes	No	No	No	＜1.2 mg/dL	＜20 mg/dL	Intestinal obstruction	Open surgery	Hartmann's procedure	＜270 min	＜100 ml	≥90 %	No	No	No	No	T3~T4	N0	No	Left-sided colon	＜5 cm	＜5 ng/ml	＜37 U/mL	＜0.05 ng/ml	＜3	＜10 mg/l	＜10 mg/l	No	External Dataset
1188	Female	＜60	≥25 kg/m2	＜3	≥30g/L	＜3	Yes	No	No	No	No	No	No	No	No	No	No	No	＜1.2 mg/dL	＜20 mg/dL	Intestinal obstruction	Open surgery	Primary anastomosis	＜270 min	＜100 ml	≥90 %	No	No	No	No	T3~T4	N1~N2	No	Left-sided colon	＜5 cm	＜5 ng/ml	≥37 U/mL	＜0.05 ng/ml	＜3	＜10 mg/l	＜10 mg/l	No	External Dataset
1189	Female	＜60	≥25 kg/m2	＜3	≥30g/L	≥3	No	No	No	No	No	No	No	No	Yes	No	No	No	＜1.2 mg/dL	＜20 mg/dL	Intestinal obstruction	Open surgery	Primary anastomosis with stoma	＜270 min	＜100 ml	≥90 %	No	No	No	No	T1~T2	N1~N2	No	Left-sided colon	＜5 cm	＜5 ng/ml	≥37 U/mL	＜0.05 ng/ml	＜3	＜10 mg/l	＜10 mg/l	No	External Dataset
1190	Male	＜60	≥25 kg/m2	＜3	≥30g/L	≥3	No	No	No	No	No	No	No	No	Yes	No	No	No	＜1.2 mg/dL	＜20 mg/dL	Intestinal perforation	Open surgery	Primary anastomosis	＜270 min	＜100 ml	≥90 %	No	No	No	No	T3~T4	N0	No	Right-sided colon	＜5 cm	≥5 ng/ml	≥37 U/mL	≥0.05 ng/ml	＜3	＜10 mg/l	≥10 mg/l	No	External Dataset
1191	Female	＜60	＜25 kg/m2	＜3	≥30g/L	＜3	No	Yes	Yes	No	No	No	No	No	No	No	No	No	＜1.2 mg/dL	＜20 mg/dL	Intestinal obstruction	Open surgery	Primary anastomosis with stoma	＜270 min	≥100 ml	≥90 %	No	Yes	No	No	T3~T4	N0	No	Right-sided colon	＜5 cm	＜5 ng/ml	≥37 U/mL	≥0.05 ng/ml	＜3	＜10 mg/l	≥10 mg/l	No	External Dataset
1192	Male	≥60	＜25 kg/m2	＜3	≥30g/L	＜3	No	No	Yes	No	No	No	No	Yes	Yes	No	No	No	＜1.2 mg/dL	＜20 mg/dL	Intestinal obstruction	Open surgery	Primary anastomosis with stoma	＜270 min	＜100 ml	≥90 %	No	No	Yes	No	T3~T4	N0	No	Left-sided colon	＜5 cm	≥5 ng/ml	＜37 U/mL	＜0.05 ng/ml	≥3	≥10 mg/l	≥10 mg/l	No	External Dataset
1193	Male	＜60	≥25 kg/m2	＜3	≥30g/L	≥3	No	No	Yes	Yes	No	No	No	Yes	No	No	No	No	＜1.2 mg/dL	＜20 mg/dL	Intestinal obstruction	Open surgery	Primary anastomosis	＜270 min	＜100 ml	≥90 %	No	Yes	No	No	T3~T4	N1~N2	No	Right-sided colon	＜5 cm	≥5 ng/ml	≥37 U/mL	＜0.05 ng/ml	＜3	≥10 mg/l	≥10 mg/l	No	External Dataset
1194	Male	≥60	＜25 kg/m2	＜3	≥30g/L	＜3	Yes	Yes	Yes	Yes	No	No	No	Yes	No	No	No	No	＜1.2 mg/dL	＜20 mg/dL	Intestinal obstruction	Open surgery	Primary anastomosis	＜270 min	＜100 ml	≥90 %	No	Yes	Yes	No	T1~T2	N1~N2	No	Right-sided colon	＜5 cm	≥5 ng/ml	＜37 U/mL	≥0.05 ng/ml	＜3	＜10 mg/l	≥10 mg/l	No	External Dataset
1195	Male	≥60	＜25 kg/m2	＜3	≥30g/L	≥3	No	No	No	Yes	No	No	Yes	No	No	No	No	No	＜1.2 mg/dL	＜20 mg/dL	Intestinal obstruction	Open surgery	Primary anastomosis	＜270 min	＜100 ml	≥90 %	No	No	No	No	T1~T2	N1~N2	No	Left-sided colon	＜5 cm	＜5 ng/ml	＜37 U/mL	≥0.05 ng/ml	≥3	≥10 mg/l	＜10 mg/l	No	External Dataset
1196	Female	＜60	＜25 kg/m2	＜3	≥30g/L	＜3	No	No	No	Yes	No	No	No	No	No	No	No	No	＜1.2 mg/dL	＜20 mg/dL	Intestinal obstruction	Laparoscopic surgery	Primary anastomosis with stoma	＜270 min	＜100 ml	≥90 %	No	No	No	No	T3~T4	N0	No	Left-sided colon	＜5 cm	＜5 ng/ml	＜37 U/mL	＜0.05 ng/ml	＜3	＜10 mg/l	≥10 mg/l	No	External Dataset
1197	Female	＜60	≥25 kg/m2	≥3	≥30g/L	≥3	Yes	No	No	Yes	No	No	No	No	No	No	No	No	＜1.2 mg/dL	＜20 mg/dL	Intestinal obstruction	Laparoscopic surgery	Primary anastomosis	＜270 min	＜100 ml	≥90 %	No	No	No	No	T1~T2	N1~N2	No	Left-sided colon	＜5 cm	＜5 ng/ml	＜37 U/mL	≥0.05 ng/ml	＜3	≥10 mg/l	＜10 mg/l	No	External Dataset
1198	Male	＜60	≥25 kg/m2	≥3	≥30g/L	≥3	No	Yes	No	No	No	No	No	No	Yes	No	No	No	＜1.2 mg/dL	＜20 mg/dL	Intestinal obstruction	Laparoscopic surgery	Simple stoma	＜270 min	＜100 ml	≥90 %	No	No	No	No	T3~T4	N0	No	Right-sided colon	＜5 cm	＜5 ng/ml	＜37 U/mL	≥0.05 ng/ml	≥3	＜10 mg/l	≥10 mg/l	No	External Dataset
1199	Male	≥60	≥25 kg/m2	≥3	≥30g/L	＜3	No	No	No	No	No	No	No	No	Yes	Yes	No	No	＜1.2 mg/dL	＜20 mg/dL	Intestinal obstruction	Open surgery	Hartmann's procedure	＜270 min	＜100 ml	≥90 %	No	No	No	Yes	T3~T4	N0	No	Left-sided colon	＜5 cm	＜5 ng/ml	＜37 U/mL	≥0.05 ng/ml	≥3	＜10 mg/l	≥10 mg/l	No	External Dataset
1200	Female	＜60	＜25 kg/m2	＜3	≥30g/L	＜3	No	No	No	No	No	No	No	No	No	No	No	No	＜1.2 mg/dL	＜20 mg/dL	Intestinal obstruction	Laparoscopic surgery	Hartmann's procedure	≥270 min	＜100 ml	≥90 %	Yes	No	No	Yes	T1~T2	N1~N2	No	Left-sided colon	＜5 cm	＜5 ng/ml	＜37 U/mL	＜0.05 ng/ml	≥3	≥10 mg/l	＜10 mg/l	No	External Dataset
1201	Female	≥60	≥25 kg/m2	＜3	≥30g/L	＜3	No	No	No	No	No	No	No	No	Yes	Yes	No	No	＜1.2 mg/dL	＜20 mg/dL	Intestinal obstruction	Open surgery	Primary anastomosis	＜270 min	＜100 ml	≥90 %	Yes	No	No	Yes	T3~T4	N1~N2	No	Right-sided colon	＜5 cm	＜5 ng/ml	＜37 U/mL	≥0.05 ng/ml	＜3	≥10 mg/l	＜10 mg/l	No	External Dataset
1202	Male	≥60	＜25 kg/m2	＜3	≥30g/L	＜3	No	No	No	No	No	No	No	No	No	Yes	No	No	＜1.2 mg/dL	＜20 mg/dL	Intestinal obstruction	Laparoscopic surgery	Primary anastomosis with stoma	≥270 min	＜100 ml	≥90 %	Yes	No	No	Yes	T3~T4	N0	No	Right-sided colon	＜5 cm	＜5 ng/ml	＜37 U/mL	＜0.05 ng/ml	≥3	≥10 mg/l	≥10 mg/l	No	External Dataset
1203	Female	≥60	＜25 kg/m2	＜3	≥30g/L	＜3	No	No	No	No	No	No	No	No	No	No	No	No	＜1.2 mg/dL	＜20 mg/dL	Intestinal obstruction	Open surgery	Primary anastomosis	≥270 min	＜100 ml	≥90 %	Yes	No	No	No	T1~T2	N1~N2	No	Left-sided colon	≥5 cm	＜5 ng/ml	＜37 U/mL	＜0.05 ng/ml	＜3	＜10 mg/l	＜10 mg/l	No	External Dataset
1204	Male	＜60	≥25 kg/m2	≥3	≥30g/L	＜3	No	No	No	No	No	No	No	No	No	No	No	No	＜1.2 mg/dL	＜20 mg/dL	Intestinal obstruction	Open surgery	Simple stoma	＜270 min	＜100 ml	≥90 %	No	No	No	No	T3~T4	N0	No	Left-sided colon	≥5 cm	＜5 ng/ml	＜37 U/mL	＜0.05 ng/ml	＜3	＜10 mg/l	＜10 mg/l	No	External Dataset
1205	Female	＜60	≥25 kg/m2	≥3	＜30g/L	＜3	No	No	No	No	No	No	No	No	No	No	No	No	＜1.2 mg/dL	＜20 mg/dL	Intestinal obstruction	Open surgery	Primary anastomosis	＜270 min	＜100 ml	≥90 %	No	No	No	No	T1~T2	N1~N2	No	Left-sided colon	≥5 cm	＜5 ng/ml	＜37 U/mL	＜0.05 ng/ml	＜3	＜10 mg/l	＜10 mg/l	No	External Dataset
1206	Female	≥60	≥25 kg/m2	＜3	＜30g/L	＜3	No	No	No	No	No	No	No	No	No	No	Yes	No	＜1.2 mg/dL	＜20 mg/dL	Intestinal obstruction	Open surgery	Primary anastomosis	＜270 min	＜100 ml	≥90 %	No	No	No	No	T1~T2	N1~N2	No	Left-sided colon	≥5 cm	＜5 ng/ml	＜37 U/mL	＜0.05 ng/ml	＜3	＜10 mg/l	＜10 mg/l	No	External Dataset
1207	Female	＜60	＜25 kg/m2	＜3	≥30g/L	＜3	No	No	No	No	No	No	No	No	No	No	Yes	Yes	＜1.2 mg/dL	＜20 mg/dL	Intestinal perforation	Open surgery	Primary anastomosis with stoma	＜270 min	＜100 ml	≥90 %	No	No	No	No	T1~T2	N0	No	Right-sided colon	≥5 cm	＜5 ng/ml	＜37 U/mL	＜0.05 ng/ml	＜3	＜10 mg/l	＜10 mg/l	No	External Dataset
1208	Male	＜60	≥25 kg/m2	＜3	≥30g/L	＜3	No	No	No	No	No	No	No	No	No	No	No	Yes	＜1.2 mg/dL	＜20 mg/dL	Intestinal obstruction	Open surgery	Primary anastomosis	＜270 min	＜100 ml	≥90 %	No	No	No	No	T1~T2	N1~N2	No	Right-sided colon	≥5 cm	＜5 ng/ml	＜37 U/mL	＜0.05 ng/ml	＜3	＜10 mg/l	＜10 mg/l	No	External Dataset
1209	Female	＜60	＜25 kg/m2	＜3	＜30g/L	＜3	No	No	No	No	No	No	No	No	No	No	Yes	No	＜1.2 mg/dL	＜20 mg/dL	Intestinal obstruction	Open surgery	Hartmann's procedure	＜270 min	＜100 ml	≥90 %	No	No	No	No	T3~T4	N0	No	Left-sided colon	≥5 cm	＜5 ng/ml	＜37 U/mL	＜0.05 ng/ml	＜3	＜10 mg/l	＜10 mg/l	No	External Dataset
1210	Female	≥60	＜25 kg/m2	＜3	＜30g/L	＜3	No	No	No	No	No	No	No	No	No	No	Yes	No	＜1.2 mg/dL	＜20 mg/dL	Intestinal obstruction	Open surgery	Hartmann's procedure	＜270 min	＜100 ml	≥90 %	No	No	No	No	T1~T2	N1~N2	Yes	Left-sided colon	＜5 cm	＜5 ng/ml	＜37 U/mL	＜0.05 ng/ml	＜3	＜10 mg/l	＜10 mg/l	No	External Dataset
1211	Female	＜60	≥25 kg/m2	＜3	≥30g/L	＜3	No	No	No	No	No	No	No	No	No	No	No	No	＜1.2 mg/dL	＜20 mg/dL	Intestinal obstruction	Open surgery	Primary anastomosis	＜270 min	＜100 ml	≥90 %	No	No	No	No	T1~T2	N0	Yes	Right-sided colon	≥5 cm	＜5 ng/ml	＜37 U/mL	＜0.05 ng/ml	＜3	＜10 mg/l	＜10 mg/l	No	External Dataset
1212	Female	＜60	≥25 kg/m2	＜3	≥30g/L	＜3	No	No	No	No	No	No	No	No	No	No	Yes	No	＜1.2 mg/dL	＜20 mg/dL	Intestinal obstruction	Open surgery	Simple stoma	＜270 min	＜100 ml	≥90 %	No	No	No	No	T1~T2	N1~N2	No	Left-sided colon	＜5 cm	＜5 ng/ml	＜37 U/mL	＜0.05 ng/ml	＜3	＜10 mg/l	＜10 mg/l	No	External Dataset
1213	Female	＜60	＜25 kg/m2	≥3	≥30g/L	＜3	No	No	No	No	No	No	No	No	No	No	No	No	＜1.2 mg/dL	＜20 mg/dL	Intestinal obstruction	Open surgery	Primary anastomosis	＜270 min	≥100 ml	≥90 %	No	No	No	No	T1~T2	N1~N2	No	Left-sided colon	＜5 cm	＜5 ng/ml	＜37 U/mL	＜0.05 ng/ml	＜3	＜10 mg/l	＜10 mg/l	No	External Dataset
1214	Male	＜60	≥25 kg/m2	≥3	≥30g/L	＜3	No	No	No	No	Yes	No	No	No	No	No	No	No	＜1.2 mg/dL	＜20 mg/dL	Intestinal obstruction	Open surgery	Primary anastomosis with stoma	＜270 min	≥100 ml	≥90 %	No	No	No	No	T1~T2	N1~N2	Yes	Left-sided colon	＜5 cm	＜5 ng/ml	＜37 U/mL	＜0.05 ng/ml	＜3	＜10 mg/l	＜10 mg/l	No	External Dataset
1215	Female	＜60	≥25 kg/m2	≥3	≥30g/L	＜3	No	No	No	No	Yes	Yes	No	No	No	No	No	No	＜1.2 mg/dL	＜20 mg/dL	Intestinal obstruction	Open surgery	Primary anastomosis	＜270 min	＜100 ml	≥90 %	No	No	No	No	T1~T2	N1~N2	No	Left-sided colon	＜5 cm	＜5 ng/ml	＜37 U/mL	＜0.05 ng/ml	＜3	＜10 mg/l	＜10 mg/l	No	External Dataset
1216	Male	＜60	＜25 kg/m2	＜3	≥30g/L	＜3	No	No	No	Yes	No	Yes	No	No	No	No	Yes	No	＜1.2 mg/dL	＜20 mg/dL	Intestinal obstruction	Open surgery	Primary anastomosis	＜270 min	≥100 ml	≥90 %	No	No	No	No	T3~T4	N1~N2	Yes	Right-sided colon	≥5 cm	＜5 ng/ml	＜37 U/mL	＜0.05 ng/ml	＜3	＜10 mg/l	＜10 mg/l	No	External Dataset
1217	Male	＜60	＜25 kg/m2	≥3	≥30g/L	＜3	No	Yes	Yes	Yes	No	Yes	No	No	No	No	Yes	No	＜1.2 mg/dL	＜20 mg/dL	Intestinal obstruction	Open surgery	Primary anastomosis with stoma	＜270 min	≥100 ml	≥90 %	No	No	No	No	T1~T2	N1~N2	No	Right-sided colon	≥5 cm	＜5 ng/ml	＜37 U/mL	＜0.05 ng/ml	＜3	＜10 mg/l	＜10 mg/l	No	External Dataset
1218	Female	＜60	＜25 kg/m2	＜3	≥30g/L	＜3	No	Yes	No	No	No	Yes	No	No	No	No	Yes	No	＜1.2 mg/dL	＜20 mg/dL	Intestinal obstruction	Open surgery	Primary anastomosis	＜270 min	＜100 ml	≥90 %	No	No	No	No	T3~T4	N0	No	Left-sided colon	≥5 cm	＜5 ng/ml	＜37 U/mL	＜0.05 ng/ml	＜3	＜10 mg/l	＜10 mg/l	No	External Dataset
1219	Female	＜60	≥25 kg/m2	＜3	≥30g/L	＜3	No	No	No	No	Yes	Yes	No	No	No	No	Yes	No	＜1.2 mg/dL	＜20 mg/dL	Intestinal obstruction	Open surgery	Primary anastomosis	＜270 min	＜100 ml	≥90 %	No	No	No	No	T1~T2	N0	No	Left-sided colon	＜5 cm	＜5 ng/ml	＜37 U/mL	＜0.05 ng/ml	＜3	＜10 mg/l	＜10 mg/l	No	External Dataset
1220	Female	≥60	≥25 kg/m2	＜3	≥30g/L	＜3	No	No	Yes	No	No	No	No	No	No	No	No	No	＜1.2 mg/dL	＜20 mg/dL	Intestinal obstruction	Open surgery	Primary anastomosis	＜270 min	≥100 ml	≥90 %	No	No	No	No	T1~T2	N0	No	Left-sided colon	＜5 cm	＜5 ng/ml	＜37 U/mL	≥0.05 ng/ml	＜3	≥10 mg/l	＜10 mg/l	No	External Dataset
1221	Female	≥60	＜25 kg/m2	≥3	≥30g/L	＜3	No	No	Yes	Yes	No	No	No	No	No	No	No	No	＜1.2 mg/dL	＜20 mg/dL	Intestinal obstruction	Open surgery	Primary anastomosis	＜270 min	≥100 ml	≥90 %	No	No	No	No	T1~T2	N1~N2	No	Right-sided colon	＜5 cm	＜5 ng/ml	≥37 U/mL	＜0.05 ng/ml	≥3	＜10 mg/l	≥10 mg/l	No	External Dataset
1222	Male	≥60	≥25 kg/m2	＜3	≥30g/L	＜3	Yes	No	No	No	No	No	No	No	No	No	Yes	No	＜1.2 mg/dL	＜20 mg/dL	Intestinal obstruction	Open surgery	Primary anastomosis with stoma	＜270 min	＜100 ml	≥90 %	No	No	No	No	T1~T2	N0	No	Left-sided colon	＜5 cm	≥5 ng/ml	＜37 U/mL	≥0.05 ng/ml	＜3	≥10 mg/l	＜10 mg/l	No	External Dataset
1223	Male	＜60	＜25 kg/m2	≥3	≥30g/L	≥3	Yes	No	No	No	No	No	No	No	No	No	No	No	≥1.2 mg/dL	＜20 mg/dL	Intestinal obstruction	Open surgery	Primary anastomosis	≥270 min	＜100 ml	≥90 %	No	No	No	No	T3~T4	N1~N2	No	Left-sided colon	＜5 cm	≥5 ng/ml	＜37 U/mL	≥0.05 ng/ml	≥3	＜10 mg/l	＜10 mg/l	No	External Dataset
1224	Male	≥60	≥25 kg/m2	≥3	≥30g/L	≥3	No	No	No	No	No	No	No	No	No	No	No	No	＜1.2 mg/dL	≥20 mg/dL	Intestinal obstruction	Open surgery	Primary anastomosis	≥270 min	＜100 ml	≥90 %	No	No	No	No	T1~T2	N1~N2	No	Right-sided colon	≥5 cm	≥5 ng/ml	≥37 U/mL	＜0.05 ng/ml	＜3	≥10 mg/l	≥10 mg/l	No	External Dataset
1225	Female	≥60	＜25 kg/m2	≥3	≥30g/L	≥3	Yes	No	No	No	No	No	No	No	No	No	No	No	＜1.2 mg/dL	＜20 mg/dL	Intestinal obstruction	Open surgery	Primary anastomosis	≥270 min	＜100 ml	≥90 %	No	No	No	No	T3~T4	N1~N2	No	Left-sided colon	≥5 cm	＜5 ng/ml	＜37 U/mL	≥0.05 ng/ml	≥3	≥10 mg/l	＜10 mg/l	No	External Dataset
1226	Female	≥60	≥25 kg/m2	＜3	≥30g/L	＜3	No	No	No	No	No	No	No	No	No	No	No	No	＜1.2 mg/dL	＜20 mg/dL	Intestinal obstruction	Open surgery	Primary anastomosis	≥270 min	＜100 ml	≥90 %	No	No	No	No	T1~T2	N0	No	Left-sided colon	＜5 cm	≥5 ng/ml	＜37 U/mL	＜0.05 ng/ml	＜3	＜10 mg/l	≥10 mg/l	No	External Dataset
1227	Male	＜60	≥25 kg/m2	＜3	≥30g/L	≥3	No	No	No	No	No	No	No	No	No	No	No	No	＜1.2 mg/dL	＜20 mg/dL	Intestinal obstruction	Laparoscopic surgery	Primary anastomosis with stoma	＜270 min	＜100 ml	≥90 %	No	No	No	No	T1~T2	N0	No	Right-sided colon	＜5 cm	＜5 ng/ml	≥37 U/mL	＜0.05 ng/ml	≥3	≥10 mg/l	＜10 mg/l	No	External Dataset
1228	Female	≥60	＜25 kg/m2	＜3	≥30g/L	≥3	No	No	No	No	No	No	No	No	Yes	No	No	No	＜1.2 mg/dL	＜20 mg/dL	Intestinal obstruction	Open surgery	Primary anastomosis	＜270 min	≥100 ml	≥90 %	No	No	No	No	T1~T2	N1~N2	No	Right-sided colon	＜5 cm	＜5 ng/ml	≥37 U/mL	＜0.05 ng/ml	＜3	＜10 mg/l	＜10 mg/l	No	External Dataset
1229	Male	≥60	≥25 kg/m2	＜3	≥30g/L	＜3	Yes	No	No	No	No	No	No	No	Yes	No	No	No	＜1.2 mg/dL	＜20 mg/dL	Intestinal obstruction	Laparoscopic surgery	Primary anastomosis	＜270 min	＜100 ml	≥90 %	No	No	No	No	T1~T2	N1~N2	No	Left-sided colon	≥5 cm	＜5 ng/ml	＜37 U/mL	＜0.05 ng/ml	＜3	＜10 mg/l	＜10 mg/l	No	External Dataset
1230	Male	＜60	≥25 kg/m2	≥3	≥30g/L	≥3	No	No	No	No	No	No	No	No	No	Yes	Yes	No	＜1.2 mg/dL	＜20 mg/dL	Intestinal obstruction	Open surgery	Primary anastomosis	＜270 min	＜100 ml	≥90 %	No	No	No	Yes	T3~T4	N0	No	Right-sided colon	＜5 cm	≥5 ng/ml	≥37 U/mL	＜0.05 ng/ml	＜3	＜10 mg/l	＜10 mg/l	No	External Dataset
1231	Male	≥60	＜25 kg/m2	≥3	≥30g/L	＜3	No	No	No	No	No	No	No	No	Yes	No	No	No	＜1.2 mg/dL	＜20 mg/dL	Intestinal obstruction	Open surgery	Primary anastomosis	＜270 min	＜100 ml	≥90 %	No	Yes	Yes	Yes	T3~T4	N1~N2	No	Right-sided colon	＜5 cm	＜5 ng/ml	＜37 U/mL	＜0.05 ng/ml	＜3	＜10 mg/l	＜10 mg/l	No	External Dataset
1232	Female	≥60	＜25 kg/m2	≥3	≥30g/L	＜3	No	No	No	No	No	No	Yes	No	No	No	Yes	No	＜1.2 mg/dL	＜20 mg/dL	Intestinal obstruction	Laparoscopic surgery	Hartmann's procedure	＜270 min	＜100 ml	≥90 %	No	Yes	No	No	T1~T2	N1~N2	No	Right-sided colon	＜5 cm	＜5 ng/ml	＜37 U/mL	＜0.05 ng/ml	＜3	＜10 mg/l	＜10 mg/l	No	External Dataset
1233	Male	＜60	＜25 kg/m2	≥3	≥30g/L	＜3	No	No	No	No	No	No	Yes	Yes	No	No	No	No	＜1.2 mg/dL	＜20 mg/dL	Intestinal obstruction	Laparoscopic surgery	Hartmann's procedure	＜270 min	＜100 ml	≥90 %	Yes	No	Yes	No	T1~T2	N1~N2	No	Right-sided colon	＜5 cm	＜5 ng/ml	＜37 U/mL	＜0.05 ng/ml	＜3	＜10 mg/l	＜10 mg/l	No	External Dataset
1234	Female	≥60	≥25 kg/m2	＜3	＜30g/L	＜3	No	No	No	No	No	No	No	No	No	No	Yes	No	＜1.2 mg/dL	＜20 mg/dL	Intestinal obstruction	Laparoscopic surgery	Hartmann's procedure	＜270 min	＜100 ml	＜90 %	Yes	No	Yes	Yes	T3~T4	N0	No	Right-sided colon	≥5 cm	＜5 ng/ml	＜37 U/mL	＜0.05 ng/ml	＜3	＜10 mg/l	＜10 mg/l	No	External Dataset
1235	Female	≥60	＜25 kg/m2	＜3	＜30g/L	＜3	No	No	No	No	No	No	No	No	No	No	Yes	No	＜1.2 mg/dL	＜20 mg/dL	Intestinal obstruction	Open surgery	Hartmann's procedure	＜270 min	＜100 ml	≥90 %	No	Yes	Yes	No	T1~T2	N0	No	Left-sided colon	≥5 cm	＜5 ng/ml	＜37 U/mL	＜0.05 ng/ml	＜3	＜10 mg/l	＜10 mg/l	No	External Dataset
1236	Male	≥60	＜25 kg/m2	＜3	＜30g/L	＜3	No	No	No	No	No	No	No	No	No	No	No	No	＜1.2 mg/dL	＜20 mg/dL	Intestinal obstruction	Open surgery	Primary anastomosis	＜270 min	＜100 ml	≥90 %	Yes	No	Yes	Yes	T1~T2	N0	No	Right-sided colon	≥5 cm	＜5 ng/ml	＜37 U/mL	＜0.05 ng/ml	＜3	＜10 mg/l	＜10 mg/l	No	External Dataset
1237	Male	＜60	≥25 kg/m2	＜3	≥30g/L	＜3	No	No	No	No	No	No	No	No	No	No	No	No	＜1.2 mg/dL	＜20 mg/dL	Intestinal obstruction	Open surgery	Primary anastomosis	＜270 min	＜100 ml	≥90 %	No	Yes	No	No	T1~T2	N1~N2	No	Right-sided colon	＜5 cm	＜5 ng/ml	＜37 U/mL	＜0.05 ng/ml	＜3	＜10 mg/l	＜10 mg/l	No	External Dataset
1238	Female	≥60	≥25 kg/m2	＜3	≥30g/L	＜3	No	No	No	No	No	No	No	No	No	No	No	No	＜1.2 mg/dL	＜20 mg/dL	Intestinal obstruction	Open surgery	Primary anastomosis	＜270 min	＜100 ml	≥90 %	No	Yes	Yes	No	T1~T2	N0	No	Right-sided colon	≥5 cm	＜5 ng/ml	＜37 U/mL	＜0.05 ng/ml	＜3	＜10 mg/l	＜10 mg/l	No	External Dataset
1239	Female	≥60	＜25 kg/m2	＜3	≥30g/L	＜3	No	No	No	No	No	No	No	No	No	No	No	No	＜1.2 mg/dL	＜20 mg/dL	Intestinal obstruction	Open surgery	Primary anastomosis with stoma	＜270 min	＜100 ml	≥90 %	No	No	No	No	T3~T4	N1~N2	No	Left-sided colon	≥5 cm	＜5 ng/ml	＜37 U/mL	＜0.05 ng/ml	＜3	＜10 mg/l	＜10 mg/l	No	External Dataset
1240	Female	＜60	≥25 kg/m2	＜3	≥30g/L	＜3	No	No	No	No	No	No	No	No	No	No	No	No	＜1.2 mg/dL	＜20 mg/dL	Intestinal obstruction	Open surgery	Primary anastomosis	＜270 min	＜100 ml	≥90 %	No	No	No	Yes	T1~T2	N1~N2	No	Left-sided colon	＜5 cm	＜5 ng/ml	＜37 U/mL	＜0.05 ng/ml	＜3	＜10 mg/l	＜10 mg/l	No	External Dataset
1241	Male	＜60	＜25 kg/m2	＜3	≥30g/L	＜3	No	No	Yes	No	No	No	No	No	No	No	No	No	＜1.2 mg/dL	＜20 mg/dL	Intestinal obstruction	Open surgery	Hartmann's procedure	＜270 min	＜100 ml	≥90 %	No	No	No	No	T3~T4	N0	No	Right-sided colon	≥5 cm	＜5 ng/ml	＜37 U/mL	＜0.05 ng/ml	＜3	＜10 mg/l	＜10 mg/l	No	External Dataset
1242	Male	≥60	＜25 kg/m2	＜3	≥30g/L	＜3	No	No	Yes	No	No	No	No	No	No	No	No	No	＜1.2 mg/dL	＜20 mg/dL	Intestinal obstruction	Open surgery	Hartmann's procedure	＜270 min	≥100 ml	≥90 %	No	No	No	No	T1~T2	N1~N2	Yes	Right-sided colon	≥5 cm	＜5 ng/ml	＜37 U/mL	＜0.05 ng/ml	＜3	＜10 mg/l	＜10 mg/l	No	External Dataset
1243	Female	＜60	＜25 kg/m2	＜3	≥30g/L	＜3	No	Yes	No	No	Yes	Yes	No	No	No	No	No	No	＜1.2 mg/dL	＜20 mg/dL	Intestinal obstruction	Open surgery	Primary anastomosis	＜270 min	＜100 ml	≥90 %	No	No	No	No	T1~T2	N0	No	Right-sided colon	≥5 cm	＜5 ng/ml	＜37 U/mL	＜0.05 ng/ml	＜3	＜10 mg/l	＜10 mg/l	No	External Dataset
1244	Male	≥60	＜25 kg/m2	＜3	≥30g/L	≥3	Yes	No	No	Yes	Yes	No	No	No	No	No	No	No	＜1.2 mg/dL	＜20 mg/dL	Intestinal obstruction	Open surgery	Primary anastomosis	＜270 min	＜100 ml	≥90 %	No	No	No	Yes	T1~T2	N1~N2	Yes	Left-sided colon	＜5 cm	＜5 ng/ml	＜37 U/mL	≥0.05 ng/ml	＜3	≥10 mg/l	＜10 mg/l	No	External Dataset
1245	Male	≥60	≥25 kg/m2	＜3	≥30g/L	＜3	No	Yes	Yes	No	No	No	No	No	No	No	No	No	＜1.2 mg/dL	＜20 mg/dL	Intestinal obstruction	Open surgery	Primary anastomosis	＜270 min	＜100 ml	≥90 %	No	No	No	No	T1~T2	N0	No	Left-sided colon	≥5 cm	＜5 ng/ml	＜37 U/mL	＜0.05 ng/ml	＜3	＜10 mg/l	≥10 mg/l	No	External Dataset
1246	Female	≥60	＜25 kg/m2	＜3	≥30g/L	≥3	No	Yes	No	Yes	No	No	No	No	No	No	No	No	＜1.2 mg/dL	＜20 mg/dL	Intestinal obstruction	Open surgery	Primary anastomosis with stoma	≥270 min	≥100 ml	≥90 %	No	No	No	Yes	T1~T2	N0	No	Right-sided colon	＜5 cm	＜5 ng/ml	＜37 U/mL	＜0.05 ng/ml	≥3	≥10 mg/l	＜10 mg/l	No	External Dataset
1247	Female	≥60	＜25 kg/m2	＜3	≥30g/L	＜3	No	Yes	Yes	No	No	No	No	No	No	No	No	No	＜1.2 mg/dL	＜20 mg/dL	Intestinal obstruction	Open surgery	Primary anastomosis	≥270 min	≥100 ml	≥90 %	No	No	No	No	T3~T4	N0	No	Right-sided colon	≥5 cm	＜5 ng/ml	＜37 U/mL	＜0.05 ng/ml	＜3	＜10 mg/l	≥10 mg/l	No	External Dataset
1248	Female	＜60	≥25 kg/m2	＜3	≥30g/L	＜3	Yes	Yes	No	No	No	No	No	No	No	No	No	No	＜1.2 mg/dL	＜20 mg/dL	Intestinal obstruction	Open surgery	Primary anastomosis	≥270 min	＜100 ml	≥90 %	No	No	No	No	T1~T2	N0	No	Left-sided colon	＜5 cm	＜5 ng/ml	＜37 U/mL	＜0.05 ng/ml	≥3	≥10 mg/l	≥10 mg/l	No	External Dataset
1249	Female	≥60	＜25 kg/m2	≥3	≥30g/L	＜3	Yes	Yes	No	No	No	No	No	No	No	Yes	No	No	＜1.2 mg/dL	＜20 mg/dL	Intestinal obstruction	Laparoscopic surgery	Primary anastomosis	＜270 min	≥100 ml	≥90 %	No	No	No	No	T3~T4	N0	No	Left-sided colon	≥5 cm	≥5 ng/ml	≥37 U/mL	＜0.05 ng/ml	≥3	≥10 mg/l	≥10 mg/l	No	External Dataset
1250	Female	＜60	＜25 kg/m2	＜3	≥30g/L	≥3	Yes	Yes	Yes	No	No	No	No	No	No	Yes	No	No	＜1.2 mg/dL	＜20 mg/dL	Intestinal obstruction	Laparoscopic surgery	Primary anastomosis with stoma	＜270 min	≥100 ml	≥90 %	No	No	No	Yes	T1~T2	N0	No	Right-sided colon	≥5 cm	≥5 ng/ml	＜37 U/mL	≥0.05 ng/ml	≥3	＜10 mg/l	≥10 mg/l	No	External Dataset
1251	Male	≥60	≥25 kg/m2	≥3	≥30g/L	＜3	No	No	No	No	No	No	Yes	No	Yes	No	No	No	≥1.2 mg/dL	＜20 mg/dL	Intestinal obstruction	Open surgery	Hartmann's procedure	＜270 min	＜100 ml	≥90 %	No	No	No	No	T1~T2	N1~N2	No	Right-sided colon	≥5 cm	＜5 ng/ml	≥37 U/mL	≥0.05 ng/ml	＜3	≥10 mg/l	≥10 mg/l	No	External Dataset
1252	Male	＜60	＜25 kg/m2	≥3	≥30g/L	≥3	No	Yes	No	No	Yes	No	Yes	No	No	Yes	No	No	≥1.2 mg/dL	≥20 mg/dL	Intestinal obstruction	Open surgery	Hartmann's procedure	＜270 min	＜100 ml	＜90 %	Yes	Yes	Yes	No	T3~T4	N1~N2	No	Right-sided colon	＜5 cm	≥5 ng/ml	≥37 U/mL	≥0.05 ng/ml	≥3	≥10 mg/l	＜10 mg/l	No	External Dataset
